# Supplementary material for: Genome Sequencing and Analysis of the Peanut B-Genome Progenitor (Arachis ipaensis)
Source: Front Plant Sci. 2018 May 3;9:604. doi: 10.3389/fpls.2018.00604 (PMC5943715; doi:10.3389/fpls.2018.00604)
Supplement: Supplementary File 2: Data S1 — Details on the 71 miRNA identified in A. ipaensis. [file Data_Sheet_2.xls]

## Sheet: Data S1 (71miRNA)
Data S1. Details on the 71 pre-miRNA identified in A. ipaensis.
Pre-miRNA ID	Pre-miRNA	Positon	Start	End	Length	E-value	Strand
miRNA_055956	microRNA mir-484	C23986250	1	55	55	1.25893e-71	+
miRNA_057450	microRNA mir-147	C25037654	168	236	69	1.99526e-87	+
miRNA_057889	microRNA mir-692	C25743410	218	300	83	5.01187e-77	+
miRNA_057896	microRNA mir-692	C25757715	132	212	81	3.98107e-101	-
miRNA_045597	mir-160 microRNA precursor family	scaffold10780	834	919	86	6.30957e-79	+
miRNA_002242	mir-395 microRNA precursor family	scaffold11620	571	660	90	1.58489e-64	-
miRNA_003213	microRNA MIR164	scaffold1172	957	1052	96	5.01187e-75	+
miRNA_004054	mir-395 microRNA precursor family	scaffold12078	484	606	123	1.58489e-64	+
miRNA_008589	mir-172 microRNA precursor family	scaffold12764	849	950	102	2.51189e-84	+
miRNA_000537	mir-393 microRNA precursor family	scaffold13153	273	377	105	6.30957e-86	+
miRNA_000548	microRNA MIR164	scaffold13180	772	1057	286	1.99526e-74	-
miRNA_000680	mir-172 microRNA precursor family	scaffold13802	865	952	88	3.98107e-83	+
miRNA_008998	microRNA MIR390	scaffold14703	330	424	95	7.94328e-87	-
miRNA_009007	microRNA MIR171_1	scaffold14739	683	784	102	3.16228e-82	-
miRNA_009117	microRNA MIR530	scaffold15498	357	467	111	1.25893e-87	-
miRNA_009153	microRNA MIR159	scaffold15743	985	1178	194	1.58489e-136	-
miRNA_015158	microRNA MIR167_1	scaffold1634	2671	2783	113	7.94328e-62	-
miRNA_015175	microRNA MIR159	scaffold1645	985	1180	196	1e-84	-
miRNA_015217	microRNA MIR168	scaffold16800	515	640	126	1.58489e-103	+
miRNA_015309	microRNA MIR828	scaffold17812	230	330	101	1.99526e-67	-
miRNA_021473	mir-172 microRNA precursor family	scaffold1940	826	951	126	1.25893e-89	+
miRNA_058221	microRNA mir-689	scaffold19794	213	328	116	3.16228e-66	+
miRNA_028474	microRNA MIR394	scaffold205	326	428	103	3.16228e-63	+
miRNA_028454	microRNA MIR159	scaffold20515	915	1111	197	1.25893e-78	+
miRNA_028559	microRNA MIR394	scaffold21103	329	426	98	2.51189e-87	-
miRNA_028640	mir-399 microRNA precursor family	scaffold219	410	505	96	3.16228e-59	-
miRNA_028654	microRNA MIR398	scaffold2217	408	569	162	1.99526e-70	+
miRNA_037321	mir-393 microRNA precursor family	scaffold22375	275	379	105	1.25893e-97	+
miRNA_037335	microRNA MIR390	scaffold226	332	426	95	7.94328e-96	-
miRNA_037447	mir-395 microRNA precursor family	scaffold23982	476	606	131	5.01187e-64	-
miRNA_037493	microRNA MIR167_1	scaffold2432	2661	2786	126	3.16228e-80	+
miRNA_037525	microRNA MIR167_1	scaffold2469	2636	2779	144	7.94328e-66	+
miRNA_037537	microRNA MIR394	scaffold247	326	427	102	1e-92	+
miRNA_045706	microRNA MIR159	scaffold2588	1009	1201	193	3.16228e-121	+
miRNA_008651	microRNA MIR169_2	scaffold2872	1617	1735	119	5.01187e-52	+
miRNA_054178	microRNA MIR164	scaffold3285	952	1052	101	3.98107e-77	-
miRNA_054184	microRNA MIR397	scaffold3289	248	340	93	1.58489e-70	-
miRNA_059006	mir-393 microRNA precursor family	scaffold3686	276	380	105	7.94328e-62	-
miRNA_059080	microRNA MIR169_2	scaffold3888	1543	1655	113	2.51189e-84	+
miRNA_059108	mir-395 microRNA precursor family	scaffold3925	505	607	103	1.99526e-65	+
miRNA_059207	microRNA MIR169_2	scaffold4169	1387	1660	274	3.16228e-60	-
miRNA_000105	microRNA MIR408	scaffold4216	1105	1298	194	1.99526e-82	-
miRNA_000213	microRNA MIR171_1	scaffold444	682	783	102	1e-56	-
miRNA_000369	microRNA MIR390	scaffold4873	299	429	131	3.98107e-98	+
miRNA_001428	microRNA MIR169_2	scaffold5234	1536	1655	120	7.94328e-81	+
miRNA_001636	microRNA MIR171_1	scaffold57	646	752	107	1.99526e-55	-
miRNA_002271	microRNA MIR159	scaffold5971	917	1124	208	1e-79	-
miRNA_002305	mir-172 microRNA precursor family	scaffold6047	843	952	110	6.30957e-89	-
miRNA_002388	microRNA MIR159	scaffold618	938	1133	196	2.51189e-106	-
miRNA_002376	microRNA MIR162_2	scaffold6184	584	675	92	3.16228e-93	+
miRNA_002381	microRNA MIR159	scaffold6185	923	1119	197	3.98107e-114	+
miRNA_002460	microRNA MIR171_1	scaffold6323	684	785	102	6.30957e-60	+
miRNA_002651	mir-172 microRNA precursor family	scaffold6862	839	950	112	1.58489e-82	+
miRNA_003295	microRNA MIR171_2	scaffold7019	247	351	105	6.30957e-83	+
miRNA_003310	microRNA MIR408	scaffold7052	1138	1296	159	3.98107e-78	+
miRNA_003454	microRNA MIR169_5	scaffold7467	286	436	151	6.30957e-46	+
miRNA_004109	mir-160 microRNA precursor family	scaffold7743	834	919	86	1.99526e-79	+
miRNA_004116	microRNA MIR164	scaffold7762	957	1052	96	5.01187e-75	+
miRNA_004179	mir-393 microRNA precursor family	scaffold8001	342	446	105	1e-64	+
miRNA_004185	microRNA MIR164	scaffold8014	951	1055	105	3.16228e-69	-
miRNA_005009	microRNA MIR171_1	scaffold8634	682	783	102	3.98107e-57	+
miRNA_005035	mir-399 microRNA precursor family	scaffold8701	321	451	131	7.94328e-82	+
miRNA_005048	microRNA MIR169_2	scaffold8704	1536	1653	118	3.16228e-78	-
miRNA_005158	microRNA MIR159	scaffold8968	910	1112	203	3.16228e-80	-
miRNA_005169	mir-172 microRNA precursor family	scaffold8997	863	951	89	1.25893e-80	+
miRNA_005232	microRNA MIR167_1	scaffold9156	2713	2813	101	1.58489e-64	-
miRNA_005243	mir-160 microRNA precursor family	scaffold9206	835	920	86	6.30957e-68	+
miRNA_005288	microRNA MIR171_1	scaffold9297	679	784	106	1e-70	+
miRNA_005292	microRNA MIR396	scaffold9297	908	1031	124	1.99526e-90	+
miRNA_005323	microRNA MIR171_1	scaffold9336	682	781	100	1.25893e-54	-
miRNA_008706	microRNA MIR169_2	scaffold9953	1550	1656	107	2.51189e-65	-
