# Supplementary material for: Genome Sequencing and Analysis of the Peanut B-Genome Progenitor (Arachis ipaensis)
Source: Front Plant Sci. 2018 May 3;9:604. doi: 10.3389/fpls.2018.00604 (PMC5943715; doi:10.3389/fpls.2018.00604)
Supplement: Supplementary File 3: Data S2 — Summary of primer sequences for SSR markers. [file Data_Sheet_3.XLSX]

## Sheet: SSR
Data S2. Summary of primer sequences for SSR markers.
Scaffold ID	SSR nr.	SSR type	SSR	Size	Start	End	Forward primer(5'-3')	Tm (°C)	Size	Reverse primer(5'-3')	Tm (°C)	Size	Product size (bp)
scaffold20214	3	p4	(TAAA)4	16	26301	26316	TAGAAATCGAGGGTGAGGGA	59.623	20	TTCCTTCCTTTTCCCCCTTA	59.876	20	186
scaffold2019	1	p2	(CT)7	14	20919	20932	AGCCCTTCACCCTTCTTCAT	60.074	20	GGGCTCTTCTCTGCATTGAG	60.096	20	185
scaffold2019	2	p2	(TA)6	12	29872	29883	CACGTCTGGCCCTTCATAAT	59.955	20	ATTAGGGGGTGGGTAATTCG	59.903	20	209
scaffold2019	3	p2	(TA)6	12	31117	31128	TGCAATTTTTCATTCCCTCTC	59.148	21	TGCAGTTGAAGTAAAAAGGCAA	59.925	22	237
scaffold2019	4	p3	(GTG)6	18	32159	32176	AGGAAGAGAGCACGCAAGAG	59.891	20	GTTCAAAGGCACCACCATCT	59.973	20	232
scaffold2019	5	p6	(ACTCTC)4	24	33126	33149	TTCTCTCTACTATTTTTGTCATCCGA	59.716	26	GAGAGAGAAAGATAAAGATGAAGAATG	57.565	27	128
scaffold2019	7	p4	(TATT)4	16	56205	56220	TGATGAGAGAGGCATCATGG	59.743	20	CTTTTGTATGGGGGAACCCT	60.046	20	214
scaffold2019	9	p2	(TA)16	32	60381	60412	CTAGAGGCTCTGCTGAAGCG	60.571	20	TGGTTCTCCAAAGTCAACCAC	59.997	21	158
scaffold2019	10	p5	(GGCGG)5	25	62762	62786	AAAAGAGGATATTTGGCGGG	60.272	20	GTCTATGGTTAGGGGTGGCA	59.813	20	184
scaffold2019	12	p2	(TA)7	14	71822	71835	ATTGAGTCCAAACTGGCCC	59.918	19	CCCCTCTTCTAGCAACGTGA	60.388	20	100
scaffold2019	13	p2	(TG)6	12	77954	77965	TTCTCTTCGCAGCTCTCTCC	59.973	20	CGACTCACACACATGCACAC	59.772	20	249
scaffold2019	14	p2	(AG)7	14	109207	109220	CTAAGTAGGGTCAATGGGCG	59.587	20	AGGAACGCGTGGATACAAAC	60	20	218
scaffold2019	15	p3	(AAT)5	15	119084	119098	TGCATTTGGTCTTCAATCCA	60.049	20	TGCTTTTCAAAGAGTTGTGTGC	60.461	22	220
scaffold2019	16	p2	(CT)6	12	122488	122499	GGCACAGGCTCTTGGATATG	60.624	20	CAAGGGAGGTCTTATGGAAGG	59.941	21	228
scaffold2019	17	p2	(AT)9	18	124755	124772	AGGACTGCAAGGGTGAGAGA	59.986	20	GAGACGGGGTCCCGTATATT	60.039	20	260
scaffold2019	18	p2	(CT)6	12	128150	128161	GGTTGGACAGAACTCCCCTT	60.349	20	ACCGTCACTATTGGGTCGTC	59.851	20	113
scaffold2019	19	p2	(GT)6	12	128425	128436	TGCTCTCATCCCCTTCCTTA	59.767	20	ACCTAACCCTAACCGCCTTG	60.365	20	135
scaffold2019	20	c	(TC)11(AC)14	50	140093	140142	CCTCAATTCTTTTCGCCCTT	60.553	20	TGCTTTCTGTCAGCTTTTGC	59.347	20	254
scaffold2019	21	p2	(AG)6	12	154441	154452	TTTCTGGGCTGTTTTTGACC	60.088	20	CATTGAACCTGTGATGATGAAGA	59.985	23	200
scaffold2019	23	p2	(AT)8	16	158487	158502	TGACCCCTAGCATTGCTCTT	59.836	20	TCGATGTGTATGTGTCCGCT	60.144	20	270
scaffold2019	24	p3	(TTC)5	15	165177	165191	TGTCGCGTTTTCCTTCTTCT	59.993	20	TGCGTTTTCGAAGAATAATCG	60.212	21	199
scaffold2019	25	p5	(TGAAT)4	20	165390	165409	TTCTTCGAAAACGCATCAAT	58.361	20	CGGTGAACCGAAAACTTCAT	59.971	20	279
scaffold2019	26	p3	(CAG)5	15	192176	192190	GCAGTAAGGAGGCAGCTCAG	60.299	20	TCGATGCCCTGTGATACAAA	60.073	20	211
scaffold2019	27	p2	(TA)10	20	192808	192827	CCCTTATTTTGGTATTTGCACAC	59.672	23	GGTGGTGCCCTAAAAATGAA	59.801	20	247
scaffold2019	28	p3	(TTA)5	15	211073	211087	TCAAGAATTCAATTTGACTGTGC	59.261	23	GCTCTTCCGGAGCCTTCTAT	59.947	20	229
scaffold2019	29	p2	(AG)7	14	215288	215301	GTGCTGAACGCATCAGAAAA	59.995	20	GGAACATTGAACCTGGAATTG	59.278	21	241
scaffold2019	30	p2	(AG)8	16	225869	225884	TCCTTTTGACCCAGTTTTCG	60.081	20	TTGAACCTGGAATTGAGAAGAAA	60.095	23	196
scaffold20218	1	p3	(TAT)5	15	1592	1606	CAAAACTTGGCCAACATCCT	59.971	20	CACTGACTCAATCCCTGCAA	59.831	20	257
scaffold20218	2	p6	(CAGCCA)4	24	1884	1907	GAAGCTGTGTCACACCGAAA	59.88	20	GCAGCAAATTGAAAACGGAT	60.081	20	222
scaffold20218	3	p5	(AAAAG)4	20	8010	8029	CAGGTTTTGGAAGGTGAAGC	59.711	20	TCCCCAAACATCACAAGGAT	60.173	20	223
scaffold20218	4	c	(TCT)5cctagttcttcaagag(CT)13	57	13658	13714	TGAATCAACCCTTCTTGTGG	58.541	20	GCGATGGCCTTAGTGAGAAG	59.978	20	273
scaffold20218	5	p3	(GGT)7	21	26860	26880	GTGGATTTTCCTGCACCACT	59.973	20	AAGACCAGCCACCAACAAAG	60.149	20	235
scaffold20218	6	p5	(TTATA)4	20	30475	30494	TCGAAACAAAGCAAGCAAGA	59.729	20	CAGGGGACAATATGATTGGG	60.006	20	200
scaffold20218	7	p3	(TAA)7	21	30855	30875	TTTCACATGAGTCTCCCCGT	60.51	20	TTCAACACACAAGGTGGAGC	59.726	20	273
scaffold20218	8	p2	(AG)10	20	33495	33514	GCTGTTGTTGTGGTCATTGG	60.008	20	GCAGCGTGTGATGAGTGTCT	60.063	20	248
scaffold20218	9	p2	(AC)8	16	42299	42314	CCCTCTGTTAGGCCAGTCAA	60.246	20	CAGGAAGGTCATGAGGAAGC	59.803	20	265
scaffold20218	10	p3	(TTG)5	15	46617	46631	CTGTTCAGTGAGGGGGAAGA	60.229	20	GTTCAAAAGCACCACCACCT	60.012	20	140
scaffold20218	11	p3	(ATA)15	45	51343	51387	CAACCATGGCGAGCTTAAAT	60.096	20	CCGAGCAATACTGTTGGGAA	61.021	20	257
scaffold20218	12	p4	(GTAT)5	20	57462	57481	GGACCCTTCCAATCGTTTCT	60.306	20	ATAGCACGAGCCACAAATCC	60.103	20	208
scaffold20218	13	p3	(AAT)5	15	57640	57654	GGATTTGTGGCTCGTGCTAT	60.103	20	GCGCAGTGATCAGCACTTTA	60.165	20	207
scaffold20218	14	p2	(TA)9	18	66667	66684	TAGTCGACCCCACCTAATGG	59.807	20	ATGCATTTCCAATGCTTGTG	59.548	20	276
scaffold20218	15	c	(AG)8at(AG)8	34	68713	68746	AAAAACAAACGCACAATTCAA	58.252	21	CTCCGCCTTATTTTCCCTTC	60.034	20	249
scaffold20218	16	p5	(ACCCA)6	30	69000	69029	GAAGGGAAAATAAGGCGGAG	60.034	20	ACAGCAGAGCAATAAGCCGT	60.044	20	253
scaffold20218	17	p3	(CTC)10	30	86569	86598	AGCACCAGGTAAATTTGCGA	60.637	20	GGACTAGTGTGCCCCAAGAA	60.111	20	197
scaffold20218	18	p5	(TTTTA)4	20	89684	89703	CCATCCTTTTTACTTTTTACCATGT	58.878	25	CCAACCTCTTTTGTCCACATC	59.439	21	280
scaffold20218	19	p4	(TATT)4	16	96260	96275	TGATGCTGATTGTTGTGGGT	59.967	20	AGCTGCTGCTGAATATCCGT	60.007	20	142
scaffold20218	20	p2	(TC)8	16	102937	102952	GAAGATTGGCCAGGAATCAA	60.014	20	CATAGGCAGCAGCACATGAT	59.854	20	219
scaffold20218	21	p2	(TC)24	48	104136	104183	GAAGATTGGCCAGGAATCAA	60.014	20	TGGCCCAATGAAGAAAAGAG	60.184	20	230
scaffold20218	22	c	(AC)6aaaagaaaagcaaaaaagta(CT)13	58	106791	106848	CGAATACAACGGCGATTTCT	60.096	20	TAAGAAAGTTTGCGGCCTGT	59.883	20	278
scaffold20218	23	p2	(CT)7	14	109951	109964	TGCAGGTTCCCACTAAAAGC	60.249	20	GTGTTGGACATCATGGTTGC	59.819	20	254
scaffold20226	1	p3	(TAT)5	15	1001	1015	TCGTGGTTAGAATAACCCATGTC	60.122	23	TATGATAATAATGGCGCGGG	60.632	20	143
scaffold20226	2	p4	(TTTA)4	16	1776	1791	TCCAGAAGTTCAAAATTCCCA	59.532	21	CTCTTAACGTGGGGTCCAGA	60.103	20	261
scaffold2016	1	p4	(TCAT)4	16	23484	23499	AGTTTCATGCCCGAGAACAC	60.119	20	GAAATCCGAAATTGAGAAGAGC	59.337	22	182
scaffold2016	2	c	(ACC)5act(ACC)6	36	46329	46364	TTCACTTTTCTCACCCCACC	59.943	20	TTGGTGGTGTTTGTGGTGTT	59.745	20	133
scaffold2016	3	p2	(TG)7	14	54318	54331	GAAGAAGCAACCATTCGAGC	59.962	20	GACGAAAAATCTGCCGGTAA	60.074	20	254
scaffold2016	4	p2	(GA)21	42	57015	57056	ACGGAGGAGAGAGGAGGAAC	59.807	20	ATAAATCCGACGGTGACGAG	59.955	20	241
scaffold2016	5	p2	(GA)13	26	65224	65249	GGCGACGGCATGTAGAGTAT	60.125	20	GCTGGTCTTTTTCAGTGGCA	61.355	20	152
scaffold2016	7	p2	(GA)27	54	68740	68793	TCTTTTGGAGGTGGAAGCTG	60.366	20	AAATTGAGTGGGCTTTCCAG	59.17	20	217
scaffold2015	1	p2	(AT)6	12	7831	7842	TCCGTGATGTTCTCGATTTATCT	59.979	23	TCTGAATTTTGTTATGCCGGT	59.465	21	280
scaffold2015	2	p4	(TTCT)5	20	10323	10342	GAGTTGTGTCTGGGGTTTGG	60.399	20	GGGTTTGGGAGTTGATGATG	60.173	20	193
scaffold2015	3	p2	(TA)7	14	20968	20981	CCCAAACAAAAACTCTTACGAA	58.346	22	TGATGCAGAGACATTCCCAA	60.201	20	259
scaffold2015	4	p2	(AT)7	14	23152	23165	CCATGTCAGTCCACTCCCTT	59.962	20	CATAAAGCGGGAAACTTGGA	60.067	20	233
scaffold2015	5	p2	(TA)6	12	26490	26501	GTGTGGGGCAAACACTTTTC	60.397	20	CAACTGACGCCTGCAAATAA	59.872	20	184
scaffold2015	6	p3	(TCT)8	24	44027	44050	GTCATCGTTGTGACCATTGC	59.975	20	GATGCTGGTAGAGGAAAGCG	59.978	20	165
scaffold2015	7	p2	(TA)15	30	55881	55910	AGCTTCGAATTAAGGCCCAT	60.061	20	GGGGCCTCACTTTTCTCTCT	59.817	20	272
scaffold2015	8	p3	(CAT)5	15	58227	58241	TGTTGTATCGTGGCTTCCAA	60.111	20	GCAATGGTCGGTACTCCTGT	59.997	20	223
scaffold2015	9	c	(GAT)5aatgatgatgatgaaa(AAG)5	46	64602	64647	TTCATCCTCTTCCAAGTAATTTTG	58.735	24	TCCCTCCTCCTCATCTTCTG	59.329	20	218
scaffold2015	10	p4	(TTAT)4	16	72069	72084	TAACTTGTCCAACCCCTTCC	58.884	20	ATAATTGATCAGTGTCGGCG	58.6	20	101
scaffold2015	11	p2	(CA)6	12	73850	73861	CGCCTTGGGAAATATCAATG	60.281	20	TGGGGTAAATTAAGCGCAAC	59.964	20	204
scaffold2015	12	p4	(ATTA)4	16	76338	76353	GAATGTTTCACGATTTATTTCATTT	57.712	25	GCTGAGCACGAGTTCATACA	57.568	20	280
scaffold2015	14	p4	(CTTT)4	16	89048	89063	ATCGCTTTCTGCTTCTGCAT	60.125	20	ACCCTCACCACTACCAGCAC	60.033	20	275
scaffold2015	15	p3	(GTG)11	33	89198	89230	ATCGCTTTCTGCTTCTGCAT	60.125	20	ACCCTCACCACTACCAGCAC	60.033	20	275
scaffold2015	16	p2	(CT)6	12	90360	90371	CCCTAATGGGACACGAACAT	59.67	20	TGACGAATTTGAGAGGCAGA	59.522	20	226
scaffold2015	19	p3	(GAA)5	15	126211	126225	TCCTCTCCCTCACCATCATC	60.008	20	TTGGTCTTCTGTGAACTGCG	60.025	20	191
scaffold2015	20	p3	(TCC)6	18	134910	134927	TCAAGGTTCCCTTTGGACTG	60.081	20	GAGCGTGTCATCGTCAAAGA	59.992	20	239
scaffold2015	21	p3	(ATT)5	15	136275	136289	CCCTCCCCTTTCCTAATCCT	60.617	20	CGTGAGCATGGCTCAGAATA	59.972	20	272
scaffold2015	22	p3	(TAA)10	30	137547	137576	CGTTCACCGACTCAGTGCTA	60.049	20	TCATGATAGGAAAAAGCGGG	60.031	20	257
scaffold2015	23	p3	(ATA)16	48	141671	141718	GAAGATGTTAAACTCGCCGTT	58.391	21	AATTTGGCCTTACCACATGC	59.829	20	247
scaffold2015	24	p2	(AG)8	16	211953	211968	TTAAGGCCATTTGGGAAAAG	59.052	20	CAAGCATGAAAGTTTTGAGCC	59.875	21	200
scaffold20205	1	p6	(ATTATA)4	24	1295	1318	AAATTTTGCTCGGACCCTTT	59.945	20	TACATCGTGCCTATCCAGCA	60.243	20	236
scaffold20205	2	p3	(TAT)16	48	4520	4567	CCATCCTCTCCCTTCTCACA	60.191	20	CCATGGCAATCCTAGTCTGC	60.624	20	200
scaffold20205	3	p3	(AAT)5	15	17786	17800	TCCATTCCAATATTTCCCCA	59.95	20	CCTATTCGGTCTCATGCGTT	60.096	20	194
scaffold20205	4	p2	(AT)6	12	27731	27742	TTAACTCCCTGGGTTCTCCC	60.298	20	GCCAACCTGATATGTCCTGG	60.34	20	166
scaffold20205	5	c	(GT)7tttga(AG)6	31	31866	31896	AATGGAGCTAGGCAAAAGCA	59.982	20	GCCCAGCCAAGTCTCTCTTT	60.903	20	248
scaffold20205	6	p2	(TG)12	24	32550	32573	CCTTAGTTTCGCAGGTCGAG	60.008	20	GAGGTGGCGAGGTATTACGA	60.096	20	268
scaffold20205	7	p2	(CA)6	12	34673	34684	CCACCGCCACAACTAATCTT	59.993	20	ACGCTCTTCTTCCCTTCTCC	59.957	20	180
scaffold20205	8	p2	(AG)21	42	34865	34906	AAGGGAAGAAGAGCGTCACC	60.766	20	ATCGTCCTCGAAAGGGTTCT	60.074	20	280
scaffold20205	9	p2	(CA)6	12	36563	36574	TCCCCAAATTGAACCCATTA	59.988	20	AACGCTCTTCCTCCCTTCTC	59.957	20	223
scaffold20205	10	c	(GA)11tattgggt(AG)7	44	36738	36781	GAGAAGGGAGGAAGAGCGTT	59.957	20	AAAATTCGAATAACGGCGAC	59.081	20	186
scaffold20205	12	c	(TGA)12ccatgatgataa(TGG)6	66	38305	38370	TGTTGTGGTTTCTTGTGGTTTC	59.914	22	CAATCCAGCAACACCAACAG	60.152	20	256
scaffold20205	13	p2	(CT)7	14	44582	44595	CTGTCGATAAATCCGACGGT	59.955	20	GACTCCAGCAGCAGTGATGA	60.146	20	229
scaffold20205	15	p4	(ATGA)4	16	61887	61902	GGTTGGTACGGTGGAGAGAA	59.966	20	ATGGATGAAAGACCCGCATA	60.296	20	128
scaffold20205	16	p2	(TA)12	24	62159	62182	GCAGTATGCGGGTCTTTCAT	60.103	20	TGTGAATCAAAGAAGGAGACCA	59.711	22	251
scaffold20205	17	p2	(CT)6	12	69317	69328	CTCCTCCTTCGAGTTCAACG	59.982	20	TCTCGTCACAATCACCATCC	59.478	20	248
scaffold202	1	p2	(AT)9	18	4315	4332	CGGTTTGAAGTGAAAAGTGTG	58.322	21	TGCGTAATGTGAATGGTCGT	59.995	20	162
scaffold202	2	p5	(TAAAT)4	20	5230	5249	CCCCATGTCAAGTTTGGAA	59.328	19	TCACCTCCGTTGAAGACATT	58.129	20	280
scaffold202	3	p2	(AT)7	14	39914	39927	CCATGCGATGCAATCTAATC	59.094	20	CAAAATCCAGTGAGGGTTCAA	59.956	21	268
scaffold20239	1	p2	(GC)7	14	6182	6195	AATGAAGGGATGAGTGAGCC	59.094	20	AGAGTTATGCCACCCCTGTG	59.989	20	184
scaffold20239	2	p2	(GC)6	12	6433	6444	GGGGCTCAACTCTCTGTGAA	60.386	20	TGCCCTCCTGGTACATCCTA	60.474	20	204
scaffold20242	1	p2	(TA)10	20	24886	24905	TAGACTCGACCTGCGAAACA	59.591	20	GCACCGCACTGAACATTCTA	59.871	20	238
scaffold20240	1	p5	(TTTTA)4	20	391	410	TTATTTGCCCTTGCCTTTTG	60.068	20	TGAAGCAAGAAAAAGCAGCA	59.872	20	155
scaffold2021	1	p3	(ATT)5	15	602	616	TGGGAACTATCACAACAAAGCA	60.534	22	AAGCATGCAGTCCCCTTCTA	59.836	20	222
scaffold2021	2	p4	(TTAT)4	16	2393	2408	GCTCGTCATTGCAAGAAACA	59.995	20	TTTTGGGAATGGCTTGAGTC	60.051	20	245
scaffold2021	3	p4	(AAAG)4	16	12259	12274	TGCAGCATCATCCAACCTTA	60.22	20	TTGTTGCATCACTCTCTGCC	59.992	20	192
scaffold2021	4	c	(AATTG)5agttaataagtagtcatcataaataaagtagagaaagaacaaagagtaataattataatgataccaacc(ATG)10	124	12518	12641	GGAAGACCACCACCATTGTC	60.223	20	CACTTCTCTTCAAGCAAGCTCA	59.936	22	247
scaffold2021	5	c*	(ATTT)4(TTA)9*	41	12769	12809	TATAGAGTGGGGGTGCGTGT	60.397	20	TATCAACCCAACCCTGCAAT	60.192	20	147
scaffold2021	6	p4	(TTTA)7	28	18585	18612	CCAATGGAGGGTATGCAGAT	59.773	20	CCTAACCACTTTCTCTCTCCTCA	59.042	23	253
scaffold20262	1	c	(TAT)7tagtattattattaccgaagccttctgaagaaacagaagaaaagaaaatgaaatttatgcatg(TA)6	96	2065	2160	TGGAATAGGATGTAAGATCCCG	60.164	22	ATAAAGGAAACGTGGCATTG	57.635	20	224
scaffold20271	1	p3	(ATC)5	15	2389	2403	CTTTAAGCGAAGCCGTTTTG	60.014	20	GGAGGGATAGAGGGAATTTGA	59.365	21	106
scaffold20271	2	p3	(TAA)6	18	6103	6120	TGGAAGAAATTGGAGGTCGT	59.526	20	CGATTTGGATCGTAATTGGT	57.427	20	275
scaffold20271	3	p2	(TA)11	22	12759	12780	AAAGCGTAGCCGTATGTTGA	58.465	20	TTTTGGCGTTTGGAAATAGG	59.937	20	279
scaffold20271	4	p2	(TA)11	22	15539	15560	TTCTCCTTTTTCTCGTTTACCTG	58.98	23	TTTAGTAGATGGCGGCAACC	60.096	20	278
scaffold20271	5	p2	(AT)7	14	16678	16691	GGAGCCTGTGACTCAATACTGT	58.336	22	ACCTTTTCATGAACCGGATG	59.79	20	276
scaffold20271	6	p2	(CT)9	18	18789	18806	ACCGTTTTCCAGCAACAGAG	60.291	20	GAGGAACGAAGGAAAGAGGG	60.183	20	254
scaffold20271	7	p3	(GAA)5	15	31322	31336	TGAAGATGAAACACGCGAAG	59.988	20	TTACAAGTTGGGCCAAATCC	59.801	20	235
scaffold20271	8	p2	(TA)8	16	35305	35320	GAAAGATGTTTCAAATGCCAACT	59.536	23	ATAAAGGCGATTTTTGGCAC	59.081	20	199
scaffold20271	9	p6	(TCACTA)5	30	36253	36282	TTCAACAAGGCATTCGTGTC	59.697	20	TATGCCGTTGTGCAAGTGTT	60.18	20	210
scaffold20271	10	c	(AG)6gttgggtgagagatagaaggaaaggggagggagaagaagcgatacaaggaaaatggcttcggtggtctctggttcacgaagaggaggaagcgagaaaag(AGA)5	126	37572	37697	CGTTAGAGTTGGCCAGAGGA	60.388	20	CGAGCAACCATTCTCTCCTT	59.43	20	219
scaffold20280	1	p5	(TAAAA)4	20	310	329	CCATGATGGAGAAAGGGAGA	60.003	20	TTTCGAAAATCCTCACCCAC	59.91	20	196
scaffold20288	1	p2	(TA)7	14	4205	4218	AAACTGCATCAAATCCCGAC	59.939	20	TGATGTGGTGACAGTACTTCTGG	60.081	23	280
scaffold20296	1	p4	(AGTT)4	16	221	236	TTTCGAAAATTAGAGAGAGGGAGA	59.868	24	CTTGGTGTTTTCCCTCCAAA	59.942	20	280
scaffold20268	1	p3	(TTC)6	18	659	676	AACCCTAAATGGCCGAACTT	59.835	20	CGGTCTTAGGTGCCATCAAT	59.955	20	254
scaffold2024	1	p2	(AT)14	28	27488	27515	GAGCCTTTAACTCGAAACCG	58.973	20	AGTTCTCCCTCGCCTTTATT	57.06	20	250
scaffold2018	1	c	(AG)6ttagttaggtggttttgaaaaagatgagaaacaaacaaaa(AGTT)4	68	444	511	TTTTGGAAAAGGGGGAAGAT	59.75	20	CTTGTGAATCAAGTCATTAATTGTG	57.829	25	280
scaffold2018	2	p2	(AG)8	16	5803	5818	GAGGTGATTGGTGGAGGGTA	59.779	20	GCTAGAAATGGGCACAGAGC	59.985	20	269
scaffold2018	3	p2	(TA)6	12	8278	8289	ATGGGTTTATCAACCTCCCC	59.881	20	CCCATCTCAATTGTAAAGGCA	59.946	21	274
scaffold2018	4	c	(ATAC)12(AT)7	62	29155	29216	TTGTTGACCCTCTATCGCAA	59.272	20	GCGCATCCCTAAGCTCAATA	60.331	20	179
scaffold2018	5	p2	(AT)7	14	32442	32455	AAAGCTCAAGGTCGCGTAAA	60.018	20	GGCCTTAGAGGCTTGATTTG	58.928	20	223
scaffold2018	6	p2	(TA)10	20	36083	36102	AATGGTGGAATCTCATGCAA	58.926	20	CCGTGAGGGTTCAATAGCTC	59.694	20	276
scaffold2018	7	p6	(AAAATA)4	24	37714	37737	CAGCAAAATGTGCAAGTACTGA	59.038	22	CAGATCCTCAGCTCACCACA	59.98	20	256
scaffold2018	8	p2	(TA)10	20	57643	57662	ATGGGTTTATCAACCTCCCC	59.881	20	CATGATCTAGGTTTGGCTATGC	58.744	22	245
scaffold2018	9	p6	(AAAATA)4	24	59401	59424	CAGCAAAATGTGCAAGTACTGA	59.038	22	TCACACCCAGCTTGACTGAG	60.022	20	198
scaffold20298	1	p3	(GAA)5	15	111	125	CGGTCTTAGGTGCCATCAAT	59.955	20	TCTCTTCTTGGCCGAAACAC	60.375	20	164
scaffold20305	1	p2	(TG)6	12	3859	3870	CGAACCTTGGTGAACCCTAA	59.964	20	TCACCTCTACCACTCCCACA	59.097	20	251
scaffold20305	2	p3	(ATT)8	24	4705	4728	TGAGGATAATTCTATCTGCTCGT	57.198	23	TGTTCCGCAATAAAATTTCACA	60.347	22	106
scaffold20305	4	c	(AT)7acatatccaaaactcaaatgtacataaataaaattctgtctctccataaacctctaagaggatcaaaagaacaagttatgc(AG)7	109	25918	26026	AGTCAAGACTGGCCGGATAA	59.694	20	TGTTTTTCAGATGCAGGTCG	59.84	20	252
scaffold20305	5	c	(GT)6(GA)7	26	36006	36031	TGAATAGTAGCAGAGGAAAATGAAAA	59.727	26	TGTGGACGTTCTTTGGATGT	58.984	20	258
scaffold20305	6	p2	(TA)6	12	36424	36435	TAAATATTGCCGCATCACCC	60.67	20	ATCCATGAGAGAATCCACGC	60.042	20	231
scaffold20305	7	p2	(AT)12	24	38381	38404	TGATCATCATCCGCACCTAA	60.033	20	CAGATTTCAAGTGGCCAACC	60.495	20	231
scaffold20305	8	p4	(AAAT)5	20	41573	41592	GTGGCAACAGGATGGAGAAT	59.934	20	TTTCGGTGTATAGTTAGCACGA	57.569	22	193
scaffold20305	9	p3	(TGA)5	15	43323	43337	TGAAGGTCCTAATGTTGGGC	59.933	20	TCTCCCTCCCTGTCATCATC	60.008	20	279
scaffold20305	10	p6	(TTTTGT)4	24	44008	44031	ACACCAAGGGTGCTACCAAG	60.028	20	TGAAGTAGCAGCATCACCAAA	59.478	21	220
scaffold20305	11	p2	(TA)8	16	59994	60009	ATTTTTGCGTCGCGATTAAG	60.226	20	TTTGAGAGTTTTGCTATGCATTC	58.579	23	163
scaffold2022	1	p4	(AACT)4	16	6062	6077	GGCGAAATATCCCCCATTTA	60.821	20	TTTCATCACAGTGCTCCAAACT	59.78	22	264
scaffold2022	2	p3	(CTT)5	15	20703	20717	GACATTTTCTCACCCGTTCTC	58.634	21	AGCTCCTCCCCCTAATGAAA	60.032	20	175
scaffold2022	3	p3	(CTT)5	15	34899	34913	GACATTTTCTCACCCGTTCTC	58.634	21	AGCTCCTCCCCCTAATGAAA	60.032	20	175
scaffold2022	4	p4	(AAAT)5	20	40175	40194	CATCAAGCGTTTTCGCCTAT	60.23	20	GTGCAAATCCACATGTACGC	60.003	20	244
scaffold2022	5	p4	(AACT)4	16	46108	46123	TCTTGTGAATCAAGTCATTAATTGTG	59.494	26	TTGAAAAAGAGGGAGATATTTTCG	59.973	24	275
scaffold2022	6	p3	(TCT)6	18	49072	49089	CACACATCCCTCCATCTCCT	59.92	20	GTGGGCTCTCTTGTTTGCTC	59.997	20	264
scaffold2022	7	p2	(CT)10	20	58192	58211	CCGCACAGCTCAACCTAAAT	60.27	20	CACCATGTAAAAAGGGAAAAGAA	59.42	23	276
scaffold2022	8	p2	(GT)9	18	63796	63813	CACTTACCCAAATGGCCCTA	59.817	20	GAGCATGTACCCAATTTCCAA	59.815	21	260
scaffold2022	9	p2	(TA)12	24	95890	95913	TGGCAAAGAAATCACGAAGA	59.395	20	CCTGGCTAAAACTTAAAACCG	58.021	21	271
scaffold2022	10	c	(CTC)22cttctccttctttttcttt(TTC)5	100	96759	96858	GGTCCGATCCGATTTTTAGA	58.974	20	GAAGAAGGAGAAGAAGGAGAAGAA	58.838	24	272
scaffold2022	11	p3	(CTT)5	15	97251	97265	CCTGAAAGAGGATGAACCTACA	58.318	22	TGATGATGATGAAGATGATGAAA	58.023	23	274
scaffold2022	12	p2	(TA)6	12	98607	98618	GTGGAGAAAAAGAGCGAACG	59.993	20	CTTTTGAGCCACTGCAGACA	60.175	20	275
scaffold2022	13	p3	(AAT)15	45	99928	99972	TTAATGCCCATGAATTATCGC	59.781	21	GCAACCTTTCCCTGGAAGATA	60.437	21	279
scaffold2022	14	p2	(TA)7	14	101026	101039	AAATATCGGAAATCATTTTCTCAAA	59.324	25	TTCAAATGCACTATGCCTGC	59.839	20	119
scaffold2022	15	p6	(TTATTT)5	30	105171	105200	TGGGGCAACAATCCTCTAAG	60.066	20	TTGCCAGTGAGCTCCTTTTT	59.993	20	153
scaffold2022	16	p6	(TTATTT)5	30	105478	105507	TGGGGCAACAATCCTCTAAG	60.066	20	TTGCCAGTGAGCTCCTTTTT	59.993	20	153
scaffold20309	2	p2	(CT)6	12	8986	8997	AACACCACCCCTTCTCCTCT	59.968	20	CGGACTAAAAACGCTAACGG	59.774	20	140
scaffold20309	3	c	(TC)9(AC)7	32	12159	12190	TGACATCCAAACTCCACCAA	59.935	20	CGAATTGGTTTGAGAGAAACG	59.733	21	235
scaffold20309	4	p2	(AT)8	16	12833	12848	TCGCCAATTTTGTGGAGTTT	60.481	20	TCCTTTATTTATCAATCCGGAAG	58.578	23	184
scaffold20309	5	c	(TTATC)5tttgagtgaggtcn(ATTCT)4	59	25879	25937	GGACGAATTTGGTGTGGAGT	59.827	20	AGCCTAATAAAGGGCCCAAA	59.93	20	208
scaffold20309	6	p3	(TGA)5	15	29053	29067	GATGCGTCTCAGGGATGATT	60.042	20	GGTGGAAGAAGTTGGCACAT	59.973	20	264
scaffold20309	7	p5	(TTATC)5	25	36109	36133	CCTGGGTGCTCCAGTGTATT	59.989	20	GCCCAAATAGAGGAACACGA	60.074	20	179
scaffold20309	8	p2	(TA)7	14	39328	39341	CCATTATGGAAGGTTTGGATTT	59.101	22	CGACACACAAAATAACCACGA	59.497	21	251
scaffold20313	1	p5	(GAGAG)6	30	27371	27400	TTCTTCACCAACGAAACACG	59.734	20	GATGATGAAGACCCCTTCCA	59.862	20	242
scaffold20313	2	p2	(TA)8	16	30789	30804	GGATTGATGAGGGTTATGGC	59.204	20	GGGGTGAGAACCTAACCACA	59.82	20	213
scaffold20313	3	p2	(TA)6	12	31163	31174	ATGTTTCCGGTTTCCAAAAA	59.292	20	TGTCACGCTTCCGACTACAC	59.905	20	120
scaffold20314	1	c	(AG)6gaaggcggtgatggtggcgcggaggcggtggcggtggcgcggtgggagttcggccgggaggaggaagagaggagt(GA)7	101	1063	1163	TGGTTCGAGAAACTGAAGGG	60.224	20	CTTCTCTTCCCCCTCTCACC	60.186	20	206
scaffold20314	2	p2	(GC)6	12	1368	1379	TAGCTGCTGCGATGACAGTT	59.77	20	ACGCGTCCTTTCCTCTTTCT	60.382	20	226
scaffold20322	1	p2	(GC)6	12	56	67	GCTTCGCGAGCTAGGGTTAT	60.859	20	TCTAAGCCCCTAGCCCAACT	60.221	20	192
scaffold2020	1	p4	(AGTT)4	16	341	356	GGTGGTTTTGAAAAAGTTAAGAAA	57.954	24	TCTTGTGATTTCTTGTGAATCAA	57.411	23	240
scaffold2020	2	p6	(TTTCTT)4	24	39241	39264	TTGAACTCTACTTTGGGGCG	60.241	20	TGTCATTCAAGTGTGGGGAA	59.935	20	278
scaffold2020	3	p2	(AC)6	12	39474	39485	CACCCTTTTTATCCCAACCA	59.657	20	GTACCCAAATGGCCTACCCT	60.074	20	206
scaffold2020	4	p4	(TTAA)4	16	46354	46369	TTTCGAAATTAACTAAGCCTTTTT	57.121	24	GGGTTAGCATATGACCCCAG	59.269	20	271
scaffold2020	5	p2	(AT)10	20	65247	65266	TGTAGCCTTAGGTCTCTCATTATTTTT	59.275	27	TGATCATTCTAATACTTTTGGTTCA	57.035	25	254
scaffold2020	6	p4	(AAAT)5	20	71365	71384	TTTGAAAGTGGCTCGGAACT	59.853	20	TCAATCATCACATTAAAACGGAA	59.354	23	207
scaffold2020	7	c	(AC)14atacatac(AT)7(AC)7aaatgtacataaacaaaatcctgtctctccataaacatttaagtntatatgtatgta(TG)9	139	72335	72473	AACGCTAACGGATTGGACAG	60.132	20	ACACCACCCCTTTCTCCTCT	59.968	20	254
scaffold2020	8	p4	(TTTA)5	20	75390	75409	CGAAGGCTGTGGGATACAAT	59.955	20	TATGGAATGAGAACCGGAGG	59.887	20	223
scaffold2020	9	p2	(AT)6	12	86802	86813	TTTTGGGAACATGGGTTGAT	60.029	20	TGGGGTAATTTTGTCCCCTT	60.403	20	216
scaffold203	1	p2	(AT)9	18	12833	12850	CCAACCCGATATGTCCTAGC	59.41	20	TGCATGATGAAATCCACTCAA	60.065	21	238
scaffold203	2	p5	(TTATC)5	25	28025	28049	CCTGGGTGCTCCAGTGTATT	59.989	20	AGGGAGGTTCCGTTGAAGAT	59.935	20	124
scaffold203	3	p2	(AC)6	12	58482	58493	GCCAAACGGGTTAAAAACAC	59.361	20	GGGTGAGAAAGGGAGTGTGA	60.088	20	216
scaffold2013	1	c	(TC)6cc(CT)6atcctctctctcccctaccct(TC)9	65	7372	7436	CCTTCCTCTCTCCCCTTTTCT	60.185	21	TTTAGCGGGAAAGAAAGGAA	58.94	20	278
scaffold2013	2	p2	(TC)6	12	7555	7566	TCCCCTTCCTCTCTCTCTCC	59.883	20	TCATTTGCAATTGGCTGTTT	59.161	20	204
scaffold2013	3	p4	(AAAG)5	20	16692	16711	CACCTATGCAGGTTGACGAA	59.716	20	GGCCTAGTTTGTGGTGCATT	60	20	194
scaffold2013	4	p2	(AC)12	24	20465	20488	GATCTTGGTCGGTTAGGCAA	60.074	20	ATGCAGTGGCCGAGATACTT	59.723	20	130
scaffold2013	5	p2	(AG)6	12	31375	31386	ACTAAAAGAACATTAAACCTGGGA	57.475	24	GGCCCAGATCCAAGTACAGA	60.073	20	223
scaffold2013	6	p4	(AGTT)4	16	63465	63480	AGGTAGTTTTGAAAAAGATAGAAACAA	57.47	27	TCTTGTGATTTCTTGTCAATCAAGT	59.231	25	241
scaffold2013	7	p5	(TTATT)5	25	67894	67918	GGCATTTTGTCCCCTTTTTA	58.919	20	GTGTGGGGAAATTGGATTTG	60.029	20	238
scaffold2013	8	p3	(CTT)5	15	70213	70227	CATGGGAGGTTGTGCTTCTT	60.111	20	ACAAGAAACCCCAGTGGACA	60.399	20	268
scaffold2013	9	c	(TAAA)4tagaaagagat(GA)11	49	87916	87964	CAAAGAAGGAGAGAGGGTTCG	60.36	21	TCCCTCAATTTTTGAATACTAACCA	60.113	25	170
scaffold2013	10	p3	(AAT)7	21	97484	97504	GGAATTCGGGTGCTTACTCA	60.074	20	TCCAAAAACCCACTTTTCCA	60.314	20	249
scaffold2013	11	p2	(GT)8	16	97685	97700	TGGAAAAGTGGGTTTTTGGA	60.314	20	TTTCAAGGTTGTAATGGGGC	59.801	20	162
scaffold2013	12	p4	(TTAG)4	16	107239	107254	CTCTTTCCACCCTTCCAACA	60.081	20	CCTATCAACAAGCAGCAGCA	60.157	20	151
scaffold2013	13	p2	(TA)6	12	114139	114150	TACTTTGGGGCATTTTGTCC	59.801	20	GTGGGGAAGTTGAATTTGGA	59.767	20	220
scaffold2013	14	c	(AG)26aa(AG)18	90	121201	121290	TGGTGAAGGGTATTTGGGAA	60.162	20	CCTAAATGGAGCAGGGATGA	60.029	20	211
scaffold2013	16	p2	(AG)6	12	133590	133601	ATAGGTGAGGGGTTTTTGGG	60.046	20	TCGAGACACGGGTAAAGACC	60.111	20	267
scaffold2013	17	p3	(TTA)18	54	148132	148185	GAAGAACTGAAAACAGAGAGGACA	59.078	24	GCCACATACCCCCTTCCTAT	60.039	20	273
scaffold2013	18	p4	(TAAA)4	16	151981	151996	AAAGAAACAAAGTAAAACGAAGAAAAA	59.325	27	AGAAGTTTCCCATCCCCTGT	59.795	20	182
scaffold2013	19	p2	(AT)6	12	157010	157021	TTTGGCTTAGAAAAGAAAACAAAAA	59.739	25	TGATAATTGTCGTAGTTGCTTCAAA	60.07	25	180
scaffold20336	1	p2	(CT)9	18	1471	1488	CTTTTTGTTTGTTTCTTAACTTTTTCA	58.615	27	GAGGGGGAAGTGAATTTTCG	60.797	20	274
scaffold20347	1	p2	(AT)6	12	1369	1380	TTTTTATTTACCGCCGCTTG	60.089	20	CAAATTTTAGAGGATCCAAATCCA	60.506	24	268
scaffold20347	2	p3	(GAA)5	15	4053	4067	TGGCTACAATGGCAACGATA	60.096	20	ACCAAATCTGCACGCTTCTT	59.882	20	146
scaffold20347	4	c	(AAC)11(AAT)16	81	9562	9642	CCCAAGGTCCATTTTGTGAG	60.345	20	TCTCCCAAAACACCCAAATC	59.767	20	241
scaffold2027	2	p3	(GAT)5	15	7151	7165	TCTGGATCCTGAGTTCTGGG	60.191	20	ATCTGCATCACACCAACCAG	59.551	20	197
scaffold2027	3	p3	(GAT)5	15	7267	7281	TCTGGATCCTGAGTTCTGGG	60.191	20	ATCTGCATCACACCAACCAG	59.551	20	197
scaffold2027	4	p3	(TGG)8	24	7388	7411	CTGGTTGGTGTGATGCAGAT	59.551	20	CGAAAATACCCTTCCCCTTC	59.772	20	178
scaffold2027	5	p4	(AATA)5	20	13008	13027	TGGGGAATTGTGGGAACTTA	60.162	20	AACATTGGGGTAATTTTGTCC	57.708	21	219
scaffold2027	6	p2	(AG)6	12	14320	14331	TTTTCGACCCAGTTTTCGTC	60.088	20	GGAACATTGAAACTGGAATTGA	58.928	22	206
scaffold2027	7	c	(CATT)4tctaccaattatttcttttatacatttgaattcacatacaaattattatacaa(TTC)9	96	28869	28964	CTCGAAGGAGGGGTTTCTTT	59.685	20	AGGAAAGCACCAAATGATGG	59.933	20	179
scaffold2027	8	p5	(TTATC)4	20	41245	41264	TGATGCTGATCCTTCGTCAC	59.794	20	AACACGACCCAAGTCCAAAG	60.005	20	271
scaffold2027	9	p3	(AAG)5	15	55662	55676	AACCCCAGTGGACAAGACAG	60.002	20	TTTCAAACGTCTTGGAAGGG	60.081	20	155
scaffold2027	10	p3	(CTT)5	15	65275	65289	TCAGTTCGCCTGTCATCATC	59.794	20	CAGGTGTCCCTTCTGGATGT	59.962	20	266
scaffold2027	11	p5	(TTATC)4	20	66788	66807	CCTGGGTGCTCCAGTGTATT	59.989	20	AACACGACCCAAGTCCAAAG	60.005	20	161
scaffold2027	12	p5	(AAGAT)4	20	71381	71400	GCCCAATAAAGGACCCAGAT	60.152	20	AGGATGACCTTTCTGGGGAT	59.755	20	152
scaffold2027	13	c	(TCT)5tttctttattctcttgctcgagggcgagcaatattctaagtttggtncttggccgaatacaccccctccctctcctccatattttc(TCT)5	116	95096	95211	TACACCCCTCTCCCTCTCCT	60.066	20	CGGTCTTAGGTGCCATCAAT	59.955	20	248
scaffold2027	14	p4	(TAGT)4	16	128603	128618	TCCAACACTTCCAAACACCA	59.976	20	TCAAGCTCGAAAGCAGTTCTC	59.89	21	275
scaffold2027	15	p5	(AGATA)10	50	133196	133245	TCCGAACTGTTTCACCCTTC	60.088	20	CCTGCAAAGACACTCCAACA	59.873	20	256
scaffold20362	1	p2	(CT)6	12	670	681	TCAAAATTTGTTTCAACTAACCAAC	58.627	25	CGAAAAAGAATTTGAATTTTGGA	59.505	23	192
scaffold20366	1	p4	(AAAG)4	16	4722	4737	GCCTGCAGCAGTGATACAAA	60.019	20	GGTCAGCATGATCTGTGCAA	60.852	20	276
scaffold20369	1	c	(AACT)4ttttgtttgtttcttatctttttcaaaaccacctaactaa(CT)6	68	1714	1781	TCTTGTGATTTCTTATGAATCAAGTC	57.992	26	TTTTGAAAAAGGGGGAGGAT	59.75	20	269
scaffold2028	1	p4	(CAAA)5	20	7682	7701	CGATAGGCCTTCATGGAATC	59.486	20	GATCCTTCCCTTCTTCGGAC	60.015	20	173
scaffold2028	3	p4	(ATAA)4	16	20094	20109	CTTACTGGCGTTTTCTTGCC	59.883	20	AGCTCAGCAAGGTCCAGCTA	60.299	20	254
scaffold2028	4	p2	(TA)7	14	29987	30000	TTGTTGAATGGAAGGGTCAAG	59.956	21	GTATCCTCCACACCCCCTTT	60.052	20	193
scaffold2028	5	p2	(AG)6	12	52289	52300	AACCCTTTTTGGCCCATATC	60.02	20	AACCAGAGAGGAAGTTGAAATCC	59.995	23	209
scaffold2028	6	p2	(TA)6	12	57385	57396	TACTTTGGGGCATTTTGTCC	59.801	20	TGTGGGAAAAGTAGGTTTGGA	59.457	21	235
scaffold2028	7	p3	(CTT)5	15	60494	60508	CATGTTGGAGGTTCGAGGTT	59.966	20	GACAATTTCATGAAGGGCGT	59.939	20	164
scaffold2028	8	p4	(AAAT)4	16	61909	61924	TTGGGGAATGTTGAGTTTGG	60.724	20	TCCCAAGGAAAGACTAGGACC	59.562	21	243
scaffold2028	9	p2	(TC)6	12	88199	88210	AGAAAGGGGAGAAAAGCTGG	59.821	20	GGTATTTGGGGAAGGGTGTT	59.919	20	215
scaffold2028	10	c	(CTT)5tttcaa(CAT)8	45	126244	126288	TTTTCGGTGTATGTGTGCTGA	60.165	21	TTTCTTCTTCTTCTTTGTTTGATTTTT	59.362	27	234
scaffold2029	1	p3	(AAT)6	18	244	261	GTTCTTGTCCTTGCTCCTGC	59.997	20	TCACATCTCTGCCATCCTCA	60.363	20	178
scaffold2029	2	p2	(TA)6	12	25317	25328	TTTCTTTCCCATCTCATTTGC	59.148	21	ATGGGTTTATCAACCTCCCC	59.881	20	267
scaffold2029	3	p2	(TC)6	12	26230	26241	CGCATATTTTCACCTTTCAATG	59.494	22	TGGGAAGTAATGGCAACTCA	59.123	20	278
scaffold20371	1	p3	(TCT)6	18	8319	8336	CTTCGTTTTCGAGCTTGAGG	60.125	20	CTCTAGCATTAGCGAACCGC	60.138	20	183
scaffold20371	2	p3	(TAT)8	24	8822	8845	TGCTGTTATTATTAAACACCCAAA	57.802	24	GCATCAACCAACGTAAAAACC	59.375	21	242
scaffold20371	3	p2	(TC)6	12	20363	20374	ATTACCACGCCACCACTCTC	59.997	20	GGTTGAATCGGAGTTCTGGA	60.05	20	147
scaffold20371	4	p2	(GA)22	44	25161	25204	TTCATCTTGGTGCAGCTTTG	59.988	20	CTTGGTGTCATGCTCCTTCA	59.831	20	229
scaffold20371	5	p3	(CCT)5	15	25378	25392	GCTTGTGAAGGAGCATGACA	59.992	20	CGTTGGGAAATAACATTCGG	60.181	20	237
scaffold20371	6	p4	(AATG)6	24	25559	25582	CCGAATGTTATTTCCCAACG	60.181	20	AACCCGTAAAACCCTTCACC	60.089	20	192
scaffold20371	7	p4	(AATT)4	16	26257	26272	TCGTGAGATTCACAATCTACAGTT	57.946	24	TTCGTTGCCTGTTCTTGATG	59.84	20	268
scaffold20371	8	p3	(TAA)6	18	32502	32519	TTTATGCCAATTATGTTTAACACG	58.155	24	TGATTCAATTGGATGATTATGGA	59.137	23	279
scaffold20371	9	p2	(TA)6	12	57550	57561	ATCGGTTTGGTTGGGTGTAA	60.088	20	TGGCCAGCATATAATCAGCA	60.201	20	263
scaffold20371	10	p3	(ATT)6	18	58611	58628	ATTGTTTGTTGAGGAACCCG	59.83	20	TGTGAAGTGCATGTGAAGGA	58.784	20	280
scaffold2031	1	p2	(AT)6	12	24512	24523	TGGGGTATTTTGTCCCCTTT	60.403	20	CTTGGGACATTGGTTGAGGT	59.82	20	267
scaffold2031	2	p4	(AACT)4	16	26415	26430	TCAACAAAGAATCCAACAAGGA	59.587	22	TTCTTCCCTTCTCTCACCCA	59.773	20	228
scaffold2031	3	p3	(GGA)7	21	30634	30654	TCAGCAGCATCAAGTGAACC	59.992	20	GGCAAATCTTCTTCTTCTTCCA	59.835	22	260
scaffold2031	4	p2	(AG)6	12	34696	34707	CTATCCCCCGGTCAATTTTA	58.759	20	TTACAAAACCTTGGCCTTGC	60.11	20	251
scaffold2031	5	p3	(TAT)6	18	39237	39254	TTTATAATCTTGCAAAATGCCTG	58.397	23	ACAAATCACAAAACTTATTAACCTCTT	57.257	27	264
scaffold2031	6	p2	(AT)7	14	39904	39917	TGAATTTCAATAAAAATTGGCTTC	58.656	24	TTTTTGTTAACTAATTCCAACCAA	57.041	24	200
scaffold2031	7	p2	(AG)20	40	44713	44752	ACGTATCAGAAATCGCTGGG	60.096	20	GGAACATTGAACCTGTATTGAAGA	59.415	24	273
scaffold2031	8	p3	(AGA)5	15	60933	60947	TTTCATGCAACCCTTCATCA	60.049	20	GGAGGTTCAGCGTCTCCTAA	59.43	20	182
scaffold2031	9	c*	(AT)7(ATAAA)4*	32	64084	64115	TGGAAACGTTTGGTTTTGAA	59.034	20	TACTTTGGGGCATTTTGTCC	59.801	20	238
scaffold20382	1	p2	(GA)6	12	3340	3351	GAAAACGAAATGGCTTTGGA	60.053	20	TGCTTCTCCAATTCCTCCAT	59.629	20	185
scaffold20382	2	p3	(AAT)8	24	27892	27915	TTCGATTTTGGTCCCTAACG	59.931	20	AACACGATCCTCTCCTCCCT	60.073	20	219
scaffold20385	1	p2	(TA)11	22	9659	9680	TAAACTGCAACATCGCTCCA	60.401	20	ACGCAGGAGTCACGAAGAGT	60.057	20	271
scaffold20385	2	p4	(AAAT)4	16	13639	13654	TGTTAAAAAGCCAACGATAACA	57.487	22	CGATCCAATCCAATCCAAAC	60.133	20	223
scaffold20385	3	c	(CAAGCA)4gaaacagaaccaaatgcaacaacaacaatgaatcaacaatgtaatcaagcagaaacaagagcagg(ACA)7atgaattaacaatggaatcaagtagaagtaggagcaggagcagaagcagaagcagaagcaggagcag(AAC)5	192	23144	23335	AAACTGTCATTCGGACCAAAA	59.462	21	CCTCTGGTTGCTTCTGCTTC	60.134	20	273
scaffold20385	4	p4	(AAAT)5	20	34042	34061	CCATTGCAGATTGCATAACG	60.096	20	GGTTCGTGCTGCATAAAACA	59.735	20	272
scaffold20385	5	p2	(AT)7	14	35186	35199	TTTACAACAATTCCCGGAGG	59.795	20	TGTTGTGCAACTTATTTTTCCG	60.034	22	137
scaffold20385	6	p2	(AG)7	14	36822	36835	ATCAGGAGCAATGCCATACC	59.923	20	TTTTCAGGACGGGTTTTCAG	60.081	20	241
scaffold20385	7	p2	(TA)6	12	47030	47041	CTGGGTAGATGCAGTGGCTT	60.277	20	AAATATCCACGGGGAGAACC	60.017	20	141
scaffold20387	1	c	(TG)7(TA)9	32	2549	2580	GAAGATGGACAAGGGGTGAA	59.903	20	AATGGGGACCCTGAAATCTT	59.629	20	280
scaffold20390	2	p2	(GA)8	16	14609	14624	TCCCTCCTTCTCTCTCTTGCT	59.708	21	CCCTCCCTCCTCCATCTCTA	60.544	20	271
scaffold20390	3	c	(AG)9aaagaaaaagagagaagggaggtagagatggaggagggaggggagagagagaaacaaaaggg(GA)6aaagggggaaggaagg(GA)22	152	14783	14934	GAAGAGAGAGAAATAAGGGAAGGA	58.606	24	TTTCTCCCCTCTCCCTCG	60.271	18	244
scaffold20364	1	p2	(AG)6	12	8095	8106	TCGTGAAGCAAGAAAAAGCA	59.729	20	TTCACTTGACACCTTCACGC	59.88	20	257
scaffold2014	1	p2	(AT)9	18	5475	5492	TGGTACGACACTCAGGTGGA	60.154	20	GTACCCTAGCCGGCCTAAAC	59.987	20	269
scaffold2014	2	p2	(AG)6	12	34009	34020	AAAACCTGGGATCGAGAGTTA	57.8	21	ATTGCAGAAAATGCTCCCAG	60.214	20	229
scaffold2014	3	p2	(CT)8	16	47914	47929	AGTCCTTGACCCCTCAGGAT	59.929	20	GGTTTATATACGGGTGGGGG	60.143	20	228
scaffold2014	4	p2	(CT)9	18	61465	61482	CCTCCCTCAACAGACCAGAG	59.828	20	TTCAGGTAAGATCCGCTGCT	59.978	20	221
scaffold2014	5	p2	(TA)6	12	67260	67271	TAACTTCGGGGCATTTTGTC	59.938	20	TAAGTGTGGGGAAATTGGGA	60.162	20	204
scaffold2014	6	p5	(AGATA)4	20	84803	84822	CGGAATGCTCTCCTAACCTG	59.83	20	AGACACTCCGACGCTCAAGT	60.057	20	252
scaffold2014	7	c	(CAA)5taattcaaaccttgaaaattctgc(CAA)5	54	85417	85470	TGCGAGCTTCAGGTTTTTCT	60.132	20	TGCTTGTTATTGCCAAGGTG	59.729	20	242
scaffold2014	8	p2	(CT)6	12	92074	92085	CAGAAAAGGGCAAGAAGCTG	60.125	20	TGGGATTTGATAGGTGAGGG	59.744	20	243
scaffold2014	9	p3	(AAT)7	21	110741	110761	TCCGAATCACTAATGTCCCAT	59.259	21	GGCTCTAGTGCAAGTGGGAG	60.012	20	256
scaffold2014	10	p2	(TA)19	38	116978	117015	GGAATTCTTAGAGTGAGTCAGTTCA	58.164	25	GGAATTCTTAGAGTGAGTCAGTTCA	58.164	25	248
scaffold2014	11	p3	(ATA)9	27	117125	117151	AATCATTGAACTGACTCACTCTAAGAA	58.991	27	CTCCTGTGAGTTCGGGGATA	60.065	20	265
scaffold2014	12	p3	(CAA)5	15	117917	117931	CTCCCTCTCTCAACACCACC	59.682	20	ATCTTGGACCTTGCTGCCTA	59.836	20	171
scaffold2014	13	c	(TCT)5tt(TTC)5tccataccgccgcaccaccgcaccgtaccgcaccaccacca(CTT)5t(TTC)5	104	119995	120098	AAAGAAAAGGGGAGGGGG	60.234	18	GAAGAAATCCAAAAATTTTACCAAA	58.949	25	280
scaffold2014	14	c	(TGG)5tgttgttagtgttgatggtggttgtggtgatatggtgttgttgctgttgtttggtgttcttggtgttggtgttggttggtgttggtggtggtgtttgtgt(TGG)9	142	120202	120343	TGGTAAAATTTTTGGATTTCTTCTG	59.792	25	TTCACCTTCCTCACTCCACC	60.088	20	272
scaffold2014	15	p2	(AT)9	18	132503	132520	TTTGGGTCTTAAATTCCACCC	60.041	21	ACCTTTTTGCATCGAGCCTA	59.845	20	238
scaffold2014	16	c	(AC)14(AT)9	46	135374	135419	CCATCATGTGCATAAGGCTC	59.105	20	TGAACGTTTCACGCTTTTGT	59.366	20	270
scaffold2014	17	p2	(GT)6	12	141465	141476	TTGCTTGATTTTCGCTTGAA	59.562	20	ATGAAAAATAGGTGCGTGGG	59.823	20	205
scaffold2014	18	c	(AC)14(AT)10	48	158831	158878	GAAACACAATCGGTCCATCC	60.181	20	TGCGTTAGCTTCGTGTGAAC	60.058	20	278
scaffold2014	19	p2	(CT)6	12	167239	167250	ACCCTTACCGGCAACTTTTT	59.871	20	TTACCGCAGTGTCAGTCGTC	59.905	20	263
scaffold2014	20	p2	(CT)7	14	174697	174710	CTGAACTCCCAGCACACCTT	60.298	20	TCAACCTTACCGCAGTGTCA	60.301	20	108
scaffold2014	21	p2	(CT)7	14	197103	197116	GTGGGAGGATCATCTCAGGA	60.008	20	TAAAATATTGCTCGCCCTCG	60.185	20	196
scaffold2014	22	p2	(TA)8	16	212623	212638	TCGATGGAGTTCTCATTCCC	60.011	20	CGCAAAGTTTAGGTCGGCTA	60.389	20	278
scaffold2014	23	p3	(GAA)5	15	225946	225960	CGGTCTTAGGTGCCATCAAT	59.955	20	ACACAACCCTCTCTTCCCCT	59.968	20	180
scaffold2014	24	p3	(ACC)5	15	238294	238308	CCTTTCTTCTCTGCAACCCA	60.366	20	GAAAGGAAGGGGGTGAGGT	60.299	19	242
scaffold2014	25	c	(GA)9g(GA)7gtgagaatgagagaa(AG)18	84	265350	265433	GCCTCTATAGGTAAGTTCCCAAA	57.957	23	TGGAAGACGGCGAAGTTATC	60.214	20	216
scaffold2014	26	p2	(CT)6	12	297725	297736	TCTTTTCAATCAATCCATCAAAAC	59.378	24	TTTTGAAAAAGAGGGATTTTCG	59.599	22	115
scaffold20393	2	p4	(AACT)4	16	263	278	TCGAAAATATCTTCCTTCTTTTTCA	59.664	25	GAGAGAGAGTTAGTTAGGTGGTTTTGA	59.797	27	205
scaffold2032	1	c	(TTAT)4atatattttttttctt(TC)6	44	29763	29806	GCATTGTTCTTAAACTTAATATTTGGG	59.665	27	TTTTGGGAACATGGGTTGAT	60.029	20	242
scaffold2032	2	p2	(TC)6	12	43694	43705	AGAAATGGGCATCAGACTGG	60.073	20	GGTATTTGGGGAAGGGTGTT	59.919	20	277
scaffold2032	3	p2	(TA)6	12	73118	73129	TTTGATCAAGTGGGCAAGAA	59.247	20	GGTTTATCAACCTCCCCACA	59.647	20	160
scaffold2032	4	p2	(TA)14	28	77869	77896	TCGCATGTCCTCATGCTAAA	60.366	20	CCACCCTTCTTATCATGCATTC	60.692	22	280
scaffold2032	5	p2	(AT)8	16	81376	81391	ACCACACAGAGCCTTTTGCT	59.914	20	TTTCTTCGCAACCAGATCCT	59.813	20	278
scaffold2032	6	p4	(AACT)4	16	96541	96556	GCATGAAGAACTCAAAACCAAG	58.882	22	CCAAACACCATCGATAACCA	59.247	20	275
scaffold2032	7	c	(CA)14t(AC)9	47	115550	115596	CCAAACTTAGTTCCCTGCCA	60.103	20	GGTGTTGCACACCAAAACAA	60.449	20	268
scaffold2032	8	p2	(TA)7	14	143528	143541	CAACTTCCCCAAACGTAAACA	59.884	21	TTTGATCAAGTGGGCAAGAA	59.247	20	155
scaffold2032	9	p2	(TA)10	20	144107	144126	CCCAGAATTCCCTTTTTCAA	58.992	20	GGGAAATTGTGGGAACAAAA	59.64	20	267
scaffold2032	10	p2	(GA)7	14	148821	148834	TTGCAACAATCCACAAGCAT	60.119	20	CCTTCTCCCTTCTTCTTCCAA	59.807	21	247
scaffold2032	11	p6	(AATCCT)4	24	185494	185517	ATAAGCCAATTGGGCAACAT	59.301	20	CGGCTCGAAAAACACAGATT	60.249	20	280
scaffold2032	12	p6	(AATCCT)4	24	188847	188870	CCAATTGGGCAACATCTGTA	59.395	20	CATCCATTCAAAGGGAGGTC	59.336	20	232
scaffold2032	13	p2	(TA)12	24	235988	236011	TGGGGTAATTTTGTCCCCTT	60.403	20	GAAATTGTGGGAACATGGGT	59.508	20	245
scaffold2032	14	p3	(CTT)5	15	238859	238873	TCCACTCCCTTGTGCTCTTT	59.844	20	ACTTGCGAGATGCTGAACCT	60.02	20	205
scaffold2032	15	p2	(CT)6	12	242131	242142	AGGGGAGAAAAGCTGGTGTT	60.11	20	GGGTGTTATGGGAAGGTGTG	60.088	20	197
scaffold20397	1	p2	(AT)6	12	9573	9584	TGCTGAGGAAAAGGGCTAAC	59.452	20	TCTAAATTGTAGTGGGGGCG	59.953	20	267
scaffold20397	2	p2	(AT)6	12	11228	11239	CATGCTCTGCAAATGTGGAC	60.272	20	CAACCTAGCTAGCATGGACAAA	59.424	22	154
scaffold20397	3	p5	(GGGTA)4	20	14643	14662	AGGTTGTGGGTTCAATTCTCA	59.439	21	CAACCCGTTCGAGTAGGGTA	59.986	20	161
scaffold20397	4	p3	(ATA)5	15	24796	24810	TCGCAAGGCAAATATCTTCA	59.401	20	GGGATGACAAAGGAAAGGAA	58.956	20	266
scaffold20397	5	p3	(CGC)5	15	33278	33292	TATCACGGAGGAGAAATCCG	60.029	20	TGTGTCGAAGAGAGCTCGTG	60.333	20	201
scaffold20397	6	p2	(AT)7	14	44072	44085	TGGCCCTTAAACTTTTCCTC	58.303	20	ATTCTTGAATCCCATGCCAA	60.274	20	236
scaffold2038	1	p2	(AT)10	20	22281	22300	AGCTTCCAATCAAGCTTCCA	59.955	20	ACGCTTGGATAAGGTGAGGA	59.694	20	165
scaffold2038	2	p3	(CTT)5	15	25546	25560	GATTCCGTTGTTTCGCTTTC	59.691	20	GGCAGCACTAACACCCATTC	60.526	20	213
scaffold2038	3	p3	(TTA)14	42	29359	29400	AAGACATTGTCGGGGTTCAG	59.966	20	CGGAAATTAATAACTGCGCC	59.586	20	250
scaffold2038	4	p4	(TTTA)4	16	29747	29762	GCCCGGAATTAAAGTTGGAC	60.673	20	AATGCCATTGTTTGGTCTCC	59.797	20	231
scaffold2038	5	p2	(TC)6	12	32963	32974	CTGGATGGTGTGCAGTGTTT	59.597	20	TCATGTTTGGGGAAATGGAT	59.991	20	148
scaffold2038	7	p4	(ATAC)4	16	77785	77800	ATGCAGTTTCCAGCAGTCCT	59.874	20	TCCTGGATCAACAAAAAGCA	59.247	20	144
scaffold2038	8	p2	(TG)7	14	81455	81468	CCTTCACACCCTCCTGTCAT	59.962	20	ATGGATGACCCTGCAAATTC	59.756	20	219
scaffold2038	9	p3	(ATT)26	78	85841	85918	TTACGTCCACGTGCAGTTCT	59.365	20	TCGAGATTCCTTGTTGACCA	59.215	20	277
scaffold2038	10	p4	(TTAT)4	16	86364	86379	TTCTGACCTTCGAAAATGGG	60.044	20	TCATATCGGTGGCATTGTTT	58.846	20	119
scaffold2038	11	p3	(GAG)6	18	93971	93988	GGCAGAGAGGAAGCAGAAGA	59.827	20	AGATGGCAAAAACAAATGCC	59.945	20	172
scaffold2038	12	c	(TA)7aaagtgagagag(AT)6	38	96935	96972	CGCGCATATTAAAAACCAAC	58.25	20	CCTCATGCAATATACACAAGCAA	60.034	23	280
scaffold2038	14	p3	(AAT)7	21	112162	112182	TGTGCGAACTTGCACTATCC	59.871	20	TGATGAAAATTCCACCACTCA	58.961	21	255
scaffold2038	15	p4	(TTTA)5	20	116337	116356	GACCCTTAGGGCATTCATCA	59.894	20	TTGCTGGCCTAGACTTTTCC	59.452	20	170
scaffold2038	17	p3	(ATT)19	57	121792	121848	TGGAGAGATTATGCCATTTGAA	59.547	22	GTGACCAATGAAGCGAGGAT	60.081	20	226
scaffold2038	18	p2	(TA)6	12	127946	127957	TGTGATGTGGTGTAATTGAACA	57.377	22	GAAACAACACATGCCTCGAA	59.697	20	146
scaffold2038	19	c*	(CAC)6(CACCAA)4*caccacaaccaccaccat(CAC)7	78	130626	130703	CCGTCCCATTGTAATTTTGG	60.046	20	TTTTGATGTTGGTGGTGGTG	60.255	20	250
scaffold2038	20	p5	(GGTTT)4	20	142724	142743	TAGAGAACATGTCCGGAGGG	60.065	20	AACTGAACCAAACCAAACCG	59.869	20	238
scaffold2038	21	p4	(AAAT)4	16	145262	145277	GCAGAGAACTCCCAATGAGG	59.803	20	TGTTTGATTGCTTAGATTAGGCG	60.603	23	280
scaffold2038	22	p3	(CAA)5	15	154182	154196	CAAAGGCAGATACAGAGGCA	59.024	20	GCTGGAGTGAGGTCATGTCA	59.827	20	268
scaffold2038	23	p2	(AT)16	32	168432	168463	GGATCATTCTCAATGGGTAAGT	57.027	22	GTGACCCAATTGAAAAGAAAAA	58.138	22	277
scaffold2038	24	c	(TTG)13ttataactagtattattatgattag(TAT)6	82	169023	169104	AAAATGTCACGGTTCATGAAAAT	59.643	23	TTTTCTGGACAACAAATTTCTGATAG	59.944	26	275
scaffold2038	25	c	(GTT)8t(TTG)5	40	169970	170009	GCTCGTTGATGTTGGGATTT	59.939	20	AAATGCACAGTAGGCTTCCG	60.27	20	140
scaffold2038	26	p3	(ATT)7	21	170726	170746	CCGACATATGACGAAGGGTT	59.813	20	GGTTCCGGTATGTATGGTGC	60.081	20	237
scaffold2038	28	p5	(AGATA)4	20	176238	176257	CGATTTTCGAATTCAAGCGT	60.209	20	TCTCTGGTACGGGTTGAAGG	60.103	20	254
scaffold2038	29	p3	(TTA)18	54	209729	209782	CTCGGAGAAAGAATCCCAGC	61.23	20	GGCAAACAGGGAGTAATGGA	59.933	20	270
scaffold2038	30	p2	(TG)7	14	235158	235171	AGGTTCTCACCCCCTACAGC	60.511	20	CACATACAAATCAATCACAACCA	58.333	23	275
scaffold2038	31	p2	(GA)6	12	236794	236805	GACGAAGATGAAGGAGACGC	59.957	20	ATAGGGACGACGATGACGAC	59.957	20	163
scaffold2038	32	p5	(AAAAT)4	20	239627	239646	CGTGTCGAATCGAGCTTGTA	60.011	20	CGGAGATGCATCAAGAATCA	59.756	20	270
scaffold2038	33	p2	(AG)6	12	246786	246797	GATAGGTAGCGTCGGCAGAG	60	20	ATAGGGACAACGACGACGAC	59.997	20	234
scaffold2038	34	c	(AG)11ac(AG)10	44	254665	254708	ATCCGTGGAAGGAGGAAGAG	60.586	20	CTTCCCTCACTGCTCTCTCG	60.275	20	258
scaffold2038	35	p3	(TGG)5	15	260611	260625	TTGGAGATGGTGGTGGGTAT	60.05	20	GACCAATTGGCGTATGACAG	59.002	20	227
scaffold20409	1	p2	(CT)6	12	516	527	TTGTGTGCAAGGGCATTTTA	60.111	20	AGGAGATGGAGGGATGTGTG	59.92	20	237
scaffold20411	1	p2	(TC)6	12	1070	1081	TCCACGATTACCTCGTCCTC	60.073	20	TCTTTGAGGACCAAAATGGG	59.903	20	187
scaffold20414	2	p2	(CT)14	28	29436	29463	CCCCCTTTCCCACACTCT	59.889	18	GGGAGAGAAAGAGGGGCA	60.279	18	160
scaffold20414	3	c	(CT)7ttctctctcactttctctccttttctctttccct(TC)6	60	29582	29641	TCCCTCTATCCCTTTCTTCCA	60.018	21	TAAGGGGAGAAAGAGCGCA	60.996	19	208
scaffold20414	4	c	(GA)13gggagagagaaagagagaaagaggaagagaggggaggaagagagaggggagggagaggagagatagagaaacaaaaggg(GA)9agggggaagggaag(GA)9	155	29918	30072	GGGAAGGAGGAGAGAGAGAAA	59.008	21	CCCCCTCCTTTTCCCCTT	62.429	18	230
scaffold20414	6	p3	(ATT)17	51	34173	34223	AAGAAATGTTCTCCTGATTTCG	57.494	22	CTTGCCGGAGAATTTGAAAG	59.817	20	255
scaffold20414	7	p4	(TTAT)4	16	34594	34609	TACGCTGCTTCTTTGCAATC	59.21	20	AGACACCTCCTTTGGCATTG	60.111	20	270
scaffold20414	8	p3	(CAA)5	15	45747	45761	CAGAAGCAACCAAAGCATCA	59.988	20	AGAGAGGAACGAAACCCTCC	59.676	20	242
scaffold20416	1	p3	(TCA)5	15	449	463	TGTGGTCTGCCATGAGACAT	60.121	20	ATGGCTAAGCTCAAAGGCAA	59.982	20	250
scaffold20416	2	p2	(TA)14	28	4183	4210	TGAAAAAGCAGATGCCATGA	60.343	20	TTTACGCATTTCGTAGAACTAAAA	57.444	24	199
scaffold20416	3	p3	(AAT)15	45	6702	6746	GCTGCAATAACAGCCTCTCC	59.985	20	TTCCTTAGCGCTTTGGATGT	59.845	20	240
scaffold20416	4	p4	(AAAT)4	16	18931	18946	CGGTTTGGATTTGCAATTTT	59.81	20	CATGTTCAATTTGTTATACATTTTTCT	57.058	27	251
scaffold20416	5	p2	(AG)32	64	19670	19733	TCTGTCTCGATCTCTCCGGT	59.945	20	TTGTCGCAGCTTGTCAAATC	59.995	20	236
scaffold20416	6	p3	(CCA)6	18	25917	25934	TTGTGTTTTCCACCCTGGAT	60.21	20	AATTTGAGGACGACTCCGAA	59.67	20	261
scaffold20416	8	p3	(GAA)6	18	36730	36747	TCAAAGGATCATCATGTGCAA	60.065	21	CACCAACATGGTTGAAGGAA	59.389	20	215
scaffold20416	9	p2	(TC)6	12	37144	37155	CAAATTGAATGGGTGCAGTG	59.964	20	CAATTTCGGATAGGCTCGAA	60.167	20	236
scaffold20416	11	p4	(TTAA)4	16	39439	39454	TCCTTCTCGTCATCCCTTCT	58.816	20	CGGGTCTCATCTTTACGGTG	60.508	20	251
scaffold20416	12	p2	(TC)7	14	49473	49486	TTATGGGGCTTTCCCTTTTT	59.782	20	TTTCGAGATGATTGCTACCCT	58.801	21	272
scaffold20415	1	p3	(TCT)5	15	610	624	ACCCACCTCACCCTCTCTCT	60.112	20	TTAGAATGTTGCTCGCCCTT	59.845	20	149
scaffold20426	1	p5	(AAAAT)4	20	1871	1890	CCATGATGGAGAAAGGGAGA	60.003	20	TTTCGAAAATCCTTACCCCT	57.669	20	180
scaffold2030	1	p2	(AC)6	12	5253	5264	GTTCTAAAATTGCGCGTGGT	60.138	20	CAAGTTTGCTTGCACCTCAA	60.027	20	236
scaffold2030	2	p4	(AACT)4	16	6048	6063	GCATGAAAAGTTCCAAACCAA	59.967	21	CCACCCTTCAAACATCATCC	60.173	20	243
scaffold2030	3	p2	(AT)9	18	59183	59200	TTATTGGACTTCGCTTTGGG	60.067	20	AACCATATGCATTGATACTTTTGTG	59.266	25	182
scaffold2030	4	p2	(AT)9	18	62656	62673	TTATTGGACTTCGCTTTGGG	60.067	20	TGGTTGGAAAAAGGTGTGTG	59.435	20	260
scaffold2030	5	p2	(CT)6	12	70644	70655	CTTTTTGTTTGTTTCTTATCTTTTTCA	58.577	27	TTTGGGTGGGATGAAGTGTT	60.21	20	254
scaffold2030	6	p2	(TA)9	18	102225	102242	GCTTAGGTCGCAAACCAGAG	60.015	20	CTGGTATTTGCTTCGCAGGT	60.27	20	230
scaffold2030	7	p2	(AG)10	20	140725	140744	AAGGTTCAGAGACGGAAGCA	59.989	20	GCAGGGCCATTTGAGTTTT	60.066	19	258
scaffold2030	8	p2	(AG)6	12	155491	155502	CAGCTTCATCCATTTAGCCA	58.869	20	GCAAAACCCGAACAAGAAAA	60.089	20	240
scaffold2030	9	p2	(CT)26	52	157557	157608	GACGATGACGTGACCTCCTT	60.12	20	AGAGGGAAGAGATGGAAGGG	59.63	20	235
scaffold2030	10	p6	(TTTTAT)4	24	164531	164554	ACCACCACCACAGAGACTCC	60.006	20	GAACTAAGGTGCAATATGCAGAAA	59.705	24	279
scaffold2030	11	p2	(TA)7	14	172263	172276	GGAGAGACTTGGGACATTGG	59.505	20	TTCACTTTGGGGCATTTTGT	60.344	20	223
scaffold2030	12	p2	(CT)6	12	206582	206593	GGAACATTGAACCTGGAATTG	59.278	21	GAAAAGAGGCTGCAGAATGG	59.955	20	174
scaffold2030	13	p3	(CTT)6	18	220857	220874	CGGAGGTTCAGCATCTCCTA	60.353	20	CAAGAGCGACATGATTCCAA	59.799	20	204
scaffold2030	14	p3	(AAT)14	42	261535	261576	AAAACTATCAAGAATCAATTCAAAAGG	59.438	27	GCCACTTTTTCACACGACAA	59.74	20	201
scaffold2030	15	p4	(GAAA)4	16	263342	263357	TGGTACAAAATTACTTGGAAGAGAA	58.381	25	TGAGGAGGAGGAAGATGATGA	59.746	21	234
scaffold2030	16	p3	(GAG)8	24	263763	263786	AAAGATGAAACACGCGAAAAA	59.75	21	CGATTTTTATAGCGCTTCGC	59.975	20	111
scaffold2030	17	p2	(AT)10	20	270838	270857	TCGATTTTATGAGTTTGATGGC	59.081	22	GGAGCTTAGGGTACTTGGACA	58.331	21	256
scaffold2030	18	p3	(AGA)5	15	276435	276449	TGATGGGCTTGTGAGATGAA	60.201	20	CCGAATACACACATCCCTCC	60.195	20	237
scaffold20422	1	p3	(GAA)5	15	1377	1391	CGGTCTTAGGTGCCATCAAT	59.955	20	ACACAACCCTCTCTTCCCCT	59.968	20	177
scaffold20428	1	p4	(ATTT)4	16	9673	9688	TTTTTGAAAATTTCTGTCCAATTT	58.233	24	GCAGAGAAGTCCCAGTGAGG	59.986	20	114
scaffold20428	2	p2	(AG)34	68	15343	15410	GGCAACCCGATAATTTCGTA	59.795	20	TTATTTTTCACGCACACCCA	59.969	20	253
scaffold20428	3	p2	(TC)8	16	18692	18707	GCAATTCACCTTCCCTCTGA	60.195	20	ACAAAGGAGCGAGAGCATGT	60.02	20	259
scaffold20428	4	p5	(TTATT)5	25	21901	21925	GGTTGATATTGGTACACCTCTGC	59.781	23	CACATGTCAACTGGAGGTGC	60.162	20	188
scaffold20428	5	p2	(TA)7	14	33713	33726	CAAAATCCAGTGAGGGTTCAA	59.956	21	ATGCCATGCAATGCAATCTA	60.066	20	278
scaffold20428	6	c	(AT)7aaaggggggtgggaatgtg(TA)6	45	41622	41666	CTCTCCCTTTGGTGCCATTA	60.066	20	CCCTTATATTTATGCCCCCG	60.353	20	244
scaffold2043	1	p4	(AAAT)4	16	2143	2158	CCTCACGTGGCATATTTCTG	59.148	20	CGGATTTGATTTCGACCCTA	59.894	20	252
scaffold2043	2	p3	(AAG)6	18	3222	3239	TTGCTTGATGCTGTTGCTTC	60.142	20	GCCGCATCAAGTTGTCTTCT	60.406	20	200
scaffold2043	3	p3	(TTG)5	15	3375	3389	GAAGACAACTTGATGCGGCT	60.406	20	GACAAGAATGCCCCTTTTCA	60.051	20	280
scaffold2043	4	p2	(GA)8	16	11081	11096	GCTAGTAAGCTCGATTTAGCCA	58.032	22	TCGTTCTACCCTTCCCTGTG	60.103	20	144
scaffold2043	5	p5	(TTAAA)4	20	19093	19112	AAATTCTGACTAAACTTCTAGTGCCT	57.573	26	GTTAGAGTAGTGATTTGAGGTTCTGTT	57.759	27	208
scaffold2043	6	p2	(TA)6	12	19553	19564	TACAATCCAAGCCGTCTTCC	60.074	20	GAGCTTCAATGTAGGCCCAT	59.154	20	237
scaffold2043	7	p2	(AT)8	16	25884	25899	TTAAACCGTATTACCGGCCC	60.894	20	TCATGGATAACGAAGTTTGGAA	59.451	22	251
scaffold2043	8	p3	(TGA)5	15	32703	32717	ATGGCTAAGCTCAAAGGCAA	59.982	20	TGTTTGTGACTTGGTCTCGG	59.72	20	231
scaffold2043	9	p2	(TC)6	12	37016	37027	GGCAACAACTTTTCAGAGGG	59.711	20	TTTTCATGGTAATGGGGGAA	59.988	20	206
scaffold2043	10	p2	(AC)21	42	37206	37247	CGCCCCAAAATACTTTTTGAT	60.187	21	GGACAATGAAGTTTGGAAGAGC	60.117	22	273
scaffold2043	11	p5	(AATAA)4	20	49127	49146	GCCCAAAGTGCAAAATGTAAA	59.992	21	CCCTTAGAGACAGCACCAGC	60.012	20	280
scaffold2043	12	p2	(CT)6	12	60694	60705	AATCATAGCCATCGTCCCAC	59.78	20	TGTGGGCCTTACAAGCTTTC	60.249	20	250
scaffold2043	13	c	(TAAA)4aaagaggtaacaaatacaaaatgtaaaatataattagataactctagtagtaatattcaccacaattactatctcaatataaaagagatgattc(AT)8	126	63257	63382	TCGTTAGAGCTTCGTGCTGA	59.888	20	TTTTTCTTTTTCTTTCTTTCATACG	57.515	25	197
scaffold2043	14	p2	(TA)19	38	74777	74814	TTATCCCAGTTCTCCGTTGG	59.926	20	TTTTCCAAGGCAACCCACTA	60.472	20	272
scaffold2043	15	p3	(ATA)5	15	81229	81243	TGCTGCTAATGAATGTCACCA	60.272	21	TTGCCATTACTATTGCCACTAAAA	59.929	24	277
scaffold2043	16	p2	(AT)12	24	82223	82246	TTTTGGCCACCAGAGACTTC	60.232	20	GCATAATCAGTCCGTCCCTC	59.513	20	172
scaffold2043	17	c*	(TAT)13(TTAT)5*	55	89025	89079	CCCTATTTCTTGAGCGTTGC	59.845	20	ACATGTGTTGTTCAATTTATTTTCA	57.636	25	278
scaffold2043	18	p2	(TA)7	14	99823	99836	TGCTTTATCCCTAAAACCCTGA	59.964	22	ATCAGCAGCAGCGGATAACT	60.007	20	274
scaffold2043	21	p2	(TA)6	12	109988	109999	GGGGTGGGGATGAAGATAGT	60.015	20	CAAGGAGCTTCGATTTAGGC	59.067	20	176
scaffold2035	1	c	(TAAA)4tagaaagagat(GA)7	41	19560	19600	TCGAACACAGAGAGGGAGAGA	60.12	21	CGAAAATTACTAACCCCTTTTTCA	59.799	24	252
scaffold2035	2	p4	(AGTT)4	16	58358	58373	TCACAGTGCGCCAAACTAAG	60.05	20	CTTTTGTGGTGTCCGAACCT	60.005	20	253
scaffold2035	3	p4	(TATG)4	16	71132	71147	GCTCAAAGACTCACAAGGCA	59.165	20	GCGATGTTGAATTAGGAATGG	59.424	21	234
scaffold2035	4	p2	(AT)14	28	71344	71371	TTCACATCATCCAACCACAA	58.292	20	GTGCAATGCTTAAGTGTGGG	59.199	20	270
scaffold2035	5	p6	(AGTAGG)4	24	97696	97719	ATCAAGGCTAAGGCCCAAAT	59.93	20	TGCAGAAGAGGAAATTGCAG	59.148	20	270
scaffold2035	6	p2	(AT)11	22	106948	106969	CTCGATGGATGAGAGCTTCC	59.91	20	TCTGCCGATCTGTTGCTTTA	59.566	20	279
scaffold201	1	p2	(CT)16	32	21595	21626	AGTCCTTGACCCCTCAGGAT	59.929	20	AGATATGTGGTTCGGCCAAG	59.955	20	225
scaffold201	2	p2	(TA)13	26	58443	58468	CCGGTCCGACCATAGAAGTA	59.948	20	TTCAGATGCAAGACGTGAGG	59.984	20	269
scaffold201	3	p2	(AT)8	16	75652	75667	CATTCGGTGATTCAGCCTTT	60.074	20	CCTAGGTGCCAGCTTAGGAA	59.471	20	148
scaffold201	5	p3	(TAA)7	21	92731	92751	TTTTTCCAAATTATCAGGAGGA	57.747	22	AAAGATGGATTGTTTGCCCC	61.053	20	255
scaffold201	6	p5	(TTTAT)4	20	100435	100454	ATTTGGCCGTCGATTTTAAC	58.946	20	AACCCTTCCAAGAAAATGGG	60.159	20	275
scaffold201	7	p2	(TA)7	14	116527	116540	AGAAGGGCAAAACACACAGG	60.149	20	CAGAATCACAACAATCCACACA	59.465	22	269
scaffold201	8	p5	(AATAA)4	20	120873	120892	GCAAAATGCAATGCTGATGT	59.7	20	TACGTGCCTAGTTTGGGACC	59.993	20	280
scaffold201	9	p3	(TAA)11	33	125802	125834	TTGACCTAAAGATGGGCAAAA	59.573	21	TGAATGAGGGTAATCCGAAAA	59.397	21	266
scaffold201	10	p3	(ACC)5	15	141235	141249	TGCCCCGAATCACTAAACTC	60.074	20	AGGTTTCAGGCGCTGTTCTA	60.015	20	157
scaffold201	11	c	(GA)36ggaacttacatgaagaggatggtgcggcggcgggctcggcggagg(AGA)20	177	141624	141800	TTGCAACGACGAGTCTATGG	59.864	20	GTCCTCCACCTGAGAGCAGA	60.55	20	260
scaffold201	12	p3	(TTA)5	15	160403	160417	CAAGCTAAGCTAAGGGGGAAA	59.865	21	CTTTGTTTTGCGTTGTCACC	59.22	20	277
scaffold201	13	p3	(ATA)17	51	163832	163882	CATGAAAACCACGGAAGATG	58.973	20	CGTATGGTGCCGTCCTAGTT	60.015	20	199
scaffold201	14	p4	(TTTA)4	16	169608	169623	TTCATGAAATCCCATTTAGCAA	59.433	22	GGTCCATGGATCCTTCAAGA	59.862	20	129
scaffold201	15	p3	(TAA)17	51	179893	179943	TTGACCTAAAGATGGGCAAAA	59.573	21	TTTGTGGCATGAATTATATGAGA	57.247	23	256
scaffold201	16	p2	(GA)20	40	189178	189217	GGACCAAAAATCTCTGAGCG	59.813	20	AGCAAGCACACCCTGATTCT	59.874	20	264
scaffold201	17	p3	(AGA)8	24	195739	195762	GGAGGTCACCGACGTAAAGA	60.111	20	TCATCCCCAACATTTCGTTT	60.17	20	229
scaffold201	18	p2	(CT)32	64	202301	202364	TCTCCTCTGGCTCTCTCCAG	59.81	20	CTACCCACCCCCTTTTCACT	60.218	20	226
scaffold201	19	p2	(GA)6	12	209228	209239	CATTCTCATTCTCATCATTGCAT	59.06	23	GAATGCGCTTTTGAGCTCTT	59.736	20	226
scaffold201	20	p3	(AAT)14	42	220311	220352	ATCCACCAAAGTCTCGGTTG	59.966	20	TCTCTCAGGAGGGAGAGTAAAA	57.289	22	186
scaffold201	21	p2	(AG)6	12	227934	227945	GTGGCCCAGAAAACACAGAT	59.973	20	AGCCAATTGGGCAACATATC	59.791	20	264
scaffold201	22	p4	(AATT)4	16	232892	232907	CCATGATGGAGAAAAGGGAA	59.864	20	TTTCGAAATTAACTCAGCATTCTT	58.575	24	212
scaffold201	23	c	(AACT)4ttttgtttgtttcttatctttttcaaaactacctaactaa(CT)7	70	240193	240262	TCTTGTGATTTCTTGTGAATCAA	57.411	23	TTTTGAAAAAGGGGGAAGAT	57.643	20	280
scaffold201	24	p3	(TTC)5	15	243698	243712	ACACAACCCCTTCTCCCTCT	59.968	20	CGGTCTTAGGTGCCATCAAT	59.955	20	148
scaffold201	25	p3	(AAT)20	60	268091	268150	AGGTTTGGGTAACGGATCAA	59.288	20	GGGGATATTTGAAAATAAGTGGAA	59.506	24	280
scaffold201	26	p3	(TTC)5	15	269077	269091	ACTGTTGACATGTGGTCGGA	60.005	20	TAAACATGAAAGCTGGTGCC	58.773	20	160
scaffold201	27	p3	(TGG)5	15	273412	273426	TGACTGAGGTGCCTCTTGTG	60.022	20	GTATCAGGGGGCATATGGTG	60.036	20	169
scaffold201	28	p3	(ATT)6	18	275258	275275	AACGATTTTCATTCGTTTAATGTA	57.008	24	AGTTTAATTTCTATATGTGCCCGT	57.422	24	267
scaffold201	29	p3	(AAT)6	18	275423	275440	TCACTGTACGGGCACATATAGAA	59.549	23	TTCAAGTGTTAGAGACTTAGAGTTGTG	57.609	27	243
scaffold201	30	c	(AGAAGG)4agaatg(AGA)6aggagaagaagaaggagaaggagaacgagaaggagaaagagaaggagaagg(AGA)5	114	277125	277238	ACGAGGAGAAACACGACGAT	59.727	20	TCCACACGTACAAGGGTTTTC	59.883	21	238
scaffold201	31	p4	(ATAA)6	24	292454	292477	AGCAGGACCAATGAAGATGAA	59.685	21	TGTGTGTGTGTGTTTTCGGA	59.589	20	273
scaffold201	32	p2	(AC)11	22	292690	292711	AGAGCTCCAGCAGACAAAATG	59.63	21	GTGAGTGCTTTGTGACGAGG	59.467	20	267
scaffold201	33	p5	(TTATC)4	20	299771	299790	CCTGGGTGCTCCAGTGTATT	59.989	20	ACACGACCCAGAATCCAAAG	59.966	20	159
scaffold201	34	p5	(TTATC)4	20	309854	309873	CCTGGGTGCTCCAGTGTATT	59.989	20	ACACGACCCAGAATCCAAAG	59.966	20	159
scaffold201	35	p5	(AAAAT)5	25	321964	321988	AGTCCGAAGGGCTGAATCTT	60.212	20	CAATTCTCCTCTGCCTCAGC	60.096	20	240
scaffold201	36	p4	(CTTT)5	20	345988	346007	CTCTCCCTCTCCTTCTCCGT	59.945	20	TCCAAATGAACCCTAGCTGC	60.214	20	123
scaffold201	37	p2	(TA)6	12	361406	361417	GATATGGGCGCTGAAGTCTC	59.803	20	CAAAACCGCTCCCAAAAATA	59.937	20	259
scaffold201	38	c	(AACT)4ttttgtttgtttcttatctttttcaaaactacctaactaa(CT)9	74	370027	370100	TGTGAATCAAGTCATTAATTGCG	60.013	23	AAAGAGGGAAGGGATTTTCG	59.527	20	270
scaffold201	39	c	(AAT)10(CAT)34	132	379726	379857	TGCAAACTATTTCAAGTACGCC	59.32	22	ATTAGCCCAATTGCCAAATC	58.901	20	234
scaffold201	40	c	(AT)6annnnnnn(ATA)6	38	392729	392766	TGATTGCGCCACTCTGATAG	59.972	20	AAGAGGGATAGGAGTCATTGATTG	59.867	24	275
scaffold201	41	p4	(AACT)4	16	397077	397092	TCTTGTGATTTCTTGTGAATCAA	57.411	23	TTGAAAAAGAGGGAGATATTTTCG	59.973	24	272
scaffold201	42	p3	(TTC)5	15	400246	400260	TCTCTTCTTGGCCGAAACAC	60.375	20	TTGGTTGCTCCATCCTTTTC	60.051	20	275
scaffold201	43	p2	(AT)12	24	421459	421482	TCATGAATAAGATGAAACGTGAGA	58.766	24	TGGCATGCTCATACCAAACA	61.081	20	273
scaffold201	45	p3	(ATT)19	57	434056	434112	GCATCATTGGGTATTCCTGC	60.304	20	AAAACATGAAGATCAATCAAGAAGG	59.9	25	272
scaffold201	46	p4	(AACT)4	16	435153	435168	TCTTGTGATTTCTTGTGAATCAA	57.411	23	GAAATTTTGAAAAAGAGGGAAGA	58.014	23	253
scaffold201	47	p2	(CT)6	12	435333	435344	CGAAAATATCTTCCCTCTTTTTCA	59.973	24	ACAAGGGTGAGGAGAGCAGA	59.986	20	233
scaffold201	48	p4	(AATA)4	16	447238	447253	GCCAAACCAAAAGTTGAAGC	59.73	20	AAAGCCCAGAAGGTGAATGA	59.67	20	255
scaffold201	49	p2	(TA)6	12	448624	448635	TTAAAGCTTGCTCTTTGTGGTT	58.261	22	GCAGAGAAAGCAAAGATGGG	59.955	20	262
scaffold201	50	p2	(TA)8	16	452253	452268	TGTGACACTGCAATTGGGAT	59.967	20	TACACTAGCTCGTCCCATGC	58.903	20	244
scaffold201	51	p2	(TA)6	12	454278	454289	CACCAGCCTTTTTCTCAACA	58.897	20	TCTGACGCTTTCTTCTGCAA	59.864	20	277
scaffold201	52	p3	(AAT)6	18	455052	455069	TGGCTTCGGCCAAATAAATA	60.405	20	TTGCTAAATATTTGTGAAGTTGGTT	58.332	25	272
scaffold201	53	p2	(GA)7	14	455676	455689	AAGTGGACGGGAGAATGTTG	59.966	20	CTCTAACCCTCTCCTTCCCG	60.196	20	157
scaffold201	54	p3	(AAT)6	18	460262	460279	TATGGTGTGGGAGGAAGGAG	59.92	20	TTTGTGACCTTACTCTATGGCAG	58.463	23	179
scaffold201	56	p2	(AT)13	26	482843	482868	TGGAGAAAGGGAGATGATGTG	60.058	21	CAAAACCCCCTAACCACTTTC	59.728	21	280
scaffold201	57	p3	(AGA)5	15	489574	489588	AGGTTTCTCCGGCCTTATGT	59.962	20	ACACTTAAATCCCCCTTGGC	60.187	20	181
scaffold201	58	p2	(TC)17	34	505615	505648	TTACGGTTTCCTCCACTTGC	60.11	20	TCAAGAAACTCCCATGGCTC	60.195	20	149
scaffold201	59	p2	(AG)17	34	514190	514223	GAAAAGAGGAATTAAAGAGACACCA	59.252	25	TCCTTGATTTTCAAATTTTGTTACC	59.682	25	276
scaffold201	60	p3	(AGA)5	15	516535	516549	CTCTTCATTAAGCGCAAGCC	60.117	20	CGACAGTTTTCCTTGGGATT	59.028	20	261
scaffold201	63	p2	(TC)6	12	547012	547023	CGAAAATATCTTCCCTCTTTTTCA	59.973	24	TTCGAATTTGGGTGAGATGA	59.049	20	216
scaffold201	64	p2	(AT)6	12	563048	563059	AAATCAGTGAATAAACAAGCGAGA	59.353	24	TCAGGCACTTCCTCTTGAGTC	59.589	21	273
scaffold201	65	p3	(TTA)18	54	592788	592841	GGACGAAGCTCGCTTGTATC	59.985	20	CACCTCCCAATTCTAGCACAA	60.118	21	259
scaffold20444	1	p2	(AG)6	12	1208	1219	TCTCGTGCTGATAACGTGTTG	59.92	21	CGTACAACACACACAGAAGCAA	59.869	22	210
scaffold20444	2	p2	(TA)9	18	2092	2109	CACGCGTGTTGTATCGATGT	60.606	20	CGCCCCAACTATGGTTAAGA	59.953	20	270
scaffold20444	3	p2	(CG)6	12	13553	13564	TGGTGGGAGAAGAGAAATGG	60.042	20	CTCTTTTAAGCCTCCAGCCC	60.332	20	254
scaffold20445	1	c	(GTCGG)4ggttgtgggttagttggattttgcgtctgggctaaaacatgttcagccttttaaccaaaaaaaataaaaaaacctcctcagcccgccggggaagcccg(CCCGC)4	138	2795	2932	AGTGACGGTGAGGATTGAGG	60.112	20	GCGAGGAACGAGGTTTCTTT	60.743	20	277
scaffold20445	4	p4	(ATAC)4	16	13253	13268	GATCCATCAATCCAGCAACC	60.289	20	TGTTGCTTGCTTTCCATTTG	59.849	20	264
scaffold204	1	p2	(AC)6	12	32447	32458	AACCCATTCAGCACAACACA	60.008	20	GTGGCTAGAAACGGCTTGTC	59.882	20	149
scaffold204	2	p2	(AT)6	12	54332	54343	AAGTGTGGGAAAACTGTGGG	59.861	20	GCATTGGGGTAATTTTGTCC	59.138	20	233
scaffold204	4	p2	(AT)6	12	78109	78120	GGAAGGCAAGAGAGCACATC	59.957	20	TTGCCCTCGAAAATCGTATC	60.038	20	143
scaffold204	5	p2	(AC)8	16	80328	80343	CCATTCAACACAACACACCC	59.701	20	TAGGGCACAAAACTGGGAAG	60.103	20	232
scaffold204	6	c	(TA)6nggagtcaagcag(TA)8	41	90851	90891	TTAACAGCCAGCCAGGTTTC	60.249	20	CAAGTTTTTGGCACCGTTTC	60.514	20	269
scaffold204	7	p3	(AAT)6	18	94909	94926	TGCCTTTTTGGATTGAATTG	58.6	20	AAATGCTGCGAGCAAAGAGT	60.162	20	280
scaffold204	8	p5	(AAAAT)9	45	102284	102328	TTGCCAGTGAGCTCCTTTTT	59.993	20	AGTGCTCAAGGCTGAGGCTA	60.299	20	263
scaffold204	9	p2	(AC)6	12	131485	131496	GGGCTAAGGTAAGGGTGAGG	59.955	20	GGGGACAAAATTACCCCAAT	59.756	20	231
scaffold204	10	p2	(AT)6	12	138762	138773	AAACTCGGGCAAAGTATGGA	59.569	20	TTTCTGGCTGAAATTGAGGG	60.184	20	254
scaffold204	11	p4	(TAAA)6	24	143389	143412	CCTAACCACTTTCTCTCTCCTCA	59.042	23	GGGTTAGCATATGACCCCAG	59.269	20	204
scaffold204	12	p2	(TG)11	22	150013	150034	GGAAACACAGTTGCAAGCATT	60.169	21	CAAGCCAACACTTGTGCATT	59.764	20	244
scaffold204	13	p2	(TA)16	32	151093	151124	GAATGTATTTGCTGTCTTTTGCT	57.666	23	AGCCTTAGGTCCCCCTTTTT	60.302	20	270
scaffold204	14	p2	(AG)6	12	161263	161274	TGGGAAGTGGTTAGTGGAGG	59.959	20	AGAAAGGGAGAAAAGCTGGC	59.962	20	278
scaffold204	15	p2	(AT)8	16	171700	171715	TCTTGCATGCAGCTTTTGAG	60.28	20	TCAGAAGCATTGTCACCTGC	59.992	20	145
scaffold204	16	p2	(AT)8	16	176077	176092	ACGAGATGCTTTGGCAACTT	59.882	20	TGGTTCGTGGTTCTTTAGGG	59.964	20	227
scaffold204	17	p2	(AC)6	12	176486	176497	GAAACCGGGCGTTAGTGTTA	59.996	20	AGCTTCGTGTGGCCATAAAC	60.14	20	279
scaffold20448	2	p4	(TTAT)5	20	2354	2373	CGATCCAATCCAATCCAAAC	60.133	20	TCTTAAAAAGCTAACGATAACATAACA	57.188	27	227
scaffold20448	3	p2	(GA)7	14	2961	2974	AAGGGGGTTGTTGGGAATAG	60.046	20	GAAAAGGGCTTGAAATGGAA	59.135	20	251
scaffold20448	4	p3	(TCT)5	15	3234	3248	CACATTGCAGCATTTCGTTT	59.735	20	TTTCATTTGCTCAGGTTCCC	60.051	20	216
scaffold20448	5	p3	(AAT)6	18	6499	6516	CGCATGGAAGAAGAACAACA	59.84	20	TTCAAATCCACCACCAAAAA	58.841	20	278
scaffold20448	6	p2	(TA)6	12	8174	8185	GGTATTTGGACGGAGGGACT	60.19	20	ATAACAGCACCATCGTTCCC	59.82	20	259
scaffold20448	7	p2	(TA)6	12	11337	11348	TGAGCCAACGAAAAACATGA	60.234	20	CAACGATGATGACGATGAGG	60.072	20	265
scaffold20448	8	p4	(TGTA)6	24	21051	21074	TCAATTGATTGCCACCTGAA	60.049	20	GATGCATTATTGGACCCACC	60.021	20	247
scaffold20448	11	p4	(TTCT)4	16	29472	29487	TCAGAACAAACAACACCGAGA	59.324	21	GAAGCAATGCTCCTAAAAGAAAA	59.101	23	145
scaffold20448	12	c	(GAT)5aatgacgatgattatga(AGG)10(TGG)9	89	30289	30377	AGATGGAGGTAGTGGCATGG	59.95	20	ATTCACGCGTGCTTTTTCTT	59.889	20	279
scaffold20448	13	c	(AG)6a(AG)6	25	34841	34865	AGTGGCCTTGTTTTCCCTTT	59.976	20	TATTGTTGTTGTTGCCGCTC	59.735	20	214
scaffold20448	14	p3	(GGT)5	15	35768	35782	CAACAGCAACCTCAACCAGA	59.873	20	CCACTACCTCCCTGATGAGC	59.679	20	254
scaffold20448	15	c	(TCA)9g(CCT)6	46	36274	36319	AATCCAACTTGGGAATGCTG	59.933	20	TGGGAGCTGTTAGGACCATC	60.073	20	178
scaffold20448	16	p2	(AT)10	20	59833	59852	GCACTTAGATCCGTCCCTGA	60.218	20	TTAAATAGGGGTGAGCACGG	59.953	20	249
scaffold20448	17	p4	(TTAT)6	24	64414	64437	GCTAGATACTGGGCTCCGTG	59.859	20	TCCTTTCCTCGACTCCTGTG	60.377	20	145
scaffold20448	18	p3	(TTA)10	30	64840	64869	GCTGTGTTGGTTTGACATGG	60.008	20	CAGCACAAGTTCAGAGCTGC	59.929	20	127
scaffold20448	19	p4	(TTAT)6	24	66768	66791	GCTAGATACTGGGCTCCGTG	59.859	20	TCCTTTCCTCGACTCCTGTG	60.377	20	145
scaffold20448	20	p3	(TTA)10	30	67194	67223	GCTGTGTTGGTTTGACATGG	60.008	20	CAGCACAAGTTCAGAGCTGC	59.929	20	127
scaffold20448	21	p2	(TA)6	12	69533	69544	GGGGGATACCATGGAAAATC	60.21	20	CGGAACCATTTTATAGCGGA	59.922	20	157
scaffold20448	22	p6	(GATTTT)4	24	75968	75991	TATTGAGCACCACAGCTTGC	60.019	20	GCGAAGAAGAAACGGAACTG	59.993	20	228
scaffold20448	23	p2	(TC)7	14	79220	79233	TACTTCCTCCGTCGTCGTCT	59.867	20	GGGGTAGGAGGAGTGAGGTC	59.929	20	249
scaffold20448	24	p3	(CTG)5	15	80427	80441	CGGAGACTCCCTTTAGGGTT	59.571	20	TGAAACACCAGTATGACGGC	59.572	20	267
scaffold20448	25	p3	(ATC)5	15	82568	82582	TATCATTCCCCTTCTTCCCC	60.089	20	TTTTTCTGAGTTTTGGGTTCTGA	60.129	23	264
scaffold20448	26	p3	(GGC)5	15	82910	82924	GCAAAAGGAGCAAGAACCAG	59.993	20	AGCGTAAAGGAAAAGGGAGG	59.72	20	271
scaffold20448	27	p2	(AT)6	12	84479	84490	GGGATGTCCAAATCCAACTG	60.173	20	TGTCAACCAGCGCAAATAAA	60.251	20	214
scaffold20448	28	p3	(GGT)5	15	96567	96581	GTCTCCTGGAGCTGGTATCG	59.827	20	TGCTTCTTCAACAACGCATC	59.995	20	251
scaffold20448	29	p6	(TTCTTT)4	24	97570	97593	TGTGATTACATGCTCCGCTG	60.834	20	GAGGAGAAACGCGAAGAAGA	59.694	20	118
scaffold20448	31	p3	(ATA)5	15	106750	106764	TTATGTGCATGATTGGCCTT	58.994	20	TTTTTCTCATGTGGTTGTCCA	59.01	21	105
scaffold20448	32	p4	(TCAC)4	16	108628	108643	TGTTCAAGCCGAACTGTGAG	60.025	20	GAAGGTTCATGAGGCGGTAA	60.074	20	275
scaffold2034	1	p2	(TC)6	12	2979	2990	TTTACAGAATACGCCCCCAG	59.953	20	TGGATCCAGAGTTACTCCCAA	59.536	21	217
scaffold2034	2	p2	(CT)6	12	5615	5626	TTAACGCTAGGAATGGGCAC	60.096	20	AGCGGTATTGAGGTGATTGG	59.955	20	250
scaffold2034	3	p4	(AAAG)4	16	7599	7614	GCAGTGAAAAGCTTGCAGAA	59.347	20	CACCCTTGCCTTTTGGTTTA	59.968	20	104
scaffold2034	4	p2	(AT)13	26	17979	18004	TTTGATTTGGGAGAGTTGGG	59.903	20	GGACATTTTGTCCCCTCCTT	60.169	20	250
scaffold2034	5	p3	(GAT)5	15	21582	21596	TCTCCTCTAATGCTGCACTTTTT	59.573	23	TCTTCCTCCTCCTCATCTGC	59.486	20	280
scaffold2034	6	c	(AC)32an(AT)9	84	36919	37002	CGTTCGAGTTGATAAGAAAAATCA	59.68	24	TGAACAGGTCAAGGCTTAGGA	59.861	21	280
scaffold2034	7	p2	(TA)7	14	47508	47521	TCACATGTGCATTGATTTTTCA	59.976	22	GAAACTGTGGGAACATGGGT	59.679	20	276
scaffold2034	8	p5	(AATAA)4	20	49628	49647	GCTTTCGCGTGACTCTCTGT	60.743	20	GTGCTAGGTGGGAGACAACC	59.579	20	265
scaffold2034	9	p3	(AGC)5	15	82190	82204	ACCTAAGCCCCAGGTTCATT	59.827	20	TTCACTGTCTTCGCTGGTTG	60.025	20	266
scaffold2034	10	p3	(AAT)5	15	101327	101341	GTGATGAAATCCCGACCATC	60.143	20	CTCGAGTTGGAAAAAGCTCG	60.125	20	227
scaffold2034	11	p4	(TAAT)4	16	102618	102633	TGACCCAGTGATTGTGATGC	60.544	20	GTTCGCCTGGTTTGACTTGT	60.156	20	237
scaffold2034	12	p2	(TA)9	18	105376	105393	CCCTTTCCTTCAAAGGCTTC	60.18	20	CCAGGCTCTATGGGAATGAA	60.029	20	179
scaffold2034	13	p3	(GTA)5	15	108152	108166	AGCAAGGATGGTGGTTTGTC	59.973	20	CAACCTGGAGCAAGTGGAAT	60.111	20	204
scaffold2034	14	c	(CTT)5t(TTC)6	34	109453	109486	TCCAAGGCTTAACAGAACGC	60.386	20	ACCACGCTATCAAGGCGTAA	60.658	20	258
scaffold2034	15	c	(AACT)4ttttgtttgtttcttatctttttcaaaactacctaactaa(CT)7	70	147560	147629	TTTCAAAATCATATCTTTTCAATCA	57.047	25	TTGAAAAAGAGGGAGATATTTTCG	59.973	24	227
scaffold2034	16	p3	(TTC)5	15	151093	151107	CATCTCTCTCCCCCTCTCCT	59.76	20	CGGTCTTAGGTGCCATCAAT	59.955	20	145
scaffold2034	17	p3	(AGA)6	18	212451	212468	CGGTCTTAGGTGCCATCAAT	59.955	20	CTCTACACTCCTCTTGGCCG	60.005	20	170
scaffold2034	18	p4	(AGTT)4	16	224707	224722	TTCAAAGCATGCCAAGAAAG	59.037	20	AATGCTCCTCTCCTTTTCCC	59.651	20	274
scaffold20459	1	p3	(AAT)5	15	229	243	AGGTTCTGGATTTGCTTCCA	59.67	20	TCGAAAATTCTCCCTCTCCC	60.517	20	262
scaffold20459	2	p2	(AG)7	14	570	583	GGAGGGTTGAGATGTGAGATG	59.52	21	TTGTTTCTTAACTTTTTCAAAACTACC	57.813	27	279
scaffold20459	3	p4	(AAAT)4	16	4919	4934	TTTGATCAGAGTCTCGTGCTG	59.176	21	GGCTTCATAGCCTTACGTACAA	58.481	22	279
scaffold20462	1	p2	(AT)11	22	16146	16167	TTGGAGATCGATGAGTGTCCT	59.67	21	TCACACATAACTCTCTCCATTTTT	57.019	24	240
scaffold20462	3	p2	(AT)9	18	17330	17347	TTCCTAGTACCAATTTGGCTGA	58.764	22	CGGTTATTCACACTCCAAAACA	59.898	22	186
scaffold20462	4	p3	(TAT)15	45	56434	56478	TCGAAAATCTCAATTGGAGGTAA	59.957	23	ACTCGAGTCCGCAATCTCTT	59.043	20	231
scaffold20462	5	p3	(TAA)5	15	57355	57369	CACATAACACGCTTACACAGGA	58.776	22	TGGAGTGATGACAAAGAATTAACA	58.676	24	251
scaffold20462	6	p3	(TAA)6	18	60617	60634	CCCTCAAGTTGGGGATTAAGA	60.298	21	GAGGTCTGATGTGATGCTCTGA	60.418	22	252
scaffold20462	7	c	(GAA)6gacatcaaagattgcttcaactttctccttatcacaatggattcctcaataacattgaaatcatctctggggacttcactact(TCC)13	140	72738	72877	TGGGAAAGCAGTGGTAGTCA	59.288	20	TCAGCCTCATCATCTTGCAG	60.096	20	263
scaffold20462	8	p3	(ACC)8	24	73659	73682	GAACTTGCGTGCAATCTCAA	59.995	20	ACCATCATCATGCTCCAACA	59.925	20	266
scaffold20462	9	p3	(AGT)5	15	73785	73799	CATCAGTGCACTTTCTGGGA	59.831	20	CACCATACCCTCCTTTCCCT	60.183	20	188
scaffold20462	10	p4	(AGAT)4	16	74197	74212	TGGAAATTGTGATCTCAGTGGA	60.495	22	TCCATATCCCACTTCCTTCA	57.933	20	270
scaffold20462	11	p3	(AAT)5	15	77966	77980	TTGCTACTTGCACATATATCTATCCC	59.832	26	CATCCAAAAGGCTCGATCAC	60.603	20	260
scaffold20462	12	p4	(GAAT)4	16	84191	84206	CCACATGCTGGTAGCTCCTT	60.277	20	ATGGATCTTCTGCCCCTCTT	60.037	20	228
scaffold20462	14	p6	(TATATT)5	30	98098	98127	TTTGGTTAAATTTGAGATAATAACCTT	57.205	27	AAATTCACCGTTTGCGACA	60.104	19	258
scaffold20462	16	p3	(ATC)8	24	109190	109213	AACCATAGCCACCTCATTGC	59.962	20	TGGTCGCTAGCTGAATTGTTT	59.897	21	272
scaffold20462	17	p4	(ATAA)5	20	111663	111682	GAGAAGGAGAGTGAAAAGACGAA	59.157	23	TGGCATTAATGGAGCAAAATC	59.921	21	207
scaffold20462	18	p2	(TA)7	14	113474	113487	TGCAAATGTTCATGTTTCAGA	57.747	21	GCGATTTAACTTTGCTGCTTT	58.712	21	234
scaffold20462	19	p2	(TC)7	14	115054	115067	TGCTTTTGCATGTAGGAAAGAA	59.89	22	TGTGGTGGTGATGTGTTCCT	59.846	20	245
scaffold20462	20	p3	(AAT)7	21	115223	115243	AGGAACACATCACCACCACA	59.846	20	CATGTAGAAGGCTTGGAGGG	59.688	20	221
scaffold20462	21	p3	(GAA)11	33	115427	115459	CCTCCAAGCCTTCTACATGA	57.894	20	CCCCTTTCAATCCTCCATCT	60.264	20	245
scaffold20462	22	p3	(ATT)6	18	135270	135287	TGTCATACCCAATTTCCGTTT	59.192	21	CCTCATGAAAGCAGAGAGCA	59.267	20	112
scaffold20462	23	p5	(CTTTT)4	20	138267	138286	AGCACAGCTTCTTCACCAGG	60.589	20	TGCAATGCTGCAATTAAACA	58.903	20	258
scaffold20462	24	p2	(AT)19	38	142344	142381	TCCGTCTCTGTCTCTCCACC	60.397	20	CGTTTATGAATTATTTGCCATCA	58.921	23	264
scaffold20462	25	p4	(AAAT)5	20	142841	142860	TGCTTTTCTTGGATGATGAGG	60.199	21	TGATTGAATGAGAGTGCCAAA	59.262	21	277
scaffold20462	27	c	(TA)7tgctaaaaaaattagatatggaagtg(TA)8	56	145959	146014	TCCATTGGATGAAGTCTCCTG	60.058	21	ATCGGACCTTTCGATTTGTG	59.933	20	162
scaffold20462	28	p2	(TA)6	12	146859	146870	TTCTTCAATTTTCAATCCGTACC	59.386	23	TGCCTCTTGAACAGGTCAGT	58.435	20	280
scaffold20462	29	p4	(AAAT)4	16	150542	150557	TTCGTTTAGTTCATTCGATTTTT	57.141	23	TCGATCTAATCTAATCTAAACCACAAA	58.8	27	242
scaffold20462	30	p3	(AAT)5	15	150660	150674	TTCGTTTAGTTCATTCGATTTTT	57.141	23	TCGATCTAATCTAATCTAAACCACAAA	58.8	27	242
scaffold20462	31	p4	(AAAT)4	16	155675	155690	GAAGCGATCTCGGTAAATGC	59.813	20	TGAGGATGTTGCACCATTTG	60.517	20	244
scaffold20460	1	p2	(CT)7	14	6009	6022	TTTTGGATCTTAAAAATTGTATGAAGG	60.023	27	CTAACCGATTGAAACGCCAT	59.96	20	184
scaffold20467	1	p2	(AT)13	26	9315	9340	GAGGCTCTTGTTGAGGAGCA	60.678	20	AATCCTTCGTTGGTTTCACG	59.971	20	138
scaffold20467	2	c	(CA)19g(AT)6	51	11373	11423	AACCCACCAAATCCACCATA	59.91	20	GAGGCTCTTGTTGAGGAGCA	60.678	20	211
scaffold20467	3	p2	(AT)7	14	12698	12711	TGGGAGGTTAGCAGGATTTG	60.066	20	AAATTCGCATGGGTGAGAAC	59.939	20	226
scaffold20446	1	p3	(TTA)9	27	9342	9368	CGAAAAATTACCTTTTCTGCATT	58.787	23	AAATATTTTCGTGATTGGGGG	59.902	21	233
scaffold2041	1	p5	(AAGAT)4	20	56003	56022	ACACGACCCAGAATCCAAAG	59.966	20	CCTGGGTGCTCCAGTGTATT	59.989	20	164
scaffold2041	2	p5	(AAGAT)4	20	65879	65898	TCAAGCGAACCGACTTCTTT	59.993	20	CGTGGGTTGACCTTTCTGAT	59.966	20	212
scaffold2041	3	p5	(GAGAA)4	20	148440	148459	GATCCCTTTCTCAAGGCTCA	59.361	20	CACATTTTGGAGGGGTCTTC	59.381	20	279
scaffold2041	4	p5	(AAAAT)4	20	155391	155410	GGAAGCAAGCAAAAATGACA	58.895	20	CCCTCCAAACGCGTAAAAA	60.974	19	275
scaffold2041	5	p3	(TTG)5	15	159325	159339	GAAGACCGATAGAGCACCCA	60.218	20	GGCAAGCATCTTCCTTACCT	58.411	20	271
scaffold2041	6	c	(TA)8(TG)8	32	161686	161717	CTCACGAGCTGGCTCAAATA	59.174	20	GCTCATAAATTAAATGACCCGA	58.151	22	272
scaffold2041	8	p5	(AAAAG)4	20	171156	171175	AATTTGTGGGGAAACATTGG	59.523	20	CCCATTCATCTCCTCTTTTCA	59.111	21	277
scaffold2041	9	p2	(TG)7	14	175471	175484	GGTCTTCCTCTTTTCCCACC	59.912	20	CTCATTCTTCTCACCGCCTC	59.95	20	270
scaffold2041	10	p5	(AATAA)4	20	198908	198927	ACCCCAGAGTCCTTCTGGAT	59.929	20	TTTTTCAAAACTCCCTGACCA	59.573	21	262
scaffold2041	11	p2	(AC)7	14	229025	229038	TTTCAAGGTTGTAATGGGGC	59.801	20	AAGTGGGAATTTCGGGTAGC	60.32	20	156
scaffold2041	12	p3	(TTC)5	15	262961	262975	AAACACACCTCCCCTCTCCT	59.968	20	AGTGGTCTTGATGGGCTTTG	60.111	20	246
scaffold2041	13	p2	(GA)7	14	272820	272833	AGAGTGTTGGTTTGGGTTCG	60.005	20	CCAACCTTCATAAAACCCCA	59.657	20	185
scaffold2041	14	p2	(GA)6	12	276095	276106	GAGTGGGAGAGAGGGTTCG	59.776	19	GAAAACTCCTCACCACTTTTTCA	59.661	23	238
scaffold2041	15	p2	(AG)7	14	287051	287064	TGTAAGGATGTGACATTTCATGTAT	57.53	25	CATCTCTTCCATTGCTGAAACA	60.249	22	246
scaffold2041	17	p2	(CT)10	20	301494	301513	TTCTACTGCTGCATGTTCGC	60.165	20	TTGTGCAAAGGATCAAGCAT	59.276	20	253
scaffold2041	18	p2	(AT)6	12	304228	304239	AGCTCATGAAAGCAGGGAAC	59.434	20	ATTACCCCGACTCCATTTCC	60.017	20	211
scaffold2041	19	p2	(AT)10	20	304482	304501	GCCCAAATTTTTCCCACTTT	60.164	20	GGAAGCATGCTCATGTGAAA	59.805	20	214
scaffold2041	20	p3	(CTT)5	15	307446	307460	ATCAAGCTCCACTCCCTTGA	59.803	20	GAACCTCCATGGGAAAGTCA	59.903	20	201
scaffold2042	1	p3	(AAT)7	21	7095	7115	TGGTATACTTGGGAAATTTGGG	59.944	22	TTCTTTGTCCCCTTTGTTGC	60.088	20	193
scaffold2042	2	p4	(AACT)4	16	35532	35547	TTTGAGTTCTTGTGAATCAAGTCAT	59.231	25	TTTCGAAAATTAGAGAGAGAGGGA	59.868	24	266
scaffold2042	3	p3	(TTA)6	18	35914	35931	GAACCCCCTCTTCCATCTGT	60.314	20	TTCTTGTCCTTGCTCCTGCT	60.134	20	154
scaffold2042	4	p2	(GC)6	12	105399	105410	TTCATCTTTAGTGGGCCGAG	60.206	20	AGCTAACATCCGAGGCTTCA	59.978	20	118
scaffold2042	5	p2	(AT)6	12	117603	117614	GCAAGAAAAAGTAGCAAAAAGCA	60.07	23	GAGACAGCTTGGTTTAGCCG	60.015	20	250
scaffold2044	1	p4	(GAAA)4	16	4914	4929	AGAATGGGGAAGGGAACAAT	59.629	20	CTCTGCTTAGTCAGGCGACC	60.156	20	250
scaffold2044	2	p4	(TTTA)6	24	21515	21538	GATCCTTTTTACCCTTCGCC	59.909	20	GAAAAACACGAAGCTTGTGAAA	59.424	22	134
scaffold2044	3	p2	(AT)7	14	35559	35572	GTGGTGCCCTAGAAATGGAT	58.864	20	TCCACTCATCACGCACTTTT	59.293	20	248
scaffold2044	4	p3	(TTC)6	18	49276	49293	TCCCCTCACACACTTTTCCT	59.549	20	CCAATTAGATGAAGATGGAAAGC	59.135	23	269
scaffold2044	5	p2	(CT)7	14	59176	59189	CGTCAATCAGTTTAAGCGCA	60.014	20	AACCTTGTTAATGGGTGGGA	59.146	20	210
scaffold2044	6	p3	(CAG)5	15	68966	68980	TGTGACCCGGTTACCTTCTC	59.966	20	CTGAAGGAAGGCAAAAGACG	59.986	20	274
scaffold2044	7	p4	(AAAC)4	16	101608	101623	TGCTGTAGGGGCTCTCAACT	60.012	20	CTAATGCATTTCCCCACCAG	60.323	20	244
scaffold2044	8	p2	(CT)6	12	125281	125292	CAGAAAAGGGCAAGAAGCTG	60.125	20	GAGGGATTTTTGGGGAAGAG	59.875	20	227
scaffold2044	9	p4	(AAAT)5	20	133267	133286	TCCTTTTCAAAACTTCCTAACCA	59.19	23	CCATGATGGAGAAAGGGAGA	60.003	20	159
scaffold2044	10	p4	(AATA)4	16	145614	145629	GACCGATTAGTGCCAAAAGC	59.713	20	CCTTAAAATTGGGTTCAAGCA	59.107	21	280
scaffold2044	11	p2	(GA)6	12	147211	147222	AAGCAGAAGGGTGATGAACAA	59.726	21	TTGAGGTTGACTTGGAGCAA	59.415	20	264
scaffold2044	12	p3	(AAT)11	33	147675	147707	GAATCAGTCAGTTCGATCCCA	60.065	21	GGAAAAATGAGGTGAGGCAA	60.051	20	211
scaffold2044	13	p6	(AAATTT)4	24	147930	147953	GGAATTTTGTTAGGAAGCCAA	58.237	21	ATTGATGAAGGTGGGGTGG	60.584	19	280
scaffold2044	14	p3	(CTT)5	15	151277	151291	TCCCTCTCCAAATACCAAAGAA	59.939	22	TGGGGAAGGTTTTGAGAGTG	60.081	20	223
scaffold2044	16	p2	(TC)11	22	158448	158469	TCATTTTCTCTCCCCCTAATCT	58.225	22	AGAGGGAAGAGGGAAAGAGGG	62.26	21	167
scaffold2044	18	p2	(GA)12	24	159843	159866	GAGAAGGGAGAGAGGAGGAGA	59.115	21	CGTGTAAGGGTGTGCAAAAA	59.627	20	277
scaffold2044	19	p2	(AG)6	12	210571	210582	GGTGAGGTAGGTGGGGTTTT	60.088	20	GGGACGAGAAATCCTTGACA	60.05	20	192
scaffold2045	1	p2	(TA)9	18	2587	2604	ATAGGGAGCCCCCAGAGATA	59.881	20	TTGTTCGTCTTTCTTTTTGAATTT	58.472	24	236
scaffold2045	2	p4	(TTTA)6	24	8753	8776	CCATGATGGAGAAAGGGAGA	60.003	20	CCTTTTCAAAATCCCCTAATCA	59.331	22	166
scaffold2045	3	p4	(GAAA)4	16	12607	12622	ACCCTCCTGAATCCAAACCT	59.795	20	TGGTCCCCCTTTTCTTCTTT	59.912	20	100
scaffold2045	5	p5	(TAAAA)4	20	28064	28083	CCATGATGGAGAAAGGGAGA	60.003	20	CGAAAATCCTCACCCACATT	59.79	20	197
scaffold2045	6	p3	(AAT)15	45	47092	47136	ACTCAAGAAGACGGCGTTCC	61.725	20	AAGACTTGACTTCTAGACACCGAA	58.653	24	201
scaffold2045	8	p2	(GT)6	12	67712	67723	TGACGCCATCGTTTCAATTA	60.073	20	AGCATGTACCCAATTCCCAA	60.192	20	275
scaffold2045	9	c	(TA)7(TG)13	40	75973	76012	ATGACCTTCAGCAAAGGCAC	60.263	20	CCAACGGTTGAATGTTTTCC	60.206	20	232
scaffold2045	10	p3	(GAT)5	15	117506	117520	AAAGGGTTGGGGGTAGTTTG	60.082	20	AAACCCTCCTCACCCTCACT	59.968	20	205
scaffold2045	11	c	(GAC)7ttcagaaaccacaaccacagccaccgccaccgccaccgtcctactcc(CTT)8	92	129189	129280	TAGCCAAAAAGTGGCACTCC	60.249	20	GGAGTCTCCTCTGCCTCGTA	59.555	20	265
scaffold2045	12	p2	(AT)6	12	135754	135765	ACCCCAAACATTGGAGACAA	60.21	20	TGGTTGTGGAAACAAAGGAA	58.995	20	184
scaffold2045	13	p3	(CTT)5	15	138892	138906	AAAAACCTGGATCTTGGCCT	59.94	20	TACAACCTCCGCACACACAT	60.032	20	209
scaffold2045	14	p5	(TTATC)5	25	151046	151070	CCTGGGTGCTCCAGTGTATT	59.989	20	GTAGAGGGACACGACCCAAA	59.966	20	181
scaffold2045	15	p2	(AC)13	26	164896	164921	GGGCTAAGGTAAGGGTGAGG	59.955	20	GGGGACAAAATTACCCCAAT	59.756	20	251
scaffold2045	16	p5	(AAGAT)4	20	174787	174806	AAAGGGCCCAAATAGAGGAA	59.903	20	CCTGGGTGCTCCAGTGTATT	59.989	20	179
scaffold2045	17	p5	(AAGAT)4	20	184891	184910	GCAGCCCAAGCCTATAGAGA	59.574	20	GCGTCCGACTTATTGGACTG	60.657	20	275
scaffold2045	18	p2	(TA)10	20	206721	206740	TGTGTGTGAAGAATACCAAGGG	59.891	22	ATGTGAGCGAACGAGTGTGT	59.341	20	210
scaffold2045	19	p2	(TA)9	18	207773	207790	ACCGATGAACTGTCGGAATC	59.934	20	TGCACTTGCCGGTTAGTATG	59.752	20	141
scaffold2045	20	c	(ATT)17ttcttttttttatatctatatatattattc(ATTT)4	97	210485	210581	GGGACATAAAAAGTGCACAAA	57.677	21	TATATTAGCCCCAGCCCCTC	60.26	20	272
scaffold2045	21	p2	(TA)9	18	211167	211184	CAGAAAAATTGATTGACGGGA	59.924	21	TTGTGCAACCTTTCTGAACA	57.867	20	280
scaffold2045	22	p2	(AG)6	12	216827	216838	TTTTGGCCCAGAAAACACAT	60.344	20	TGAACGTGGAATTGGAGAAA	59.097	20	201
scaffold2045	23	p2	(AG)7	14	222860	222873	CTGGGGGCGATTTCTAGACT	60.59	20	GATTAAAGGAATATTGAACCTGGAA	58.898	25	252
scaffold2045	24	p2	(CT)37	74	226429	226502	CGATAGAAAAGATGCTCACGC	59.996	21	AACGACGACGAGAAGAGGAA	59.989	20	206
scaffold2045	25	p4	(AGTT)4	16	243491	243506	CCACCAAAATGCATAAAGGG	60.181	20	CTTTTGTGGTGTCCGAACCT	60.005	20	223
scaffold2045	26	p3	(TAT)6	18	250729	250746	GCCTATATTTTTGTGGCCATT	58.029	21	CTTTACCCAGGGCAGGAACT	60.488	20	240
scaffold2045	27	p3	(TTA)5	15	265456	265470	GGTGTCCAATCAGTTGTTTCC	59.298	21	TCCCAGTGAGATGTTCCACA	60.088	20	187
scaffold2045	28	p3	(ATT)15	45	287785	287829	GGAGCACATTGTAACTGCCC	60.526	20	GCGAACTTGATAGAGCAGCC	60.125	20	245
scaffold2045	29	c	(TTA)5(TTG)11	48	292303	292350	TTTCTCTTCTCCTTCGTCGG	59.545	20	AGATCACTCCTGTTGGTGGG	59.962	20	204
scaffold2040	1	p2	(AC)13	26	3673	3698	GACGAGCTTTTTGGCAAGTC	60	20	AAAGAGCAGGTGGGCAATAA	59.708	20	239
scaffold2040	2	p2	(AT)12	24	12196	12219	AAAAATGCCAAATGCAACAA	59.053	20	GATTCGTCATTTTGGGGTGT	59.653	20	198
scaffold2040	3	p3	(GAA)5	15	19226	19240	AGTAGTTGTCGCCGGTGAGT	59.792	20	GCGTCCTCTCCTAACACCCT	60.649	20	221
scaffold2040	4	p2	(GC)6	12	19346	19357	TGGTGCATTGTGGAAGAAGA	60.24	20	GAACCAACTTTGTGCCACCT	60.012	20	256
scaffold2040	5	p2	(GC)6	12	19824	19835	ACGAAGTGGGCATGACTCTC	60.269	20	AATTCTTTGAAAAAGGGCACC	59.472	21	106
scaffold2040	6	c	(AAT)6agggatcctttttaccacagtatagaggtccctgtgtgaatagaagaaaagaagaagagaaaatctgaactc(AG)6	102	36540	36641	AGGTTCTGGACCTGCTTCAA	59.844	20	CCTCACTCACCAAAAATCCG	60.486	20	200
scaffold2040	7	p4	(AGTT)4	16	36933	36948	TTTGCAAAAGATAAGAAACAAACA	58.119	24	TTTGTGATTTCTTGTGAATCAAGTC	59.573	25	250
scaffold2040	8	p2	(AT)6	12	83513	83524	GCCTCTGCTTTCTACTCGCA	60.817	20	TTGCTTAATGCAACCCAAGA	59.301	20	230
scaffold2040	9	p2	(CT)6	12	114475	114486	CTTTTTGTTTGTTTCTTATCTTTTTCA	58.577	27	GGAAGAGGGGGTTCAAATTC	59.744	20	271
scaffold2040	10	p2	(AT)9	18	123989	124006	TTCCCGGATACGATTTTCTG	59.894	20	TTGCTTAATGCAACCCAAGA	59.301	20	222
scaffold20500	1	p4	(AACT)4	16	693	708	CTTGGTGTTTTCCCTCCAAA	59.942	20	TTTCGAAAATTAGAGAGAGGGAGA	59.868	24	249
scaffold20503	1	p3	(TCT)5	15	11785	11799	TCACGTCATCTAGCTACCCTCA	59.898	22	CATGGAGGAAGAGTTTCCCA	60.042	20	241
scaffold20503	2	p3	(AAT)5	15	14382	14396	TAGCACAACACCACACAGCA	59.938	20	AGGCGCTTAACTTCTGGCTT	60.522	20	139
scaffold20503	3	p2	(CT)11	22	28452	28473	CCCTCCATATTTGCGTCCTA	59.916	20	TTCTGAAGCTGAGGACTGGG	60.523	20	273
scaffold20503	4	p2	(TG)7	14	35310	35323	AATCCCTAGTGTCTTTGCGG	59.195	20	GACCAAGAGGAGTGGTCCAG	59.682	20	174
scaffold20503	5	p3	(ATT)6	18	36555	36572	CGAATGGAAGGAGCAGTTTG	60.766	20	TGCATGTGTCCAAAACGAGT	60.16	20	187
scaffold20503	6	p3	(ACA)5	15	41545	41559	AGTCGTGTCTACCATGTTGGG	59.899	21	TGGAATCGGCTACGTACTCA	59.297	20	240
scaffold20503	7	p4	(TTAT)4	16	42159	42174	ACCAATTCATTTCCTTCCCC	59.996	20	GAGGCCCAAAAAGGTGATCT	60.443	20	279
scaffold20503	8	c	(GA)14gnttcacaattctccgaaacgatctgataatttttaacgtcactcttggaaggcacccttcattggaactact(AG)14	129	52555	52683	TGCTTTCACAATTCTCCGAA	59.395	20	AGAGAACTTGGTTTTGCTTGC	58.641	21	180
scaffold20503	9	p4	(TTAT)4	16	67254	67269	TGTATGTTTGGGTATCTCATGTAAAAA	59.96	27	AGCGTGTTTGGCAAATTTCT	59.752	20	218
scaffold20510	1	c	(AG)6ttagttaggtagttttgaaaaaggtaagaaacaaacaaaa(AGTT)4	68	990	1057	TTTTGAAAAAGAGGGAAGATTTTT	58.808	24	TCTTGTGATTTCTTGTGAATCAA	57.411	23	279
scaffold20515	2	p3	(AGA)5	15	7850	7864	AGCACTGAACAAACCATGACA	59.202	21	CACCACCACCCTTTAACAGAA	59.877	21	280
scaffold20515	3	p2	(TA)6	12	23002	23013	TGCCCACATAAACACACAGC	60.584	20	GCATGATCCTGGTGATCAAA	59.456	20	200
scaffold20515	4	p3	(TAT)16	48	23870	23917	AAATTAATAGGAAGAGGCACATAAAT	57.204	26	CATGCACCTCAACATGGACT	59.551	20	274
scaffold20515	5	p2	(CT)14	28	25386	25413	ACTGACCACTCGATCAACCC	59.969	20	TTCACATAGCACAAGAAACGA	57.021	21	250
scaffold20515	7	p3	(TAT)5	15	26636	26650	TTGCCATTACCACAAGTGAAA	59.073	21	AAGGGTTTTCAGAACCTCCC	59.415	20	219
scaffold20515	8	p2	(AT)6	12	27513	27524	AAATTATTTTCTTTATTTGCCGAAA	58.704	25	TTGCATTTGATTTTGACGAGA	59.291	21	227
scaffold20515	9	p2	(TA)6	12	28559	28570	CGAACATTTTGGAAAGGAAGA	59.188	21	ACCATGGTACAGGCTCTTGG	59.989	20	228
scaffold20515	10	p3	(TCT)5	15	31674	31688	TTGATCGCACGTTTTTCATC	59.67	20	TCCTTCTCATCTTCTGCTGCT	59.323	21	248
scaffold20515	11	p3	(TTA)6	18	40199	40216	TTGCAATGAACCCTTTTTCC	59.916	20	CATGGAAACCTTTGAACTCCA	59.956	21	267
scaffold20515	12	c	(TA)9aattattaatacaaatattttatatnaattattaattattttatatgtatttaatttattcttttaatat(TA)8	104	44761	44864	CAGATGGATAGAAGGATGGCA	60.044	21	TGAGCTGGTGAGTTGAGACG	60.178	20	279
scaffold20515	13	p3	(TAT)23	69	47154	47222	TCGAATCCCCAGATACTTGC	60.036	20	CGGACTAAGGGATACCGTGA	59.948	20	161
scaffold20490	1	p2	(TA)11	22	6055	6076	AACTTTGGGGCATTTTCTCC	60.299	20	TTTAGGACATGTTCATGCATTC	57.632	22	141
scaffold20518	1	p4	(ATAA)4	16	268	283	GAAACTGTGGGAACATGGGT	59.679	20	TTAGCATTGGGGTAATTTTGTC	58.067	22	232
scaffold20518	2	p3	(TCT)5	15	2744	2758	ATAGAAGGGGAAGCCTCCAA	60.032	20	ATCCTTCTTGGGGAGCAAGT	60.074	20	201
scaffold20517	1	p2	(AG)7	14	172	185	TTTTGAAAAAGGGGGAAGAT	57.643	20	TGCATTGCATAATTTTCATGTTT	59.403	23	269
scaffold205	1	c	(GA)6gttagttaggtggttttgaaaaagataagaaacaaacaaaa(AGTT)4	69	213	281	GAATGAGATGGGGGAGGAAT	60.096	20	AACCTCCTAACTTCTTATCTTTTCAA	57.458	26	277
scaffold205	2	p3	(TGG)6	18	3847	3864	GTTGTGGCGGTGGTGTTAG	60.016	19	GGAGAAAGAGCAAGGAAGGC	60.464	20	270
scaffold205	3	p2	(TA)6	12	14318	14329	GCGGAGTGGTTACAGGGTTA	59.993	20	AACAAGCTCCTGACTCAGCC	59.604	20	214
scaffold205	4	c	(CT)6ccttatatttctaaaaacatctt(TC)6tttattctctatgaatagtt(TC)18	103	38659	38761	GAGGCTTGATCAGAGGCAAT	59.39	20	TCTCGTGCTGATAACGTGTTG	59.92	21	273
scaffold205	5	p3	(CTC)6	18	59246	59263	CACCTTCGCATCCAATTCTT	60.074	20	GGACACCGCAAATGATTTCT	59.939	20	109
scaffold205	6	p3	(TAT)5	15	62993	63007	TATGAAACCTCATGGCCACC	60.723	20	GGTTGCATTTGTCTGTCCAA	59.547	20	268
scaffold205	7	p2	(AT)10	20	68148	68167	GATGCAGGCAGAAGAGGACT	59.56	20	TTGTCTTTTGAACGGCTGTG	59.881	20	217
scaffold205	8	p2	(TA)6	12	69715	69726	ATAACGTCACCATCCAAGGC	59.82	20	CTCCGGTTCTTTCTGCTGAG	60.126	20	267
scaffold205	9	p2	(TA)7	14	71940	71953	GAGGCTACAAGTAAGGGTTTATGA	58.016	24	AGCAAGGCTAGAAAAAGGGG	59.85	20	255
scaffold205	10	p3	(ATC)6	18	75259	75276	GCGAATCATCGTTTCCAAAT	59.907	20	TCATCCATGCAATGCAATCT	60.041	20	187
scaffold20519	1	c	(GA)8aagagagagggaagagagagaagagagggaaagagaaggagacaaatacaaaaagagag(GA)11	97	9002	9098	TCCTCCTCTGCTCTCCAAAA	60.065	20	TCCTCTCCCTCTCTCCTTCC	59.883	20	261
scaffold20519	2	c	(GA)7tagatagaaaggagggggagagagagaaaaggaagagaggatgagagagagaaaatgggggg(GA)6ggaagacaaagagagggctgggggaaaatgaggggaatgg(GA)8	144	9234	9377	GAGAGAGAAAGAGGAATGGGG	59.266	21	TTGTCTCTCCCTCCTCTCCA	59.913	20	269
scaffold20519	3	p2	(GT)6	12	28061	28072	TGGGAATTTTGGGTAGCTAGG	60.311	21	CAGGGTTGTAATGGGGCTAA	59.817	20	128
scaffold20519	4	p4	(AAAC)8	32	30246	30277	TCCACCAATTCAAAAAGCAA	59.133	20	CCTCACTTTTCTCCTCCTTTCA	59.858	22	232
scaffold20519	5	p4	(TTGT)8	32	33699	33730	CCTCACTTTTCTCCTCCTTTCA	59.858	22	TCCACCAATTCAAAAAGCAA	59.133	20	232
scaffold20519	6	p2	(GT)6	12	38099	38110	TTGTGCCACCAATTTAAGCA	60.111	20	AGGGACAGCAGAAGCAAAAA	59.993	20	244
scaffold20535	1	p3	(AAT)5	15	6878	6892	ATGGAAGGATCAGCAGAAGC	59.39	20	GCCTCCAAATTTCTGATGGA	60.014	20	219
scaffold20537	1	c	(CAA)8t(AAC)15	70	1454	1523	TCTGAGGTACCCCAACAAGG	59.959	20	TGTTTGATCCATGTAGCCGA	60.073	20	186
scaffold20537	2	p2	(TC)23	46	1799	1844	TCATTTGACCACCTCATGGA	59.893	20	TGAGTGGTCATACGTGATTGG	59.43	21	265
scaffold2036	1	p2	(CT)6	12	8157	8168	CCCGTTTGCCACTCCTAATA	59.953	20	AGCGACGTAGTGACGGACTT	59.937	20	253
scaffold2036	4	p2	(AG)6	12	10339	10350	AGCGACGTAGTGACGGACTT	59.937	20	CCCGTTTGCCACTCCTAATA	59.953	20	253
scaffold2036	5	p5	(AAGAT)5	25	20172	20196	ACACGACCCAGAATCCAAAG	59.966	20	TAGTAGCGTGGGCTGACCTT	59.898	20	142
scaffold2036	6	p4	(AGGA)4	16	35527	35542	TGGATTTGGGTAGCAAGGAG	60.066	20	ATCGACGACACCCATTTGTT	60.24	20	265
scaffold2036	7	p5	(TTTTA)4	20	36053	36072	TTAGCATGCCATCCCTTTTC	60.038	20	GAAGATGCTTTCCCTTTCCC	60.017	20	207
scaffold2036	8	p3	(ATT)7	21	41469	41489	CAGACAATATTAGTTCGTCTAATGAAA	57.341	27	CACAAAGGCCACAACTGATG	60.152	20	179
scaffold2036	9	p2	(AG)9	18	44174	44191	CACACAAAGGAACGAGAGCA	60.025	20	TGATGCAATTCACCTTTCCTC	60.066	21	268
scaffold2036	10	p2	(AT)10	20	50526	50545	TTCGAAGGTTCCATGGTTTC	59.91	20	TTACCACGCGAAAAGCAAG	59.999	19	159
scaffold2036	11	p2	(TA)8	16	50859	50874	GGGAAGGGAGATCGAAGAAC	60.015	20	CAACGGAAAGAAAGCCAAAA	60.215	20	118
scaffold2036	12	c	(GTC)5(CT)7	29	77819	77847	AAGAAAGTGTTGACCCCGTG	60.005	20	TCATCGAAGAGTTCATCCCC	60.011	20	127
scaffold2036	13	p3	(TTC)11	33	99467	99499	TCTCACTCACCACCATCACC	59.502	20	AGAATCGAAAGGGAAGGGAA	60.011	20	226
scaffold2036	14	p2	(TA)6	12	104037	104048	CTTGTCTTGCGAGGTTGTGA	60.025	20	GCATGTCCTCATGCTAAGCTC	59.999	21	257
scaffold2036	15	p5	(TCTTC)4	20	106030	106049	CCCTGTTTTTCCCCTGTTTC	60.694	20	TGCAATGAATGAAAGTATGCAA	59.217	22	239
scaffold2036	16	p2	(TA)11	22	107863	107884	GGGGACAAAAATATCCCAAAA	59.882	21	AAGAAGACGACCCGAGGTTT	60.11	20	247
scaffold2036	17	p6	(AAAAAT)4	24	110365	110388	CAGCAAAAGAACAATGTGCAA	59.903	21	CCTCCACTGCATCAGACAGA	59.98	20	280
scaffold2036	18	p5	(AAGAT)4	20	174461	174480	GGGACACAGCCCAATCTAAA	59.933	20	CCTGGGTGCTCCAGTGTATT	59.989	20	159
scaffold2036	19	p5	(AAGAT)4	20	181407	181426	GGGACACAGCCCAATCTAAA	59.933	20	CCTGGGTGCTCCAGTGTATT	59.989	20	159
scaffold2036	20	p2	(CT)6	12	182268	182279	TGAACCTGGAATGAAGAAACAA	59.587	22	TTTTTGACCCAGTTTTTGGC	59.953	20	206
scaffold2036	21	p2	(TA)6	12	183671	183682	TGGGGTAATTTTGTCCCCTT	60.403	20	GTGTGGGGAAACTGTGGGTA	60.668	20	234
scaffold2036	23	p5	(TAAAT)4	20	207371	207390	GGCTGTAAAGCTAAACGCCT	58.677	20	AACAAGGTTAAAAATTTTGTTGGA	58.177	24	201
scaffold2036	24	p2	(TA)12	24	216701	216724	CGCCTTAGAGGCTTGATTTG	59.975	20	CACAAAACGTTCACACACGA	59.187	20	272
scaffold2036	25	p5	(ACTTC)4	20	218504	218523	TCATGGCTTCAATTTGGACA	60.049	20	TTGCTGCGAGTGGTGATTAG	60.011	20	265
scaffold2036	26	p2	(GA)10	20	225939	225958	TAATCAAACGCAGTGTCCCA	60.111	20	TGGTGACTACCCTTGACGTG	59.591	20	241
scaffold2036	27	p3	(CTT)5	15	241670	241684	TTCCTTCTTCTCTGCTTTCCTC	59.236	22	TGTACGCAAATTTGGAAGAAGA	59.758	22	133
scaffold2036	28	c	(AGA)5gaagcaataaagatattagcaaaatattggtattgttggtgatgatgataacgaaagagaagaagaacctacgtgcacaaatttgaa(AGG)6	120	242811	242930	TGTTGGTGATGACGATAACGA	59.98	21	TCTGACACGGGGATATGACA	59.918	20	247
scaffold2036	29	p2	(AT)12	24	245833	245856	GCGAAATCCAAAGATAAAATATGAA	59.761	25	TCCAAATAATAATTCTCACATTGAATA	57.394	27	276
scaffold2036	30	p2	(AT)7	14	249305	249318	AATTCTGCCTGTATATCATTTTTGT	57.409	25	GAAGCTCGCTAGCTCTGCAC	60.59	20	265
scaffold2036	31	p2	(AT)12	24	251053	251076	TGCACGATGCCAATCTTAAA	60.215	20	TGTAAATAACAAATCGACAATCAAA	57.789	25	277
scaffold2036	32	p4	(TATG)5	20	253639	253658	CGTGAAGCATTCTCAAACGA	59.988	20	CCAAACTCCATGAGCTGTGA	59.831	20	140
scaffold2036	33	p2	(AT)6	12	255486	255497	GCATCCGGAGCACAAGTTAT	60.103	20	TGGATTGATGGATTGGTGAA	59.707	20	242
scaffold2036	34	p2	(TG)6	12	256310	256321	TGAGCTCGTAAAGGGGAAGA	59.948	20	GTTGGGCCAAACGAACTAAA	59.975	20	179
scaffold2036	35	p2	(AG)6	12	258121	258132	TTCTGACCCAGTTTTCGACC	60.088	20	AAAGGAACATTGAACCTGGAA	58.54	21	226
scaffold2036	36	p2	(AG)8	16	264966	264981	AAACCAGCATGGCAGATTTC	60.081	20	AAAGGAACATTGAACCTGGAA	58.54	21	275
scaffold2036	37	c	(AT)7n(GTAT)4	31	270022	270052	AGCTGTAAAGCAAAGGGCAA	60.018	20	CGGGCTGTGACTAGTTCTCC	59.867	20	206
scaffold2036	38	p2	(TG)6	12	270704	270715	GCAAAGCAAGCAAACACAAA	60.037	20	GCCATACGAACCAAAAGCAT	59.967	20	247
scaffold2036	39	p3	(GAT)17	51	271176	271226	TGATTCCAGTTTTTGGGGAG	59.903	20	GCTCCTGAATTCGATGCTCT	59.537	20	199
scaffold2036	40	p4	(ACAA)4	16	277963	277978	AGAATCGGAGGTTCTCAGCA	59.95	20	CCTGCCTTCTACTTGTGCTTG	60.06	21	273
scaffold2036	41	p2	(AT)13	26	279598	279623	TGCGAAACCTAAACCACACA	60.149	20	GGTCCATGGGTACAATGAGG	60.05	20	219
scaffold2036	42	p2	(TC)6	12	296654	296665	TCAAGTGCTTCTGCAAATGG	59.988	20	GCAGAGATGTGAGATGAAGAGAA	58.685	23	277
scaffold2036	43	p4	(TTTA)8	32	297765	297796	CCATGATGGAGAAAGGGAGA	60.003	20	AAAAGCAAATTTTTGAAATCCA	57.869	22	255
scaffold2036	44	p3	(TCT)10	30	307741	307770	CCCATCACCTCTTCACCACT	59.962	20	CTTGGAGGTGGAAGCTTTTG	59.846	20	215
scaffold2036	45	p3	(ATT)5	15	314926	314940	CCTTGTTGATTACTTTATGTGCCA	60.282	24	TATCAAACACTTGGTGGGCA	59.964	20	207
scaffold2036	46	p4	(TTAA)4	16	326966	326981	CCACATCAGCTTTTGTGTCA	58.246	20	CAAAACTATAAATTAGTGTAATCCCGA	58.27	27	272
scaffold2036	47	p6	(TGGGCT)4	24	331800	331823	CGCTATGGAGGGGAAGATTT	60.411	20	TTCCAATGCGTGTTTGGTTA	59.969	20	198
scaffold2036	48	p4	(AAAT)5	20	332412	332431	CGTGTTTTGCTTGCATGATT	59.735	20	TTTTCCGTCCTCTTCACCAC	60.088	20	205
scaffold2036	49	p4	(TTTA)4	16	350001	350016	GATGAGATCGCATGGAGGTT	60.042	20	GTTTGGAATGAGAACCGGAG	59.526	20	252
scaffold2036	50	c	(TA)6(TG)32	76	358308	358383	GTCTGGACTCCTGAAGCGAA	60.533	20	TCCTAACTCAGTCCGCGAAG	60.529	20	279
scaffold2036	51	p3	(TCA)5	15	372409	372423	AACTGGCAGCATCTTTGCTT	60.022	20	AAAGGATGCCATTGTTGAGG	59.933	20	273
scaffold2036	52	p3	(AAC)5	15	379074	379088	GTTGCGAGTTCGAGTCTCCT	59.604	20	GTGTGGCTCAATTTCCGAAT	59.939	20	104
scaffold2036	53	p2	(TA)7	14	381532	381545	TTTTCACCACTGTCCTGCAT	59.139	20	TGTGGCTCCAACATAAAACG	59.585	20	157
scaffold2036	54	p2	(AT)10	20	384163	384182	CCAGTCCTTGGACACATTCA	59.52	20	GCTTTCCTGAGGCACTCATC	59.957	20	248
scaffold2036	55	p2	(AG)9	18	385620	385637	CCTGATACCGCGTATTTTGG	60.335	20	GTGACAATGGGATTTCACCC	60.034	20	269
scaffold2036	56	p4	(TTTA)5	20	398714	398733	GGGGTCATATGCTAACCCCT	60.039	20	CCACTTTCTCTCCCCTCATTT	59.562	21	161
scaffold2036	57	c	(AC)15a(TATT)5	51	415194	415244	AGTAATCCTTTCCTGGGCGT	59.962	20	AATACGGCACTCGAAGTTGG	60.132	20	239
scaffold2036	58	p4	(AGGA)4	16	415751	415766	GGATGGAGGGAAGGAAGAAG	60.008	20	CTCCACTCCGTTCTCGTCTC	59.986	20	172
scaffold2036	59	p2	(TA)6	12	439261	439272	GCTTTTCAGAATCACAACAATCC	60	23	GGGTTGTGTGTTCTTTGGCT	60.012	20	201
scaffold2036	60	p2	(TA)6	12	440178	440189	GGGGACAAAATTACCCCATT	59.756	20	ATGGGGCTAAGGTAAGGGTG	60.2	20	241
scaffold2036	61	c	(CT)14(AT)9	46	440539	440584	ATGATTTGGCCTTGGTTGTA	57.944	20	GGTTTATCAACCTCCCCACA	59.647	20	266
scaffold2036	62	p2	(AG)6	12	441365	441376	CCCAAATCCAAGCTCAAAAA	60.046	20	AGTTGGGAACATTGAACCTGA	59.439	21	219
scaffold2036	63	p2	(AG)7	14	442708	442721	AAGTGGGGGAATCCATTCAT	60.388	20	TCATAAACCAAATTGGCAACA	58.922	21	266
scaffold2036	64	p2	(GA)6	12	448004	448015	TTAAGAAAAATGTGCGTGCG	59.88	20	AATTGTGGGTTCGAGTCTCC	58.992	20	189
scaffold2036	65	p3	(AAG)5	15	466232	466246	TCCTCTTCATCTTTTGCTGCT	59.208	21	CGCGCTTCGAACTATTACTG	58.749	20	259
scaffold2036	66	p2	(CT)6	12	482617	482628	TTGCAATGGATCTCACCAAA	60.049	20	TTGGAGATCTCATCTTGGGG	60.003	20	227
scaffold2036	67	c	(AT)6agggctgcacatggatcggataatatccgcatatccgcggtaattatccgcatccgatccgaattttgcggatattatccgatccgtagagcc(ATCGG)4	125	488770	488894	TTTAATGGGGCGAATTCTTG	59.901	20	AATCCGATCCGACCATAGTG	59.773	20	228
scaffold2036	70	p3	(TCA)6	18	506328	506345	CCTGGAAAACTCGACGGTAA	60.103	20	CTCAGCAGTAGGACCAGCG	59.736	19	253
scaffold2036	71	p4	(TAAA)4	16	512415	512430	AAAAAGAGGCAAGGCAAAAA	58.987	20	CCTTTGACAAGTTGAACGCA	59.881	20	134
scaffold2036	72	c	(AAT)5ag(TAA)5tagacaaaaaaatcagcataataaagatgctaatagatcctctctcatattggtcctattttctc(TAA)16	145	513341	513485	CATAAAACGGAGTGGTTCACA	58.54	21	TTGTTGGCGTTATCTTTACGAA	59.661	22	275
scaffold2036	73	p3	(AAT)19	57	514449	514505	CCTTAACGATCACTAACAAATCCA	59.453	24	GTGTAGCAGGCCCGTTTAGA	60.27	20	232
scaffold2036	74	p2	(TA)14	28	519772	519799	GATGCGAGAACTGTGCTGAA	60.144	20	CTTTGATTTGAGAGGTGCCC	59.67	20	239
scaffold2036	76	p3	(ATA)14	42	525904	525945	AGCTTTACCAAACCCAGCCT	60.13	20	TCAAACATGCGGGAAAGACT	60.636	20	271
scaffold2036	77	p2	(AT)6	12	526068	526079	AGCTTTACCAAACCCAGCCT	60.13	20	TCAAACATGCGGGAAAGACT	60.636	20	271
scaffold2036	78	p3	(AAT)6	18	549082	549099	TGGGCCATTACAGCATAAAA	59.029	20	TGCGAAATCAGCAAAAACAA	60.369	20	264
scaffold2036	79	p2	(TA)12	24	556433	556456	CCAGCTAACTTTGGTTTCGC	59.883	20	CGGAAAACTTGCATACGAAAA	60.116	21	127
scaffold2036	80	p2	(TA)7	14	556560	556573	GCTAACTTTGGTTTCGCAGG	59.883	20	AAGTCATAAGATAGAGGTGGTGAGG	59.143	25	246
scaffold20543	1	p2	(CT)7	14	17279	17292	TTCGAATACTTTCTCTCTCTCATCTC	58.797	26	TCTTTATCCATGTTCCTGCTCA	59.708	22	237
scaffold20555	1	p4	(TAAA)6	24	697	720	TCTTTTTCAAAACTTCCTAACCA	57.216	23	CCATGATGGAGAAAGGGAGA	60.003	20	238
scaffold2047	1	p5	(AAATT)4	20	11058	11077	TGGGCGTAGTGACAGTCAAA	60.301	20	TTTTGCTCAGCTCCCTCAAT	59.955	20	258
scaffold2047	2	p2	(CT)6	12	29377	29388	TTGCAATCATATCTTCTTTTTCAA	58.024	24	AAAGAGGGAAGGGATTTTCG	59.527	20	219
scaffold2047	3	p3	(TCT)6	18	45642	45659	TGGCCAAAACACACACATCT	60.008	20	TCTTCTTGGCCACAACTTCA	59.415	20	264
scaffold2047	4	p2	(AG)6	12	51604	51615	AAAGAGGGAAGGGATTTTCG	59.527	20	TTTTCAAATCTTTTTCAATTAACCA	58.297	25	110
scaffold2047	5	p3	(AAG)5	15	54723	54737	ACAGTGGATCGATTTCAGGC	60.081	20	TCTTGACTTTCCCATGGAGG	60.042	20	269
scaffold2047	6	p2	(AT)9	18	57935	57952	TGGGTTTGAAAATATTTGGTTTG	59.974	23	TTGTCCCCTTTCTCTTATTTGC	59.609	22	207
scaffold2047	7	p4	(AAAT)4	16	71653	71668	TTTCCAGTGAGGTATCCCGT	59.405	20	TTTGATTGCTTAGATTAGGCATTTT	59.605	25	273
scaffold2047	8	p2	(AG)6	12	74972	74983	TTTTGACCCAGTTTTCAGCC	60.088	20	GGAACATTGAACCTGGAATGA	59.782	21	239
scaffold2047	9	p5	(TATTT)4	20	78568	78587	GCTAGGTGGGAGACAATCCA	60.073	20	ACGCTTTCGCATGACTCTCT	60.164	20	252
scaffold2047	10	p2	(AG)6	12	81728	81739	TGGGCTATTTTGACCCAGTT	59.429	20	GGAACATTGAACCTGGAATGA	59.782	21	246
scaffold2047	11	p2	(AT)8	16	92781	92796	TCTCAAATACAAGTCCCGCC	60.074	20	CGAATGATGTTCTCACCCCT	59.927	20	177
scaffold2047	12	p2	(CT)6	12	138839	138850	AACGCTAGGATTGGCAGAAA	59.845	20	ATAGGTGAGGGGTTTTTGGG	60.046	20	178
scaffold2047	13	p2	(AT)10	20	152858	152877	TCGAGTTTGGACAACTGACG	59.873	20	GTTGAAACCTCGGTCCAAAA	59.948	20	234
scaffold2047	14	p2	(TA)8	16	157988	158003	GTACCCTAGCCGGCCTAAAC	59.987	20	AAAGCGTGAAGTTGAAAGCA	58.701	20	146
scaffold2047	15	p4	(AAAT)4	16	169155	169170	CCTGGGTTAATGGGAATGTG	60.044	20	TGGGGTAATTTTGTCCCCTT	60.403	20	202
scaffold2047	16	p2	(CT)6	12	174822	174833	GTGAATTCTTGGCCTCCAAA	60.051	20	AAAACAAGAATTGAAGTGCTGAAA	59.37	24	204
scaffold2047	17	p2	(TA)7	14	179982	179995	TAAACTTCGCGGGTTACGTC	60.131	20	GCGAATTCGTAGCACTCACA	60.019	20	167
scaffold20562	2	p3	(ATT)8	24	3887	3910	TTCATGCTATGATGTCGCAAG	59.848	21	CCCCAAAATTAGAAAAGGGC	59.782	20	156
scaffold20562	3	p3	(GGT)5	15	6226	6240	AATGTGATGAGAAGCCCCTG	60.073	20	GTGGTCGCTTTAGCCACATT	60.14	20	266
scaffold20562	4	p2	(TA)6	12	37143	37154	AGCTCAAGCATCCCACCTAA	59.836	20	TGTGAATTGGAAAGAGGATGC	60.066	21	121
scaffold20562	5	p2	(TA)6	12	37792	37803	AGCTCAAGCATCCCACCTAA	59.836	20	TGTGAATTGGAAAGAGGATGC	60.066	21	121
scaffold20562	6	p4	(TATG)4	16	38619	38634	AATGCCCAAAAAGGGATTTC	60.13	20	TTGTGGTTGGATGATGTGAA	58.292	20	212
scaffold20562	7	p2	(AG)8	16	52756	52771	GGGGAATTGAACCTCGAAAT	60.131	20	ATGAAGGTACGCACACCACA	60.032	20	280
scaffold2052	1	p2	(AT)6	12	7320	7331	AATACCTTGTTCCCGGCTCT	59.962	20	AGACTCACGGGATGCAATCT	59.685	20	212
scaffold2052	2	p2	(AT)16	32	9223	9254	AATCGGTGTTTTTGGGATGA	60.17	20	GCTCAAAAATCATGTTCCACAA	59.982	22	263
scaffold2052	3	p2	(AT)6	12	31851	31862	GCAGAATGAGCCTGAAGACC	59.957	20	TTGTTGCGAAAGCACCTATG	59.872	20	270
scaffold2052	4	p4	(TAAA)4	16	41059	41074	TCGAAAATCTTCACCCATTTTT	59.823	22	TCCCATATGAAGCAGCAGTG	59.823	20	196
scaffold2037	1	p2	(GA)9	18	17644	17661	AAGGGCATTGGAGGCTACTT	60.096	20	TCCTCCTCCACTTCAGGTTG	60.229	20	122
scaffold2037	2	p3	(ACC)5	15	32708	32722	TCTACCTCCCTAACCCGACC	60.319	20	GCACTTGTGTTAGCCACTGC	59.52	20	235
scaffold2037	3	p6	(CAAATG)5	30	63445	63474	CAACACCAATGGAAAATTAGTGA	58.909	23	AAGCAAAGTGCTAGGTGGGA	59.875	20	273
scaffold2037	4	p2	(AT)6	12	82803	82814	GAATACTCATTTATGATCATCCCA	57.054	24	GCCTTAGGTCCCTCATTGTTT	59.473	21	256
scaffold2037	5	p3	(GAG)5	15	98866	98880	ATGAGATATTGGAGCACCGC	60.066	20	ATCTGCAGCCTCAAGCTGAT	60.127	20	212
scaffold2037	6	p2	(TA)6	12	108010	108021	ATCAATGCACATGGGACAAA	59.781	20	ATGGGGCTAAGGTAAGGGTG	60.2	20	208
scaffold2037	7	p4	(ATAA)4	16	117261	117276	ATGGAACGGTTTTCAAACGA	60.344	20	AGGATTCGAAGATCAAACCAA	58.634	21	216
scaffold2037	8	p6	(TATTTT)4	24	126236	126259	GTCGCTATCTCTGGCGAATC	59.946	20	CAACAAAAGAAAAGTGTGCAAG	57.687	22	145
scaffold2037	9	p2	(TA)6	12	126487	126498	TGACAGAATCACAACAATCCA	57.491	21	GATTAAAAGCTCAAGGGGGC	60.041	20	249
scaffold2037	10	p2	(TA)7	14	127197	127210	AATTGGGAACCCCAAGAAAG	60.159	20	TGTAATGGGGCCAAGGTAAA	60.181	20	141
scaffold2037	11	p3	(GAA)5	15	155034	155048	CGGTCTTAGGTGCCATCAAT	59.955	20	ATATGGCCGAACCTTAACCC	60.041	20	247
scaffold2037	12	p2	(AT)10	20	182121	182140	GAAACTGTGGGAACATGGGT	59.679	20	TGGGGTAATTTTGTCCCCTT	60.403	20	196
scaffold2037	13	p2	(TC)6	12	186778	186789	GAACAGCATCCACCCTTCTC	59.661	20	TTTCACCCCTTCAGTGGAAC	59.943	20	219
scaffold2037	14	p2	(TC)6	12	189503	189514	TTAACTTTTTCAAGCATTTGTTCA	58.119	24	TTTCACCCCTTCAGTGGAAC	59.943	20	253
scaffold2037	15	p3	(AAG)5	15	195671	195685	TTGTGTTGGGAGAGAAAGGG	60.081	20	CACCACTCACATCCATCCAC	59.801	20	232
scaffold2037	16	p3	(ACA)8	24	256694	256717	CAAAGTGCTGAAAAGCACCA	60.027	20	GTGGTTGAAGTGCCAGGAAT	59.973	20	275
scaffold2037	17	p5	(TTTTA)4	20	303634	303653	GTGCTAGGTGGGAGACAACC	59.579	20	TTTCCTCCTAACGCACTCGT	59.875	20	229
scaffold20569	1	c	(AG)6ttagttaggtggttttgaaaaagataagaaacaaacaaaa(AGTT)4	68	235	302	TTGAAAAAGAGGGAGATATTTTCG	59.973	24	TCTTGTGAATCAAGTCATTAATTGTG	59.494	26	278
scaffold2054	1	p4	(ATAA)4	16	9779	9794	GGAATTTGGGTGCCTACTCA	59.933	20	AACATCGGGGTAGTTTTGTCC	60.103	21	176
scaffold2054	2	p2	(TG)6	12	9939	9950	TAGGGGACAAAACTACCCCG	61.077	20	TTTCAAGGTTGTAATGGGGC	59.801	20	252
scaffold2054	3	p2	(TA)10	20	23317	23336	TGATGGTTTATTGAGAAAGATGGA	59.844	24	AGTGTAGCCTTTTGTCCCTCA	58.851	21	279
scaffold2054	4	p2	(AG)6	12	40936	40947	TGATCAATTCAAATGCTGGAA	59.101	21	CATAGCGATTTCTGAAGCCC	59.807	20	272
scaffold2054	5	p2	(TA)6	12	41821	41832	GGTTTATCAAGCTCCCCACA	59.933	20	TTTCTTTCCCATCTCATTTGC	59.148	21	272
scaffold20578	2	p6	(CCCTTC)4	24	2448	2471	CAGCCCCTCTCTCCTTTCTT	59.95	20	AAAGAACACGTTTTTGGGGA	59.448	20	164
scaffold20578	3	p5	(AGAAA)5	25	11706	11730	GCTCTCTAACGCAATGAAAAGA	58.789	22	ATTGGAGAGGAGTCCAGGGT	59.929	20	250
scaffold2053	1	c	(AC)6aaaatcctaacctagccactacctcaccgccactcacccaccgccatccccttcccatatacacactcacacggcaaat(GAAA)4	107	10985	11091	TTGGTTTTCAATTACTCAATTACCC	59.586	25	TCAAGACAGTAGCGGTGACG	60.049	20	279
scaffold2053	2	p2	(GA)9	18	11455	11472	GAATGCGAGAGAGGAGATGC	60.065	20	CGAAATCTGCTTAGCCTTGG	59.975	20	213
scaffold2053	3	p3	(TTG)5	15	20949	20963	TCCCCATCTGGTGGAATAAA	60.126	20	CCCAACCGTCACATACCTCT	59.844	20	152
scaffold2053	4	p2	(AT)8	16	24808	24823	CCAACCGGAAATAATACAAGC	58.508	21	ACGCGAGCCAGTTACTTTGT	59.943	20	235
scaffold2053	5	p6	(CCAACA)4	24	25324	25347	TTTGATGACCCTGAGGAAGG	60.042	20	ACCGTCTTGGGATTTGACAG	59.966	20	279
scaffold2053	6	p2	(AG)11	22	26459	26480	TTGCGGATTTATGCAGACAG	59.833	20	CCTTTGAGTTTTTCCACCCA	59.942	20	131
scaffold2053	7	p4	(AAAT)4	16	35968	35983	TTCGTTAAGTTTGTGCAGGC	58.967	20	GGGTGCGTAGATGTGTGTTG	60.032	20	226
scaffold2053	8	p2	(CT)6	12	36409	36420	TTGGATGCATGTAGCCATGT	59.955	20	TGAAATTCCATCGAGTTCAAAA	59.564	22	241
scaffold2053	9	c	(CATTGC)4cagtagggaccaagctcgtaagtatttgtcag(TC)7	70	37995	38064	CCTTTAAAACCCTGCAACCA	59.968	20	TGTTTTGCGTTGTGTGATGA	59.721	20	267
scaffold2053	10	p2	(AG)9	18	47169	47186	GTGAGCACGTGGTGAGAGAG	59.603	20	ACCGATTTCTTTCATGCGTC	60.081	20	128
scaffold2053	11	p2	(AG)6	12	54994	55005	ATAGGTGAGGGGTTTTTGGG	60.046	20	CAGAAAAGGGCAAGAAGCTG	60.125	20	235
scaffold2053	12	p5	(TTATC)4	20	119772	119791	GTGTCCGACCTGATGGAACT	59.969	20	AAGGGCGATTCCCTTAAAGA	60.034	20	252
scaffold2053	14	p3	(ATT)5	15	146725	146739	GCCAGTATTTCGGTCTTCCA	60.074	20	GCTTGCTGTGGGTTGGTTAT	60	20	179
scaffold2053	15	p5	(TTATC)4	20	152770	152789	CCTGGGTGCTCCAGTGTATT	59.989	20	CTTAGAAGGTTGGCCCATGA	60.066	20	248
scaffold2053	16	p3	(CTT)5	15	190316	190330	TCCATTCCCTTGTGCTCTTC	60.195	20	CCATGGGAAAGTCCAGTCAT	59.779	20	275
scaffold2053	17	p2	(AG)6	12	209225	209236	ACATTGAACCTGGGATCGAG	59.927	20	CATCCATTCATGAGGAGGCT	60.034	20	148
scaffold20584	1	p4	(TTTA)6	24	520	543	CAAAAGGAAATGGAAGAAGAGAA	58.916	23	GGATTTGCACCCTGCTTTT	60.066	19	246
scaffold20584	2	p2	(GC)6	12	868	879	GCGCACAACTCTCTGGTTTT	60.44	20	ATTATAGGGAGCTCTGGGGC	59.537	20	142
scaffold20563	1	p3	(TTC)5	15	6083	6097	CTCTACACTCCTCTTGGCCG	60.005	20	CTCTACACTCCTCTTGGCCG	60.005	20	187
scaffold20583	1	p3	(ATG)5	15	5194	5208	CTCATTTTGGGTTAAGGGCA	59.931	20	CTCTCACATTTTCCAACCACA	58.609	21	278
scaffold20583	2	p2	(TA)10	20	19836	19855	AATGGGATGGCACTGATCTT	59.366	20	CTAGTGCGGTGGTTAGGCAT	60.154	20	244
scaffold20583	4	p3	(ATA)6	18	23588	23605	TGGCAATAATTTGGCCTGTT	60.323	20	TCGCGAAGACGTATCTCTCA	59.697	20	236
scaffold20583	5	p3	(TAT)8	24	24043	24066	CAAAAATCGACAACAAAGTTAGAGA	58.954	25	TCCCATCTGTAAACACCCCT	59.259	20	280
scaffold20592	1	c	(AG)6ttagttaggtagttttgaaaaagttaagaaacaaacaaaa(AGTT)4	68	533	600	TCGAAAATGGTTTTTGAAAATTG	60.196	23	TCTTTTCTAACTTCCTAACTTCTCACC	59.062	27	240
scaffold20603	1	p2	(TA)6	12	22462	22473	TGGTCGGTATTTCGCATACA	59.953	20	GAAGGGGTGAAAGGACAACA	59.943	20	181
scaffold2050	1	p5	(TTATC)4	20	27945	27964	CCTGGGTGCTCCAGTGTATT	59.989	20	GCCCAAATAGAGGAACACGA	60.074	20	176
scaffold2050	2	p5	(TTATC)4	20	38149	38168	GGTACCTGCAAGAGACTCCG	59.867	20	GCCCAAATAGAGGAACACGA	60.074	20	255
scaffold2050	3	p2	(GC)6	12	45132	45143	CGCCCTTTGTAATTTAGCCA	60.089	20	CGGGTGAGTTGTACCAGGAT	59.844	20	246
scaffold2050	4	p2	(AG)6	12	71825	71836	GTTCCAAGCCCGAAAACATA	59.938	20	ACCAAACACTTGGAAGGCAC	60.012	20	191
scaffold2050	5	p2	(AT)8	16	76167	76182	ACTTTGGGGAATTTTGTCCC	60.032	20	TTGGTTGGGAAAAGGTGTGT	60.246	20	224
scaffold2050	6	p3	(GTT)5	15	84347	84361	TGGTATGGAGGGCTTTGTTC	59.933	20	AGGATAATACCTTGGCGGCT	59.951	20	238
scaffold2050	7	p3	(AGA)6	18	96064	96081	TTAGAATGTTGCTCGCCCTC	60.352	20	TCAACATCTCTTTCCCACCC	59.903	20	125
scaffold20589	1	p4	(ATTT)4	16	15532	15547	GCAATTGGGGTAATTTTGTTTC	59.608	22	CCCCAAATTGAATCTTTGGTT	60.041	21	274
scaffold20610	1	p2	(AT)10	20	1589	1608	CGTCGGAAATATCCGTCTGT	59.955	20	ACCTTCTTCAAGGAACCCGT	59.972	20	118
scaffold20611	1	p6	(GTGGGG)4	24	14776	14799	AACAGCCGGATTTACGTGAC	60	20	ATCATTGGACATTAAGGCGG	59.784	20	209
scaffold20611	2	p3	(AAT)14	42	21239	21280	TGCCCACGTGTATTAATTTTTG	59.769	22	CGTCCATGTACACAGTTGGAG	59.071	21	280
scaffold20611	3	p3	(AAG)5	15	25186	25200	GCCTTGAGAGCTGTTGTTCC	59.997	20	CGTCCTTATGACCAAAATACCC	59.609	22	165
scaffold20611	4	p4	(AAAC)4	16	25311	25326	TTTTGGTCATAAGGACGATTTT	57.688	22	CCGACTGTATGCCAAAATGA	59.542	20	261
scaffold20611	5	p2	(AT)9	18	27131	27148	AGGGACGGACCTACGTGTAA	59.473	20	CCCCACCTACTACCACTCCA	59.837	20	235
scaffold20611	6	p4	(TCTT)4	16	28249	28264	CCATCTCTCGCAATCACTCA	59.942	20	GTAGCTGGTGCACGTTTTGA	59.911	20	124
scaffold20611	7	p3	(TCT)6	18	28458	28475	TGGTGGAATGCTTGTTCAGA	60.24	20	TCACCAAAAGGGGCAAATAC	59.801	20	230
scaffold20611	10	p2	(GA)7	14	52404	52417	AAGCGGTTAGCCCAATTACC	60.332	20	CAAAGAGGCCGGTATTAGCA	60.223	20	191
scaffold20611	11	p2	(TG)22	44	53192	53235	CGTGAAGTTGACTGCACCTAA	58.986	21	TTCCTTTTCAGGCTTCTCATTT	59.372	22	255
scaffold2057	1	p2	(TA)6	12	841	852	CACAAAATTCAGTGAGGGTTCA	60.008	22	TGGAATGTTATGCAATGCAAC	59.439	21	265
scaffold2057	2	p2	(TA)7	14	3627	3640	CTTCACTTTGGGGCTTTTTG	59.719	20	ATTTTGGGGAAGTTGGGAAC	60.032	20	137
scaffold2057	3	p2	(TA)6	12	39636	39647	GGTTTATCAACCTCCCCACA	59.647	20	TTTCTCTCGCCCATCTCAAT	59.773	20	278
scaffold2057	4	p5	(TTATC)4	20	48982	49001	GGACGGTGCTCCAGTGTATT	59.997	20	CAAATCGATAGGAAAGCCCA	60.031	20	201
scaffold2057	5	p3	(CAA)6	18	51729	51746	TCATGATGGGCTGCAATAAA	60.035	20	GACTTCAATGGTGGCACAAA	59.547	20	280
scaffold2057	6	p2	(TA)8	16	57694	57709	GGCATTTTTGTCCCCTTTTT	60.164	20	TGGGAATTGGGTACATGCTT	60.192	20	142
scaffold2057	7	p3	(TTA)11	33	59239	59271	TGCAATGAATGAAAACAAGGAA	60.468	22	TTGCACCCTGTTTTTCTCCT	59.711	20	257
scaffold2057	8	p2	(GA)7	14	87658	87671	TGGAAGCAGCAGAATCAGTG	60.136	20	CCCCTCTTCTATCACCACCA	59.92	20	272
scaffold2057	9	p2	(AC)8	16	109043	109058	ACCCAATTCCCAATCCTTTC	59.996	20	AGCCTTAAAGCGGAAAACAA	59.01	20	159
scaffold2057	10	p5	(AAAAT)5	25	116407	116431	AAGGCTTTGAGCACCACTGT	59.914	20	CCCTTGAGCCTAGCTGTGAC	60.012	20	186
scaffold2057	11	p3	(AAT)5	15	128722	128736	CCATGCTGGGAATTCAAAAT	59.762	20	GGCACTTGGTAGCCTTTTGT	59.242	20	261
scaffold2057	12	p4	(AACT)4	16	140022	140037	CCCTTTTCATGCTTCTTTTCC	60.061	21	TTTGGTGTCACCCCATAGTG	59.262	20	193
scaffold20617	1	p3	(ATA)5	15	460	474	AGTGGCAAGTTGTTAACCCA	58.132	20	ACGACGCCTCATAGGAAGAA	59.836	20	229
scaffold20590	1	p3	(AAT)16	48	9714	9761	TCACCCATGCACAAGAATTT	58.976	20	ATGTCACGGAGAACATGCAG	59.707	20	279
scaffold20590	2	c	(ACA)8(ATA)7	45	10820	10864	TTTGGTCATGGGCTGTTGTA	59.964	20	CAAGAGTTGTTTCGTTTATTTGTTT	58.034	25	273
scaffold20590	3	p2	(TA)9	18	16059	16076	GCATCAATAAAATTCCACTATCACTG	60.15	26	TGATACAAGTGGAACATGGCTC	60	22	250
scaffold20590	5	p3	(ATA)5	15	19497	19511	TGACACAATTAAATTATAACCCCG	59.118	24	TGTTTGTGAATTGCTGAAATGA	59.206	22	247
scaffold20590	6	p2	(TA)9	18	21582	21599	TAAAAGTCCCCCAAAATCCC	59.992	20	CAAAACGGAATTTTGTAACCAGA	60.25	23	247
scaffold20590	7	c	(TC)6cttcccctttttctccccctcccctctctcctcttctcttccatttctctctctccccttcctctctgcctatctctctctctgtctttctca(CT)21	147	24993	25139	CCCTCCTCTCCTCTCCTCTC	59.489	20	AAAGGGGAAGGGGAGAAATA	58.888	20	202
scaffold20590	8	p2	(TC)7	14	25457	25470	TTCATCTCTCCCCTTTCCCT	60.008	20	ATCCCTCTCCTCTCGCTTTC	59.919	20	115
scaffold20590	9	c*	(AG)18gggaggaggaggggggagagaggaggaaaaggggagagagagaagggagag(GA)13aagaaagggaaaaagaggagaaagaagagagataggggagagagtgaaggatat(GA)8(GAG)6*	199	25675	25873	GAAAGAGAAAGATTGAAAAGGAAAA	58.604	25	CCCTCCCTTCTCTCATTCCT	59.63	20	277
scaffold20590	10	p2	(GA)8	16	25997	26012	GGGAGGAGGGAAGAGATGAG	60.149	20	TCCACCTCCCCTTTCTTTCT	60.045	20	220
scaffold20628	1	p2	(AT)9	18	6548	6565	TTTATTTGCTCTCGCGTTTTT	59.057	21	CATTCGATTTAATGCATCTGG	58.122	21	270
scaffold2046	1	p3	(GAA)5	15	11015	11029	CGGTCTTAGGTGCCATCAAT	59.955	20	AAACCCCCTTCCTTCCCTAT	60.014	20	233
scaffold2046	2	c	(AG)6ggggttcggatttttggtgagtgaggaagagatattag(TAAA)4	66	14346	14411	TTCTTGTCCTTGCTCCTGCT	60.134	20	TTTCGAAAACTTCCCCCTCT	60.046	20	245
scaffold2046	3	p4	(AGTT)4	16	14618	14633	GGTTGTTTTGAAAAAGATAAGAAACA	59.117	26	TCTTGTGAATCAAGTCATTAATTGTG	59.494	26	245
scaffold2046	4	p3	(ATA)15	45	32529	32573	AGCCGCAGATCAAAGAAAAA	59.96	20	ATAACAACTCGATGCCGACC	59.962	20	251
scaffold2046	5	p3	(TTG)5	15	53496	53510	CTTCAAGTGGTCCTCCTCCA	60.229	20	AAATCCACCAAATCCACCAG	59.647	20	209
scaffold2046	6	p2	(GT)7	14	80105	80118	GGGGACAAAATTACCCCAAT	59.756	20	GGGCTAAGATATGGGTGAGGA	60.293	21	235
scaffold2046	7	p2	(GA)7	14	90524	90537	ACGCAATACACACCCTCCTC	59.997	20	TCTTCTCTCCTCCATTGCGT	59.95	20	199
scaffold20635	1	p4	(TTTC)4	16	960	975	TCACAACCTCCTCATTTCCC	59.903	20	ATGCATAGGGAAAAACGCAC	59.967	20	244
scaffold206	1	p2	(AT)15	30	3472	3501	CTTGGGACATTGGTTGAGGT	59.82	20	CCCATGATTCCCACTTTTTC	59.22	20	254
scaffold206	2	c	(CTT)6ctgtttccttctctcctaactttcatactcctct(TTC)6tttcgctctcagagcc(TCT)6	104	13278	13381	GAGAAGAAGGGGAAAATGGC	60.017	20	ATAGTTTCACCCATGGCAGC	59.962	20	257
scaffold206	3	p2	(TC)10	20	20037	20056	TGGATCCCTCCTCTTCACAG	60.191	20	TTTGGGAATTTAGCATTGGG	59.767	20	163
scaffold206	4	p3	(ACC)8	24	22950	22973	TTGTCCTTCGCCTCAGAGTT	59.989	20	CCACAGCTTCACCAAACAAA	59.734	20	249
scaffold206	5	p4	(AAAT)4	16	24214	24229	GCAGGTCCAATATCAATGGG	60.155	20	GGTAGCTGCAAACTTCACCC	59.74	20	275
scaffold206	6	p3	(GAG)5	15	25341	25355	TTGGTCCAAAGAAGTGGTCC	59.943	20	CATCATCATCATGGTCCGAT	59.121	20	269
scaffold206	7	c	(GGT)5agtga(AG)7	34	50722	50755	GGTAGTGGGTGGTATGGTGG	59.966	20	AAACCCTCTCCATCCCTGTC	60.314	20	182
scaffold206	9	p2	(AT)8	16	60870	60885	GGGTCTGAATCGTGGTGAGT	59.969	20	TGGTCCTTGGAGAAGAATCG	60.187	20	179
scaffold206	12	p2	(AT)6	12	123729	123740	CCCAAACGTAAGGGACCAAT	60.958	20	TGTAACGAAAAAGTGAAAATAACAA	57.231	25	228
scaffold206	13	p3	(GAT)7	21	135953	135973	TGTGTGTTTCCTCCTCATCG	59.676	20	TGCACAACTCAAAACTCCTCC	60.284	21	271
scaffold206	14	c	(GAG)5gtgataatgatgatgatgaat(AGG)5	51	136139	136189	TCGTTAAGAGGGTGAAACAAGA	58.88	22	GCAAAATTTCGGTGTCAAAA	58.651	20	199
scaffold206	15	c	(ATG)9(GAG)5	42	160059	160100	CATGTGCAAAAATTCGAAAGA	58.805	21	CGTCCTCCTCCTCCTTCATT	60.586	20	243
scaffold206	16	p3	(GAA)9	27	160323	160349	CGACGACGACAACAAAAGAG	59.485	20	ATCCGCGCACTCTCTCTATC	59.561	20	158
scaffold206	17	c	(AG)32gggtaagggttagtgattt(TA)7	97	175520	175616	CACAGCCAAGTAGAGAAAGACG	59.189	22	TGGTGAACCCGAAAATCAGT	60.353	20	280
scaffold206	18	p2	(TA)7	14	175949	175962	TTTCGGGTTCACCAAAAATC	59.778	20	CCGTGAAAATTGGTCAGGTT	59.83	20	240
scaffold206	19	p2	(AT)6	12	188753	188764	ATCAGGCCCTAGACTGCTCA	59.973	20	CTGCAGACATAGGCACCCTT	60.277	20	259
scaffold206	20	p2	(CT)6	12	207348	207359	CCAAATTGGGAAAGAAGAGAA	58.29	21	TTTGATCCAGTTCTCGACCC	60.05	20	267
scaffold206	21	p2	(AC)8	16	208588	208603	GGGCTAAGGTAAGGGTGAGG	59.955	20	GGAATTATGGGTAGCTAGGCG	59.963	21	139
scaffold206	22	p4	(TTAT)4	16	208741	208756	TTCACGCCTAGCTACCCATA	58.413	20	TGGGAACTTTGGTTGATGAG	58.541	20	280
scaffold206	23	p3	(TTC)5	15	222291	222305	AAGGTGTGTTTGGTCTCGTTG	60.058	21	TTCTTCGCGTGTTTTCTCCT	59.993	20	274
scaffold206	24	p3	(AGG)7	21	222523	222543	CAACAAGGAGAGGAGGAGGA	59.375	20	GCGCGGGGCTTTATATTATC	60.739	20	155
scaffold206	25	p2	(GA)17	34	225954	225987	TGAAAAATAAAGAGGGCCGA	59.655	20	ACCATTTCTCCATTGCTTCG	60.074	20	250
scaffold206	26	c	(TTC)5caaatttgcgtaagttcttctttttcccttcttcctctcctctttcttctcctcctcctct(TTC)5	91	242898	242988	ATCATGCGCTTCTTCTCGTT	59.985	20	TGGCAGCAGAGAAAATCAGA	59.673	20	260
scaffold206	27	p2	(CT)6	12	244594	244605	CGTTGTTGTTGCTGCTCAAT	59.911	20	TTCCGTGCTTTTTAAGTTGC	58.097	20	190
scaffold2056	1	p3	(AAT)6	18	933	950	GCGAACTTGCACTATCCACA	59.871	20	GAGGATCCTGAAGGAAATATTGG	60.154	23	211
scaffold2056	3	p2	(TA)7	14	4407	4420	TAACGGCAACTCTGCACTCA	60.596	20	TGTCATCGTCTTCATGTCTCG	59.846	21	125
scaffold2056	4	p4	(TTAT)5	20	6698	6717	CTTCCAAAAGCCACCTATGC	59.708	20	TTGGGTTGACATTTTTGTGC	59.42	20	230
scaffold2056	5	p2	(AT)7	14	9546	9559	CACTCTCAGTGGAGGGGAAG	59.828	20	AGCCAAGACAAAAGCAGGAA	59.993	20	167
scaffold2056	6	p4	(TTAT)4	16	19620	19635	GCAACCATAATGCCACTCCT	59.962	20	TCTCCCGTAGAATTAAATGGATG	59.365	23	123
scaffold2056	7	p3	(GAA)5	15	36093	36107	TCGTCTAAGTGGAGGTCGCT	60.012	20	CTATCTTCTTCGCTCCACCG	59.971	20	203
scaffold2056	8	p2	(AG)7	14	36989	37002	AACCTTCTTAATGCGGAATGA	58.707	21	CGTTGCCACTCCTACGATTT	60.132	20	174
scaffold2056	9	c	(AAAG)5ataatatgtaattttggagaacatttttcagaaaaaataaa(AAT)5	76	68088	68163	CCTCGCTTGTTAGTTTCCGT	59.378	20	TATCATCACCATCGTCCGAA	59.883	20	220
scaffold2056	10	p4	(TAAA)4	16	76945	76960	TGCAATTATATAACATCGTGCG	58.659	22	CAAGCAAAATCCGCGTAACT	60.264	20	239
scaffold2056	13	p2	(TA)8	16	94869	94884	CTCATCCATGTTTGAGGAGG	58.071	20	GCGAAAGAATTGTGGTTGTG	59.174	20	220
scaffold2056	14	p4	(TATT)5	20	96945	96964	TTGGGAACTGGAAGAAGAGG	59.255	20	TGGCAAGGTATTGTTGCTTG	59.729	20	276
scaffold2056	15	p2	(TA)8	16	98253	98268	GAGCAAGGGTAAGCTTCGTG	60.015	20	TCCCGCATAATCCACCTAAG	59.916	20	257
scaffold2056	16	p3	(TAT)22	66	99742	99807	CGAATCGAACCCATTGTTTT	59.801	20	CATCCTTTCACCACCAAAGAA	59.956	21	190
scaffold2056	17	p3	(ATT)7	21	105163	105183	ATCCCCAAGGTTTTACTCCG	60.18	20	GATCCTGGGCCTTATTCGTT	60.286	20	246
scaffold2056	18	p5	(TTATT)4	20	105987	106006	ACCCCGTCGTTTTCTCTCTC	60.628	20	CAAATCAATCCCCAACATTTC	59.125	21	237
scaffold2056	19	p2	(AG)8	16	128256	128271	ACCATCATCTCCTTACCCCC	60.015	20	TCACCAACCCCAATCTCAAT	60.173	20	141
scaffold2056	20	p3	(TTA)5	15	129612	129626	CCAGAGAGAATTGCGAAAATG	59.831	21	TGCCTTCCTGTTGAGGAAAT	59.67	20	216
scaffold2056	21	c	(GA)37gcagtattagtggatgnagcgtgagagagaga(AG)16(GA)27	192	150131	150322	GCTTGGAAGCATGAGCTTTT	59.597	20	GAAGAATCAAAGTTGCATCCAC	58.697	22	258
scaffold2056	22	p2	(AT)6	12	161538	161549	GGGGACGGAATGATGAGTAA	59.75	20	TTGAGCATTCGAAGTTAAGGC	59.488	21	180
scaffold2056	23	p2	(AT)9	18	164120	164137	TTGTGCTTTGAATTGACATTGA	59.206	22	CAATACTATTTATTCACCAAAATCAGC	58.633	27	241
scaffold2056	24	p2	(TC)6	12	165990	166001	AAACCCCCATCTTCCAAATC	59.996	20	AATTTGGGTGCGAAAATCAC	59.807	20	159
scaffold2056	25	p2	(CT)6	12	182522	182533	CTCTCCATTCCCTTTCTCCC	60.008	20	CATCGGATGAGCAGAGTGAA	59.942	20	126
scaffold2056	26	p6	(CTCCTT)5	30	188144	188173	TCAAAATAATAAAAACAATAACGCTC	57.315	26	CGCGAATTTGGAAGAAGAAG	59.953	20	279
scaffold2056	27	p3	(CTT)5	15	188305	188319	GCACCTCCTTCTCCTTCTCC	60.336	20	GAAGAAGAATTTGCGTGCG	59.557	19	208
scaffold2056	28	p2	(TA)6	12	202921	202932	GAGCACAACATCATATGGCAA	59.563	21	TTCTTGAACCATAAGAAAAGAGACC	59.252	25	175
scaffold2056	29	p2	(AT)13	26	217764	217789	CGGCGTGTCTCTTGTAGTGA	60.049	20	GGGGTCAAACTCCAAACTCA	59.943	20	246
scaffold2056	30	p2	(TA)20	40	218721	218760	GCGTCTGGAGACCATCCTTA	60.218	20	TAATGCCGGCCAGAGTATGT	60.49	20	240
scaffold2056	31	p2	(AT)7	14	222011	222024	TTTTCAAAACTTTCGTTCCTGA	58.896	22	AAATTAACTGGGTGACACCAAAC	59.209	23	252
scaffold2056	32	c	(AAT)7a(AAT)6	40	226557	226596	GAAAAACACAAAGCTTGCGA	59.087	20	TTCACTTGACACCTTCACGC	59.88	20	229
scaffold2056	33	p3	(GAA)5	15	238311	238325	TCACCTCCCACCAAGAAAAC	59.943	20	GGTGATGGAGGAGGTGATGT	59.774	20	143
scaffold2056	34	p2	(AT)8	16	246731	246746	GGCCTGACCCACTTATCACT	59.018	20	TTTTTATGTTTGTTGGTTTCTCAG	57.521	24	279
scaffold2056	36	p2	(AT)8	16	252813	252828	CGAGCCTCAATGATTTGGAT	60.036	20	AAACGCAGTTCCAGTGTCCT	59.769	20	228
scaffold2056	37	p3	(AAT)5	15	259623	259637	TTTTACGTTTTGGACCATGAAA	59.381	22	GGAGTGGTTCAGTTAGGAGTGG	60.031	22	199
scaffold2056	38	p3	(ATA)6	18	280065	280082	TGAGTACAAGTGGGATCAGCTT	58.865	22	CGCAAGCATAGCCCTTTAAT	59.367	20	191
scaffold2056	39	p3	(ATT)8	24	281940	281963	TATGCCTTGTTGGTTTTCCC	59.801	20	ATCATCGAGGAAAGTGCGAG	60.362	20	219
scaffold2056	40	p3	(TTA)5	15	289193	289207	TTCGTCTAAGAGCAGTTGGTCA	60.052	22	ATCAGCCACCGAAGTCAGTC	60.269	20	280
scaffold2056	41	p2	(AG)10	20	306692	306711	GCAGAATCAGCAATCCCATT	60.043	20	GAGCGCAAGATGCAGTTACA	60.165	20	268
scaffold2056	44	p3	(ATA)5	15	310518	310532	AAGGCCCTTGTCTTCTACCG	60.621	20	ATAGGTGCGTCCAAAAATCG	59.96	20	139
scaffold2056	45	p3	(GAT)16	48	312771	312818	CCCTTGCCCTCTCCTAAAAT	59.549	20	TCGTTAACGGAAGTGTTGGA	59.17	20	148
scaffold2056	46	p3	(TTG)11	33	313242	313274	AAAAATCGCATCAAATTCAAA	57.334	21	GGTGTCAGACTTCAAACTCCAA	59.232	22	280
scaffold2056	48	c	(GAT)13(GAG)9	66	315370	315435	CTTGCTCTCTCCCGAAATTG	59.948	20	ATAGGTGCGTCCAAAAATCG	59.96	20	169
scaffold2056	49	c	(GAT)10gttgat(GAG)12	72	317808	317879	GACACGAAACCCTGACAACA	59.571	20	ATAGGTGCGTCCAAAAATCG	59.96	20	238
scaffold2056	50	p3	(TTG)6	18	318342	318359	GCATAAAATTACAGGATTTTGCG	59.89	23	TGTTAATGTGTTCTTTGTTTTTGTG	58.27	25	280
scaffold2056	52	c	(GAT)8(GAG)8gaagagt(AGG)5	70	320319	320388	CCCTCTCCCCTGACAACATA	59.92	20	GTGCGTCTAAAAATCGGGAC	59.574	20	221
scaffold2056	53	c	(GAT)20(GAG)7	81	322758	322838	GACACGAAACCCTGACAACA	59.571	20	ATAGGTGCGTCCAAAAATCG	59.96	20	265
scaffold2056	54	p3	(TTG)5	15	323319	323333	GCATAAAATTACAGGATTTTGCG	59.89	23	GTTCTTTGTTTTTGTGTTTTAACTTTT	57.743	27	268
scaffold2056	55	c	(GAT)19(GAG)6gatn(TAG)15	124	325029	325152	CTCCCGAAATTGTGCTTGAC	60.636	20	ATAGGTGCGTCCAAAAATCG	59.96	20	220
scaffold2056	56	p3	(TTG)5	15	326847	326861	AAAAATCGCATCAAATTCAAA	57.334	21	TGGTATCAGACTTCAAACTCCAAA	60.035	24	263
scaffold2056	58	p2	(TC)6	12	328717	328728	TTGGGGAGTAGGGTGTTTTG	59.824	20	GTGTATGCGAAAGGGATTGG	60.331	20	189
scaffold2056	59	p3	(AAG)6	18	331051	331068	CCTGCAGCGACTTAGAGAAA	58.405	20	TCCCATATGATTTCCTCTCATAA	57.595	23	135
scaffold2056	62	p5	(TTTTA)4	20	359925	359944	TTTTCAAAAACTCCTCCCCA	59.518	20	CGAACACAGAGAAGAAGAAGGG	60.407	22	187
scaffold2056	63	p3	(AAT)5	15	380226	380240	TGGAAGGATCAACAGAAGCC	60.195	20	TTGCTTGGGAGAGTATTGGG	60.066	20	278
scaffold2056	64	p2	(TC)6	12	387531	387542	TTGAGGGGGAATGAAAGAGA	59.6	20	ACCCCAATATTTTGCACCAG	59.685	20	265
scaffold2056	65	p2	(GT)15	30	391800	391829	CCCTCATTCGCTCTCTCAAG	60.088	20	TTCTTTCTTCCCAACCCTGA	59.641	20	271
scaffold2056	66	p4	(ATAC)18	72	395489	395560	GCAAAAGAATTTCAGAAAATTGG	59.182	23	CTCACTTTCGGGTTGCAAAT	60.11	20	273
scaffold2056	67	p2	(TC)6	12	401522	401533	CCCTCATTCGCTCTCTCAAG	60.088	20	TTTCTTCCCAACCCTAACCC	60.159	20	248
scaffold2056	69	p2	(TA)7	14	402587	402600	TTCCTATTTCAATGTCCCGT	57.003	20	TCGATCTCCGGTATTTCTCC	59.08	20	276
scaffold2056	70	p4	(AAAT)4	16	403684	403699	CAAAATCCCCATTCCCTCTT	60.124	20	AAAGATGGCTTGGCAACAAC	60.118	20	116
scaffold2056	71	p5	(TTTTG)4	20	409123	409142	CGTCGCATCCTTCTGTTTTT	60.249	20	CATTTTGAGATGTCATATGAAGTTGTT	59.747	27	280
scaffold2056	72	p2	(AT)6	12	412781	412792	GCGGAGTAGTCCTGGGTGTA	60.134	20	TAGCTCCTGACTCAGCCTGC	60.844	20	201
scaffold2056	73	p3	(TAT)13	39	416626	416664	AAATGCATCCAATGAAGTTTGA	59.456	22	CCAACTACCATTGAAACGAACA	59.898	22	118
scaffold2056	74	p2	(AT)6	12	417224	417235	TTTGTCGACCTCGAAGACCT	59.844	20	ACCCTATCCTACCCATTGCC	60.039	20	161
scaffold2056	75	p3	(ACA)12	36	433872	433907	TTTGAAGCTTGTTGTTGGACC	60.139	21	ATTCATGTAGCCAACCCCAC	59.676	20	236
scaffold2056	76	p3	(ATG)5	15	437234	437248	TCCTTTCCTCCTCCTCTTCC	59.749	20	TGCACCGAATTCAACAACTC	59.697	20	207
scaffold2056	77	p3	(GAG)5	15	437517	437531	TTGAATTCGGTGCATTCTGT	59.127	20	TGTTACTACTATCACCATACTTCCTCC	58.276	27	280
scaffold2056	78	p3	(TGG)7	21	443013	443033	TCCCTGATTTGTTGAATTTGTG	59.839	22	TCAGAATCGAAATCGTTCCC	60.014	20	189
scaffold2056	79	p3	(TCT)5	15	444246	444260	ACGTGAATCCAAACAGAGCC	60.119	20	GTCCTCGTTGACTTTCGAGC	59.997	20	219
scaffold2056	80	p2	(AT)6	12	461397	461408	AATCCTTGCATTGTGCTTGT	58.229	20	GGTACGCTTTCGCATTATGA	58.796	20	211
scaffold2056	82	p2	(TA)14	28	463449	463476	GGCAAAAAGGCCTATGCAAT	61.292	20	TGTTATTTTAGAGGGGATTGGG	59.226	22	195
scaffold2056	83	p2	(AT)12	24	464671	464694	GAGGAGGTTGGGTAGCATTC	58.595	20	TGGTGACGATGGTAACGAAA	59.964	20	196
scaffold2056	84	p3	(GAG)6	18	465497	465514	GAGCAGGAGATGGATGTGGT	60.08	20	TAGTTTACGCTGCGGGACTT	59.904	20	116
scaffold2056	85	p3	(AAC)11	33	466674	466706	TGCAGAAGCAGAAAGCAGAA	60.011	20	AAAGAGAATCCGGAAGGGAA	60.011	20	186
scaffold2056	87	p2	(GA)6	12	475070	475081	TGGATAAGAGGGGAAGAATGA	58.583	21	TGATGGTTTGTTCCAATCTTT	57.049	21	276
scaffold2056	88	p4	(AAAT)4	16	477475	477490	TTTCAATTCAATCATGTGAAAAA	57.25	23	TTGGACATTAAAGTCATAGTCAACC	58.561	25	216
scaffold20644	1	p4	(CAAA)5	20	694	713	GAAGCGCATTGTTCATCAAG	59.425	20	CGTCTTTGACCCAAATTGCT	60.11	20	269
scaffold20644	2	p2	(TA)6	12	12822	12833	AACCTTGCTGATTTACGGGA	59.569	20	CCTTCTTTGTCGCTTTGGTC	59.853	20	152
scaffold20644	3	p2	(GC)6	12	13471	13482	CAGCAGATTCCACCCCATTA	60.853	20	ACAATCTCAGGCTCTCGTGC	60.564	20	280
scaffold20644	4	p3	(ATT)14	42	15619	15660	GCAGCTGCCTAAGATGATCC	59.946	20	ATCTCGCAGGAGAGGGAAGT	60.358	20	103
scaffold20644	5	p4	(TAAT)4	16	18400	18415	CGTGGTATCAACATTCAAGTGG	60.284	22	GTGTTATGTGGGAGGATCGG	60.195	20	173
scaffold20644	6	p2	(TC)6	12	18560	18571	CCGATCCTCCCACATAACAC	60.195	20	GTGAGGTCTTCATCCACCGT	59.969	20	224
scaffold20644	7	p3	(TAA)6	18	19921	19938	GCCTCCACCACCACAACTAC	60.431	20	GAGATTGGAGTCCCAAACGA	60.05	20	263
scaffold20644	8	p4	(AAAG)4	16	22553	22568	TGAAGTGGTCCTCCCAAGTC	60.088	20	GCGGCTGATAGTGCTTCAAT	60.382	20	180
scaffold20644	9	p4	(ATAA)4	16	24005	24020	TGTTCTCTCACACGAATTTTATTTT	58.381	25	CGCATAATATACATGTGGACGG	60.116	22	272
scaffold20644	10	p2	(TA)9	18	25272	25289	TTGTTTGGTTACTCGTTTACTCACA	60.012	25	CGTCATAGCAAAGACCTTATTTTG	59.271	24	110
scaffold20644	11	p2	(TA)6	12	27348	27359	TAGCATGCGGAAGAGTGTTG	60.011	20	GAGCTGCTCATTTTCGGTG	59.537	19	260
scaffold20644	13	p2	(AT)6	12	34398	34409	TGAGCAATTGACAATGTGGG	60.517	20	CACAACGATTCTTGCAACCTT	60.161	21	277
scaffold20644	14	p2	(TA)12	24	37024	37047	AGACTTGGTCAACGCACCTC	60.307	20	TTAAACAACGTGTCCCATGC	59.444	20	256
scaffold20644	15	p4	(TTAT)4	16	52344	52359	CTCACATGCTACCTCCCTCA	58.827	20	TGTTAGGTGAATGCTATGGTGTC	59.034	23	269
scaffold20644	16	p3	(TTA)6	18	54445	54462	CTCCCCTCTTTGTTGGTCAG	59.691	20	GCGGTATAAGGGTTTTGACG	59.474	20	256
scaffold20644	17	p2	(GA)11	22	55428	55449	ATCGCTCGTTATTGGGTTTG	59.96	20	TTCTTTCCTATTCAATTCTTGCTG	58.986	24	205
scaffold20644	18	p3	(ATT)11	33	59932	59964	TGACAAGTTCATGGGTGGAA	59.935	20	TCCACAGTTGGCCCAATACT	60.375	20	260
scaffold20644	19	p5	(CGGAT)4	20	61906	61925	TTTAACAAACAATTCATTAGTTGGAAT	58.539	27	CAATGCGGATCGGATAAAAT	59.757	20	139
scaffold2060	1	p2	(AT)13	26	11847	11872	TTTGGACAACTGACGGTTCA	60.128	20	AAGCCTCGGTCCAAAAGAAT	60.074	20	245
scaffold2060	2	p3	(TTA)5	15	37304	37318	AAAGTGGGAGCAAAATCCAA	59.546	20	CAAGGAATTGCAGGGAGGTA	60.066	20	205
scaffold2060	3	p5	(TTTAT)4	20	38084	38103	TCAAATCTTTTTCAAACCTTTTCTC	59.256	25	GGTTGTTGCCAAGAGGGTTA	59.971	20	240
scaffold2060	4	p3	(TTA)5	15	44066	44080	AAAGTGGGAGCAAAATCCAA	59.546	20	CAAGGAATTGCAGGGAGGTA	60.066	20	205
scaffold2060	5	p2	(AT)6	12	44622	44633	TTCCTTGGCATAAAACACCA	59.013	20	AATCCGCATCAAGTTTTTGG	59.938	20	225
scaffold2060	6	p2	(TA)7	14	63101	63114	ATGGGGCTAAGGTAAGGGTG	60.2	20	CCCCAAATGAAAAATGAAGC	59.388	20	218
scaffold2060	7	p4	(AGAA)4	16	64728	64743	CAGGATGAAGGTGAAAAAGGA	59.157	21	CACAAGTCACTTCACGCGAT	59.905	20	231
scaffold20651	1	p2	(GA)6	12	614	625	TTGCAACAATCCACAAGCAT	60.119	20	CCTTCTCCCTTCTTCTTCCAA	59.807	21	249
scaffold20654	1	p2	(AG)8	16	7379	7394	TGCTAATCGAGAGAAGGGGA	59.91	20	ACGGCGTAATAGCATCGTTC	60.124	20	186
scaffold20654	2	p3	(TTA)12	36	9426	9461	GTTATCTTGGTGTGAACCTGTTAAT	57.691	25	TGATCCATTATTACTTCAAGCCC	59.369	23	250
scaffold20654	3	p2	(TA)10	20	12444	12463	TCTCTTGGGTGCCTACCAAC	60.111	20	AGTGAGCGATTGAAGAGGGA	59.95	20	262
scaffold20654	4	p2	(AT)10	20	14183	14202	AGTGAGCGATTGAAGAGGGA	59.95	20	TCTCTTGGGTGCCTACCAAC	60.111	20	276
scaffold20654	6	p2	(CT)6	12	18084	18095	CGTTCACGCCTCTGAAGATT	60.397	20	GACGGCGAATACTTGAAACC	59.574	20	257
scaffold20647	2	p3	(ATT)5	15	1834	1848	CTCCCCCTCTTCTTCCACTC	60.186	20	TCTTATCCTTGCTCCTGCTCA	60.103	21	118
scaffold2061	1	p3	(GAA)5	15	7261	7275	GCTTTTGTCTTCCCTTTCCC	60.053	20	TCTCTTCTTGGCCGAAACAC	60.375	20	201
scaffold20662	1	p2	(TC)6	12	535	546	GTGTTTCGCCCTCAAACACT	60.156	20	GGCATTGGCTGTGGTATCTT	59.962	20	243
scaffold20662	2	c	(GGA)5ggtgcacatggtagcc(AT)6	43	1639	1681	GGTAGTCCTTAATGCCTGGG	58.528	20	CTCATCTAAGAGGTTGCGGG	59.83	20	280
scaffold20662	3	p5	(TCTCA)4	20	13454	13473	TGGTAAAGGTTTTTGCGTGA	59.202	20	GGAGGCAGCAACCATGTTA	59.664	19	274
scaffold20662	4	c	(GGA)5ggtgcacatggtagcc(AT)6	43	26681	26723	TATTCCCAAGGAGGCTGTTG	60.066	20	TGTTGTATTTCGTTGGTGAAAGA	59.544	23	239
scaffold20662	5	p2	(TA)6	12	40397	40408	TGAAGTGCTAACCATTGATTGA	58.294	22	GAGAGTTTGCAAAAGAAAGGAA	57.802	22	279
scaffold20662	6	p2	(AT)6	12	49226	49237	CCAACTAAGTCCAATTAAGCAGTTT	59.235	25	CGAGCATTGAACTTGAACGA	59.988	20	243
scaffold20662	7	p2	(AT)13	26	56523	56548	TGTCATCGCTCATATTGTGGA	60.088	21	GGTGCACCTGGTGTTTTTGT	60.854	20	252
scaffold20663	1	p3	(AAT)6	18	197	214	GTTCTTGTCCTTGCTCCTGC	59.997	20	CATCACCAAATTCGAACCCT	59.79	20	163
scaffold20666	2	p4	(CATC)4	16	5531	5546	CGACTGCATCTGAATTTCCA	59.799	20	ACTCCCTGCTTCTGCCATTA	59.836	20	276
scaffold20666	3	p6	(TCCTTC)4	24	9316	9339	ATCATGCGCCTTCTCCTTTT	61.091	20	TGGTGACGACGATAACGAAA	60.111	20	190
scaffold20666	4	p3	(CAT)6	18	9564	9581	CGTTTGTTTTCCTCCTCCTTC	60.096	21	CGCAAACTCAGTTCGAAAAC	58.554	20	231
scaffold20666	5	p3	(CTT)5	15	10883	10897	CTCTTTCTCCTCCTCATCTTCTG	58.748	23	TTCCTAGTCATTTTGCAGCATT	58.901	22	197
scaffold20666	6	p3	(AAG)5	15	11103	11117	TCAAGATTCATTCAACTAAAAGAAAG	57.451	26	GGGAACTGACATGGATATGGA	59.62	21	279
scaffold20666	7	p2	(CT)7	14	14269	14282	GGCACGGTTTCTCTATCACG	60.657	20	CACACCCAGAGGAGAGAAGG	59.828	20	236
scaffold2066	1	p2	(AT)6	12	6285	6296	TGTTTTCATTTGTTTTTAGCTTTTT	57.775	25	CGCGTGTCTTTTTCAGTGTT	58.975	20	244
scaffold2066	2	p2	(AG)10	20	9024	9043	TTTGCACGTGTTTCATTTCC	59.566	20	CTCACTGCTGCATGCTTTGT	60.207	20	144
scaffold2066	6	p3	(GGA)5	15	20271	20285	GGAGCTTAGGGTTGAGGGTC	60.074	20	TCTCCCTCTTCCTCTCCCTC	59.883	20	192
scaffold2066	7	c	(TTG)5ttctgctcctgcttctgtttctgctcttgctcctgtttctgcttgattccattgttgattca(TTG)5	92	28305	28396	TTGCTTCTGATTGCTTCTGC	59.301	20	AAATGCCCCGTTCTCTTCTT	60.074	20	248
scaffold2066	9	p5	(ATGCC)4	20	47781	47800	CTTGCAGGGAATCCAAACAT	59.933	20	GGGCCCTAATCCGATCTTAG	59.888	20	181
scaffold2066	10	c	(CTT)5cctcctcctcctct(TCC)5	44	48990	49033	AAGAATGTAATTATACGTGCGGAA	59.042	24	CAGCAAGAACATCAGCAACAA	60.042	21	154
scaffold2066	11	p3	(AAG)7	21	49266	49286	TTGTTGCTGATGTTCTTGCTG	60.042	21	CTGGTCTCGTTGTTTTGCAC	59.339	20	254
scaffold2066	12	c	(AGG)5agatccagaagtggtattataatgacgacggtaatgaaaaagaaaaataata(AGG)6	85	50564	50648	TGCCAATGACGATAACGATG	60.488	20	TTTTCTCCCCTTTTTCCTTTTT	59.5	22	167
scaffold2066	13	p4	(TACA)5	20	52417	52436	CAAAGGCCATGTTTGTGATG	59.964	20	TTGGTTCTTTTTCAGTGGGG	59.942	20	268
scaffold2066	14	p3	(TAA)5	15	55155	55169	GGTGGAGCAAGGCAATACAT	59.962	20	AAATCCCTCGATCCGATTTC	60.231	20	276
scaffold2066	15	p3	(GTC)6	18	59610	59627	ACAACCTTGCATTTTGTCCC	59.836	20	GCAGAGCAGAGCAGACACAC	59.93	20	167
scaffold2066	16	p4	(AACT)4	16	80406	80421	GCATGAAGAACTCAAAACCAAG	58.882	22	TCCAACACTTCCAAACACCA	59.976	20	264
scaffold2066	17	p2	(GC)6	12	80729	80740	AATAGGTTTGTGCCAAAGGC	59.091	20	AGCTGTTTGGAGGTTTGGAA	59.711	20	224
scaffold2066	18	p2	(TA)9	18	87940	87957	TCTCCTCCTCTACTTCGTTCATT	58.548	23	TGTTGCACATTTTAATTGACAGA	58.277	23	251
scaffold2066	19	p2	(AT)6	12	89526	89537	GTCGGTTCGTCCCAGTTTTA	59.971	20	CATTTCACCGATTCCGAAGT	59.933	20	142
scaffold2066	20	p2	(AT)6	12	91434	91445	TTAGGCGCTAATATGCCAGTT	58.929	21	AAAAATTTTAGCAGTGCGGG	59.253	20	280
scaffold2066	21	p4	(ACAT)4	16	113343	113358	GCTCTGTGTCAACGCTTCTG	59.776	20	GCAAAGTGGTGGCCAATATC	60.339	20	189
scaffold2066	22	p4	(AAAT)4	16	124214	124229	GCCCTGCATGACAAAGAAAT	60.081	20	TCCTTCAACATTGGGGTGTT	60.21	20	210
scaffold2066	23	p3	(GGT)5	15	125209	125223	TGGTTTGCTACGCTTGTCAC	59.911	20	GAACACCATGGCCAATATCC	60.021	20	195
scaffold2066	24	p4	(AATA)4	16	130923	130938	ATTCAAAAGAGGGAAACGGG	60.291	20	GGCAAGAGATGGATCCAAAA	60.014	20	277
scaffold2066	25	p2	(TA)6	12	132381	132392	ATCCGTGCACGCTTCTTAAT	59.736	20	TGCCAACTTGATTGGATTTG	59.518	20	280
scaffold2066	26	p3	(AAG)5	15	133600	133614	TGAACGTAGGTTTATCCTCTTCC	58.705	23	TTTAAAACTCTTCATCTTTCTCCTCTT	58.739	27	186
scaffold2066	27	p3	(AAG)5	15	133915	133929	GAGGTAAAACAAGAAAGAAAAGATGA	58.558	26	TCCAACCTTTCCTTCCTCAA	59.641	20	242
scaffold2066	28	p3	(GAT)5	15	134358	134372	AAATCACGAACAAAAACGCA	59.206	20	TATTGTCGTCACCACCGCTA	60.134	20	252
scaffold2066	29	p3	(AAC)7	21	134669	134689	TAGCGGTGGTGACGACAATA	60.134	20	CGTTTGATTCATGTAGCCGA	59.688	20	257
scaffold2066	30	p2	(AT)9	18	137880	137897	GAATTTCTTGCAGCCTGACC	59.82	20	TTTGCCAGATCACACAGGAA	60.24	20	258
scaffold2066	31	p3	(GGT)5	15	143158	143172	CCCCTCCTCCTAATCCTCTG	60.023	20	ACAAGCACCTCCCTGATTTG	60.111	20	212
scaffold2066	32	p3	(AAT)6	18	169444	169461	TCCTCTCATAGCCGTTAGCC	59.434	20	TCCAGAATTCTTTATTTTTATTTGC	57.275	25	266
scaffold2066	34	p3	(AAG)5	15	189709	189723	CCTCCTCATCTTCTGCTGCT	59.703	20	TCGTTCTTCTTGACTGCACG	60.175	20	254
scaffold2066	35	c	(TGG)5ttgtgttggtggtgttggtggtgctggttgtggcggtggttgtggcggtagtgt(TGG)5	84	202504	202587	TTCGCCTTCTGCTTCTTCTG	60.786	20	CCCTCACCACTACCAACACA	59.435	20	274
scaffold2066	36	p2	(TC)8	16	218606	218621	CGCATCGCTTCTCTCTCTTT	59.859	20	CGTTGTTGCTGCAGAGTTGT	60.096	20	261
scaffold2066	37	p2	(CT)11	22	218733	218754	CGCATCGCTTCTCTCTCTTT	59.859	20	CGTTGTTGCTGCAGAGTTGT	60.096	20	261
scaffold2066	38	c	(CT)26c(CA)7	67	228072	228138	GTGGCACAAGTGATACGTGG	60.032	20	ATTCAAACAGGAGTGGCAGG	60.111	20	245
scaffold2066	39	p2	(TC)6	12	228718	228729	GGTTGAAGGCAGATAGCCTG	59.836	20	CTGAATGAATGGGAGGGAAA	59.864	20	218
scaffold2066	40	p4	(TTAT)4	16	230818	230833	TTCATAACCGATCCAATCCAA	60.139	21	TCAACAATGGCATAACAAGTCT	57.304	22	261
scaffold2066	41	c	(TC)11(AC)7	36	242671	242706	TATGGGATGAAGACTTGGGC	59.894	20	GTTCCAAACCAGGCTGTGAT	59.973	20	217
scaffold2066	42	p3	(TTC)5	15	260043	260057	GCAACTTCGATTTCGTCTCC	59.82	20	ACCCGAGAACTCACTGATCG	60.261	20	243
scaffold2066	43	p3	(CTC)5	15	275214	275228	CGCACCCTACTCAACGATTT	60.132	20	TGCAGCAACAACAACAGTGA	60.071	20	165
scaffold2066	44	p3	(AAG)5	15	276193	276207	CAAGAAGAAATTTGAGAAGATAAAACA	58.61	27	TTCATCGGTGATGGTTTGAA	59.9	20	276
scaffold2066	45	c	(GAG)5(GTG)5	30	276613	276642	AGAATCGAACCACACCTCAA	58.129	20	CAACGCGTGTATGTTTTTGC	60.177	20	266
scaffold2066	46	p4	(AATA)5	20	279984	280003	GAATCGCGGAAACCATAAAG	59.547	20	ATGTGGTGGATGATGAACGA	59.769	20	236
scaffold2066	47	p5	(ATCCG)4	20	283138	283157	AATTGAGTAGGGGTGTTCGC	59.056	20	CCAAAAACCGATCCAAACTG	60.336	20	164
scaffold2066	48	p4	(AAAT)4	16	283360	283375	AAACCGACAATAACATAACAATAGAAA	58.559	27	CGATCCAATCCAATCCAAAC	60.133	20	216
scaffold2066	49	p2	(TA)10	20	291343	291362	TTCATCGGGCTTCTCGTATT	59.668	20	CGTGATTATATGTCGATGGCA	59.415	21	231
scaffold2066	51	p3	(TAT)5	15	305999	306013	CCACATCACGCATTTCTTTTT	59.989	21	TTGTGCATTATGGTGACATTTTT	59.288	23	278
scaffold2066	52	p2	(AG)6	12	311946	311957	ACAAGGAAAGGGATGGAACC	60.169	20	ACCAACTCCGTCAAATCGTC	59.973	20	257
scaffold2066	53	c	(AAG)6atgaaacagcacaaaagaaggagtgcataaaaaaccagaagc(ATT)5	75	315005	315079	ACATGCACCACTTGCATCAT	59.999	20	TCTCCTTCGCTAACGTGCTT	60.154	20	256
scaffold2066	54	p3	(AAG)6	18	315461	315478	AGAAGGTGGGGTATGCTGTG	59.989	20	GATCCACGCACCCTTCTAAA	60.074	20	199
scaffold2066	55	p2	(AT)8	16	316131	316146	AAATTTAAAAATCACAATCTCGGT	57.375	24	CCTTGCCGTTATTCCATGAC	60.331	20	150
scaffold2066	56	p6	(CTGGGC)4	24	323174	323197	AGATGCACGTGAAACCCTTC	60.119	20	TCATGGGTTTTCTTCCCAGA	60.43	20	229
scaffold2066	57	p2	(AT)12	24	325561	325584	TCTAGGCAAAGGCAATGTGA	59.42	20	AAATTTTGATCAGAGTCTCGTATTGA	59.603	26	255
scaffold2066	58	p2	(TA)7	14	330895	330908	AGTCTAGGTTGAGGCAATGTGA	58.865	22	TTGCTCATATTTGTTTGTTGGTG	59.918	23	265
scaffold2066	59	p2	(TA)6	12	332510	332521	GGCAAGTTCTTGCTGGTTTT	59.359	20	TCTCTGAAATAGTTGGTAAGCGG	59.801	23	247
scaffold2066	60	p2	(TA)6	12	333682	333693	GGCAGTGACATTGCACAAAC	60.168	20	GTCATATGCGGGGAAATGTT	59.651	20	264
scaffold2066	61	p4	(GTTA)6	24	335718	335741	TCCATGCATATTGCTCTGACA	60.235	21	CCAAGATGGGACTTGAGTGG	60.501	20	271
scaffold2066	62	p2	(GA)12	24	335971	335994	CCACTCAAGTCCCATCTTGG	60.501	20	AATTCATCAACCCCACCAAA	60.029	20	210
scaffold2066	63	p3	(GAA)5	15	336728	336742	TGGGTACAAGTTAGTTCGTGAAGA	60.089	24	ACCACCCTCGTTTGACTTTG	60.005	20	251
scaffold2066	64	p2	(CT)6	12	342954	342965	TGAAACTCACAACTCACCCG	59.72	20	CCATCAACCCCACATACACA	60.088	20	235
scaffold2066	65	p2	(TA)6	12	351639	351650	AAATTTGCAACAAAGCTGGG	60.11	20	TGAAAAAGGGACGAGAGAGC	59.55	20	189
scaffold2066	66	p4	(AAAT)7	28	354145	354172	CCAATGATAACATAACAATGGAAA	57.894	24	CGATCCAATCCAATCCAAAC	60.133	20	225
scaffold2066	67	p2	(AT)7	14	354519	354532	GTTTGGATTGGATTGGATCG	60.133	20	GCTCGTTTGCGTATAAGCCT	59.523	20	277
scaffold2066	68	p2	(TA)6	12	355082	355093	CGCACATAGTCTCAGGATGC	59.425	20	TGTCCAAACCTCAAAATCCC	59.767	20	165
scaffold2066	69	c	(CTT)5ctcttcttcttctcttctcccccacatta(CTT)6	62	356692	356753	AACGTGAAATACCCGCACTC	60	20	AAGAGGAGAAGGAGGAACGC	59.957	20	208
scaffold2066	70	p5	(TCAAT)4	20	357395	357414	GCAGAATGAACCGAACACAA	59.697	20	TGAATTAAATGGACGGAGGTG	59.809	21	210
scaffold2066	71	p2	(TA)6	12	365090	365101	GTTGTCAGGCCGCTCTTTAT	59.34	20	TGATTTTGATCACCATAAAAGGAA	59.728	24	222
scaffold2066	72	p3	(TAA)17	51	381560	381610	CCAGCCAGTAGTTGTCACCA	59.745	20	AAGTAACTCTGCCTCCTCTTCC	58.175	22	280
scaffold2066	74	p2	(TA)6	12	392474	392485	AGCTACCTCAGCTCGTTCCC	60.923	20	CGACACCTCTCTGTCTTGTTTG	59.946	22	248
scaffold2066	75	p6	(AAAGAG)4	24	395191	395214	TCAAAGAAGAACACAACAAATTGAA	60.063	25	TTGTGCATCGCACCATTTAT	59.96	20	160
scaffold2066	77	p2	(AT)6	12	399961	399972	CGTGAAGTCGACGATACCTG	59.314	20	ACAACGTAATTTCACGCACG	59.656	20	242
scaffold2066	78	c	(AGG)5tagtgttgatgacgacgattacgaaagaacgtgcagt(AAG)5	67	401336	401402	GAGGAGGAGAAGGAGGAGGA	59.883	20	ACGCGCATACGTTCTTCTTT	59.911	20	136
scaffold2066	79	p3	(TTC)5	15	408631	408645	CAAGATTTGGGTGCAAGGTT	59.971	20	ACCACCACCGAAGCTAATTG	59.993	20	197
scaffold2066	80	p3	(AAT)5	15	411286	411300	AACCAAGGCGAATGAGATTG	60.074	20	CACCCAGACAGACGAGTTCA	59.864	20	204
scaffold2066	81	p3	(TTA)13	39	419529	419567	AGGACAGGTTTGACCGATTG	59.966	20	GCGGGACAAAAAGTCAAGAA	60.227	20	273
scaffold2066	82	p3	(ATA)19	57	427525	427581	CTATTCACGGCTTCCGTTTC	59.708	20	TGTTGTCACAAGGACTGTGAAG	58.829	22	276
scaffold2066	83	c	(TC)22(TA)13	70	431453	431522	GTCCCAAGGGGAATAGTGGT	60.052	20	ATGGCACGTGTGAGTGTAGC	59.783	20	220
scaffold2066	84	p4	(AATA)4	16	434378	434393	CGAAAGATCTTGAATTTTCTGTG	58.064	23	AAGGATTGATTGGCTGATTTTT	58.997	22	246
scaffold2066	85	p3	(AGT)5	15	458492	458506	AAAGATGCGATACTCCACGC	60.243	20	TCGTAACGTTCCATGGTTGA	59.964	20	265
scaffold2066	86	p3	(ATC)5	15	459046	459060	TCAGCGAGGACGAGGTAGAT	59.973	20	GCCCTTGCGTCACTGTTTAT	60.14	20	136
scaffold2066	87	p4	(AAAT)4	16	460825	460840	TGGTGTTCCTTTTCCTCAGC	60.232	20	GCAAAGTGGGAAAGCAAGAA	60.365	20	170
scaffold2066	88	p2	(CT)6	12	471454	471465	GATGCCTACTACAAGGGCCA	60.096	20	CAAGAAGTTTTGGAGAGCGG	59.986	20	167
scaffold2066	89	c	(CT)23(CA)22	90	475103	475192	GTGCCTGATTCTGCTGAGGT	60.418	20	GTTAGCCAGCACTCCCAATC	59.7	20	258
scaffold2066	90	p3	(TTG)6	18	489198	489215	GGGCGTCAATTGAAGGTATG	60.331	20	GGATATGGCCTCCTAAAGCC	59.894	20	276
scaffold2066	91	p2	(CA)9	18	493835	493852	ATTCCGGTGCAAAGTGAAAG	60.11	20	TGGGAATGTGAAGAGGTCAA	59.059	20	187
scaffold2066	92	p2	(CA)7	14	497701	497714	TCAAACCTATGAAATCGCCA	59.112	20	CCCTCTTTGCCAGCATTCTA	60.344	20	217
scaffold2066	93	p3	(TCT)14	42	498109	498150	ACGCCATGACAACAAAAACA	60.011	20	CCAACCCAACCAAAGAGAGA	60.081	20	180
scaffold2066	94	p3	(TAT)6	18	499145	499162	AGGGGTGGTATTGGTTAGGG	59.934	20	TCTTGTGCAACGTCATGTGAT	60.176	21	260
scaffold2066	96	p2	(AG)7	14	513371	513384	ATTAACGCTCATAACCGCCA	60.476	20	AAGCAGAAGCTGAGACGGAG	59.891	20	229
scaffold2066	97	p3	(CTT)10	30	513688	513717	TGCCTTCACTCACTTCAACG	60.025	20	CGCCAATTTGGTTCTGAAGT	60.11	20	119
scaffold2066	98	p3	(TAT)5	15	531170	531184	AAACAGAATTAATTAGGATCTCATCCA	59.703	27	GGGATTACACACTAACACGGG	59.228	21	244
scaffold2066	99	p2	(TA)6	12	532188	532199	CGTAATTGATTTGATTGTGGTCA	59.75	23	CACTCCAGACCTTAGGGACG	59.715	20	250
scaffold2066	101	p2	(GA)6	12	548558	548569	CAAAGGAAGAACCCAAACCA	59.942	20	TGGAAAGCAAAGACACAGCA	60.574	20	171
scaffold2066	102	c	(AG)6gagagagg(GAAAA)6	50	548730	548779	TGCTGTGTCTTTGCTTTCCA	60.574	20	GCAAATGTTGAACCGAACCT	59.978	20	268
scaffold2066	103	p3	(ATT)5	15	549694	549708	CGAGTGTGAGAAACGACAAAA	58.96	21	ACAACAAACAGCATGCGAAA	60.302	20	251
scaffold2066	104	p4	(ATTT)4	16	562959	562974	GCCTTTGAATTTGTAGCCGT	59.229	20	TGTCTTGGTTGGAGGCTCTT	59.844	20	206
scaffold2066	105	p3	(GAA)6	18	581257	581274	ACCAGAATCTCGCCAGAAGA	59.95	20	CAGCTCCTTCGTTTCCTTTG	59.986	20	252
scaffold2066	106	p4	(AAAT)4	16	593642	593657	TATGAATGCGCAAGTGCAA	59.962	19	ACTCCCCAGCTGCTTATTGA	59.836	20	163
scaffold2066	107	p3	(TTG)6	18	606410	606427	TGACAATTCCGTTACGTCCA	59.964	20	CCACTGTTCTTCTCAACCCG	60.68	20	237
scaffold2066	108	p3	(AAT)5	15	606766	606780	CCATTCCTTTCTCTCCACCA	60.042	20	GCCAACAATCTGGAAGCAAT	60.081	20	162
scaffold2066	109	p4	(AATA)4	16	612330	612345	TCGCAATTCAGGAAAGTGCT	60.914	20	CAGCCTTCGGACAAAATAGG	59.702	20	268
scaffold2066	110	p2	(GA)15	30	612754	612783	AAGATCGGAGGTGGAGGAGT	60.073	20	CCCATAACATTCACCCCATC	59.871	20	105
scaffold2066	111	p2	(AT)7	14	612924	612937	ATGGGGTGAATGTTATGGGA	59.871	20	TACTCTCCCTCCCTCCGACT	60.208	20	240
scaffold2066	112	p2	(CT)8	16	614969	614984	CACAGATTTGAATCCTCGGG	60.452	20	CAATCCCCTCCTCTTCCTTT	59.508	20	184
scaffold2066	113	p2	(TG)6	12	621111	621122	AGTTGTCCATCCCCACCATA	60.05	20	AAGGCCATTGCCACTAAGAG	59.336	20	112
scaffold2066	114	p3	(AAG)5	15	626040	626054	TCGGTGACGAAAACTGTGAA	60.278	20	ACCAACCCCTACAAAACACG	59.751	20	251
scaffold2066	116	p2	(AT)11	22	628745	628766	ATCACTGATGGCAGCACTTG	59.862	20	CTTGAGGGGGAGTGTTGAAT	58.989	20	267
scaffold2066	117	p2	(AT)10	20	645024	645043	CCGCTCTGATACCAACTTGA	58.874	20	ACCTTTGGCTGCTGTTGAAT	59.74	20	280
scaffold2066	118	p2	(AT)7	14	649277	649290	TCGCGTGTTGAGTCAAAAGT	59.49	20	AGCTTCGTTCTCCTGTCCCT	60.393	20	255
scaffold2066	119	p2	(TA)6	12	649591	649602	ACACTGTCGGTGGGATCTTC	59.969	20	CGAAAAGGGAACTGCTCTTG	59.986	20	166
scaffold2066	120	p3	(TAT)5	15	656031	656045	CAAATCCAAAACCACAAAATGA	59.715	22	GGAAACAAACGCAACCTTGT	60.015	20	239
scaffold2066	121	p3	(TCT)5	15	657892	657906	GACTGAACAAGGGATCGGAA	60.05	20	CGGTGACGAAACCTTGACTT	60.149	20	216
scaffold2066	122	p4	(CATG)4	16	663577	663592	TCGCCATGCCTAATGTCATA	60.058	20	GACCGGTTCTCATTGCACTT	60.119	20	227
scaffold2066	123	p3	(CTT)6	18	664033	664050	GCCTTAAGGTATAGGCCGAA	58.361	20	TTTCTGCTCGTACAAAGGGG	60.241	20	191
scaffold2066	124	p3	(TAT)6	18	667903	667920	CACGTGATGAAATTGGAAATTG	60.223	22	CAACAGCGCATCAGTGATTT	59.871	20	179
scaffold2066	125	p4	(TTAA)4	16	673556	673571	TTGAACACATATGGCAATTTCA	58.936	22	CTTTAGTCCCTGTTGTGGTCC	58.562	21	269
scaffold2066	127	p3	(ATA)15	45	687665	687709	TGCACAAAATTTTCTATCTATTCTAAA	57.117	27	AAGTTGTTACTTTACCCACGTGAT	58.153	24	276
scaffold2066	129	p3	(ACA)5	15	689859	689873	TCGATATGATTGAGAGTATATGGCA	59.87	25	CATGAGGTGGTCAAACGAGA	59.676	20	250
scaffold2066	130	c	(AAT)24agtttcgacttcatataattgatatagttctaatcagtat(ATA)5	127	692514	692640	CGCTAATCACATGGAAAGCA	59.833	20	AAATTTGATTGAGAAATAAAACTCCA	58.656	26	280
scaffold2066	131	p2	(TA)7	14	693066	693079	TCTCCTGTTTTATCTCTTTTCTCAAA	59.069	26	GCTTGTAGCCATTAGGTATGGAA	59.553	23	277
scaffold20686	1	c	(AACT)4ttttgtttgtttcttaactttttcaaaactacctaactaa(CT)7	70	539	608	TTTTCTCTCTCCTCACTAAATTCAAA	59.069	26	TCGAATTTTGAAACTGAATATTTTT	57.563	25	248
scaffold20694	1	p4	(AGTT)4	16	210	225	GGTGGTTTTGAAAAAGATAGGAAA	59.776	24	TCTTGTGATTTCTTGTGAATCAA	57.411	23	207
scaffold20655	1	p4	(AGTT)4	16	1606	1621	TTCGAAAATTAGAGAGAGTTAGTTAGG	57.354	27	TTTGTGATTTCTTGTGAATCAAGTC	59.573	25	279
scaffold20655	2	p5	(AACCG)4	20	11593	11612	CGAATAAACCGAAAACCGAA	59.937	20	TACTGAGTGGGAGTGGGAGG	60.104	20	269
scaffold20655	3	p2	(GT)6	12	19167	19178	GGGGATAAAATCACCCCAAT	59.718	20	AGGGTTGTAACGGGGCTAAG	60.365	20	242
scaffold20655	4	p4	(TTAG)6	24	25563	25586	ACACGTACTTGTGCTTGCGT	59.44	20	TCCAACACTTAGCACCAAACC	60.023	21	269
scaffold20655	5	p3	(ATC)6	18	31090	31107	CAATGAATATTGAGTTCTCGTTGG	59.899	24	TTCCGTGGATGAATAGGACC	59.75	20	214
scaffold20655	6	p2	(AT)6	12	35878	35889	TCCCTCCTTAACAAGCTCTTCA	60.365	22	AAGCGGAGAAGAGAGATGGA	59.116	20	235
scaffold20655	7	p5	(AAGAT)4	20	53559	53578	AACACGACCCAAATCCAAAG	59.83	20	TGCTGCTGATCCTTTGTCAC	59.992	20	271
scaffold2068	1	p4	(TTTA)4	16	11105	11120	TACTGGCAACTTTGCTGCAC	60.058	20	TCGAAAATCTTCACCCATTTTT	59.823	22	269
scaffold2068	2	p2	(CT)6	12	17168	17179	GCAACAACCTGGCGTTTAAT	60.003	20	ATAGGTGAGGGGTTTTTGGG	60.046	20	224
scaffold2068	3	p5	(TTTAT)4	20	36008	36027	TCTGAAAATCCTCACCCACA	59.059	20	CCATGATGGAGAAAGGGAGA	60.003	20	200
scaffold2070	1	p4	(TTTA)4	16	15574	15589	AATGATCTCGCAATCGGTTC	60.043	20	TGAAGGGGAGCTATGCATTT	59.668	20	190
scaffold2070	2	p5	(TTATT)4	20	21652	21671	CCAAACACAATTCGCAAAGA	59.706	20	AGATCAATCAAACTAACCGATTTT	57.421	24	168
scaffold2070	3	p3	(TTC)9	27	24772	24798	CAGAGACGAAGTCACGGTCA	60.022	20	CTCTGGCGACGAAGAAGAAG	60.269	20	205
scaffold2070	4	p4	(TTCT)9	36	25441	25476	AGTAGGGTAAGAATCCGCCG	60.463	20	AGTGCTGGGAATGGCTAAGA	59.836	20	223
scaffold2070	5	p3	(AAT)17	51	43404	43454	AACATGACTTATTGTCGGAGTCTTT	59.514	25	ACGGGTAAATTTTTGGTTAAACT	57.314	23	235
scaffold2070	6	p2	(GA)8	16	44033	44048	ACACACGAAGGGGCTAACAG	60.171	20	TCTGCCGGTAACCCATTTAG	59.953	20	238
scaffold2070	7	p2	(TA)6	12	45568	45579	CCACCTGTAATGTTAATACTCCCA	59.224	24	AATCCCCCAAATAAAATGCC	59.859	20	186
scaffold2070	8	p4	(CTTT)4	16	48155	48170	AATGGTTGAACGTGGTGGAT	60.096	20	AAGGCAGATGAATCCAGGAA	59.629	20	167
scaffold2070	9	p2	(AT)7	14	48324	48337	TTCCTGGATTCATCTGCCTT	59.629	20	TAGAGGGAAAAGGGTACGGG	60.304	20	214
scaffold2070	10	p2	(TA)6	12	48895	48906	AGACCGGCAAACGGTATGTA	60.386	20	AAAAATAAAACAACAAAGAGCGTG	58.879	24	280
scaffold2070	11	p3	(GGT)5	15	59720	59734	GATTTTTGGGTGACGGAAGA	59.91	20	GCAAGTGGTGCAGCATAAAA	59.879	20	227
scaffold2070	12	p2	(GC)6	12	61744	61755	ATGTATCAACAGACGCGCAC	59.753	20	CCTAGGCAGCTCAGAAATCG	60.11	20	201
scaffold2070	13	p2	(GC)6	12	65437	65448	GAGGGGAAGAATAGCAAGCC	60.173	20	GTGGGTTGAGGCACAAAGTT	60.012	20	127
scaffold2070	14	p2	(TA)8	16	69031	69046	TTCCGAGCTTCCGTAGTAGC	59.615	20	TCACAGCCAACAACTAAGATGC	60.313	22	272
scaffold2070	15	p2	(AG)9	18	113708	113725	TTTCGGCCCAGAAAATACAG	60.067	20	TTTAAGCACCAAAGAATGCAA	58.482	21	233
scaffold2064	1	p6	(TATTTT)6	36	12184	12219	TCACACCCAGCTTGACTGAG	60.022	20	TCAGAAAAATGTGCAAGTATTGG	59.175	23	230
scaffold2064	2	p2	(TA)8	16	12500	12515	CAGAATCACAACAATCCACACA	59.465	22	GGGCAAACACACAAGAATGA	59.547	20	270
scaffold2064	3	p2	(AG)7	14	14349	14362	TCGGCCCAAATCTAAGTCAG	60.206	20	CATAAGCCAATTCGGAAAGA	57.845	20	280
scaffold2064	4	p5	(TAAAA)4	20	24381	24400	CCATGATGGAGAAAGGGAGA	60.003	20	TTTCGAAAATCCTCACCCAC	59.91	20	199
scaffold2064	5	p5	(AAAAT)5	25	24589	24613	GATGTGGGTGAGGATTTTCG	60.317	20	AATTCCTTATCTTCTCTTACCTAGCTT	57.316	27	199
scaffold2064	6	p3	(GTT)5	15	42592	42606	GTGGTGGTTTTGATTGGCTT	59.836	20	GCATCATCTACCCTACCCCA	59.773	20	205
scaffold2064	7	p4	(AAAT)5	20	44277	44296	TGATTGCTTAGATTAGGCGTTTT	59.347	23	TTCCCAGTGAGGTAACCTGTG	60.013	21	278
scaffold2064	8	p2	(AT)8	16	66959	66974	GGTTGGAATTTGAATGGTGG	60.029	20	CCCATGATTCCCACTTTTTC	59.22	20	253
scaffold2064	9	c	(TG)6gttgacttagagaatcaggattggtattttatcttttagtttgtttttggg(AT)12tctagccggcctttacttcacgggtcgagactagagtttgttatataacttgttggaattc(TA)7	162	69774	69935	TTCAGATGCAGGATGTGAGG	59.787	20	CGCACTCGAACATTGAGAAT	58.877	20	269
scaffold2064	10	c	(CT)15aacgcatgtctctctctctgatatcaaccttctttttctcgtctcccttaatccatctctgtgcttgtgtgggtttgtttgtgtgtc(GT)6	129	87684	87812	TCTCCTCTGTTCGCAGTTCA	59.701	20	CCACCTCACCTCTCTCATCC	59.638	20	249
scaffold2064	11	p4	(TAAA)4	16	98608	98623	GGAGAATCCAAACACAAGGG	59.381	20	CGAAAATTCTTTTCCCTCACC	59.932	21	106
scaffold2064	12	c	(CT)7ccgcgatcgcaaccttctttctctcgtttcccttaatccatttctgtgtttgtgtgtc(GT)6	84	101697	101780	AAAAACAATGCCAAAAAGCG	60.109	20	AACCTAACCGCCTCACCTCT	60.132	20	160
scaffold2064	13	p3	(TCA)6	18	109623	109640	TACAGCCACCCTATCCCTTG	59.948	20	TGAAACAGCAAAAAGGACCA	59.293	20	275
scaffold2064	14	p5	(GAGCC)6	30	119674	119703	CCCGGAGGTACAGTCTCAAA	60.103	20	CCGTTATTTTCCACATCGCT	59.96	20	217
scaffold2064	15	p2	(GC)6	12	145688	145699	CACAGGGGTGGCATAACTCT	59.989	20	ATACAAGGCGAGCACGAAAT	59.736	20	223
scaffold2064	16	p2	(GC)6	12	145823	145834	GGGCTCAACTCTCTGTGAGG	59.986	20	AAGCCTACACTAAGCCACCG	59.401	20	164
scaffold20719	1	p3	(TCT)5	15	1766	1780	TCTTGGAGGTGGAAGTGGAG	60.229	20	GTCTTTCCTTCCCCCAAATC	59.744	20	108
scaffold2071	1	p2	(TA)11	22	3152	3173	GGAGAGGCAGGATTGTGTGT	60.12	20	GACGACCCGAGGTTTGAATA	59.933	20	270
scaffold2071	3	p3	(TTC)5	15	9925	9939	AGCCCTCCATTCTTCCTCAT	60.037	20	TTAGAATTTTGCTCGCCCTC	59.433	20	145
scaffold20726	1	p2	(GC)6	12	3005	3016	GTCCAAGGAATTTTGGCTCA	60.051	20	GATGCCTTGATCGGTTTGTT	59.939	20	237
scaffold20726	2	c	(AC)23(AT)7	60	3486	3545	TGAAACCAGGGTGTGTGCTA	60.152	20	AATAGTGGTTTATCACCCGGC	60.089	21	232
scaffold20727	1	p4	(AATA)5	20	4212	4231	ATTGGGAATTTGGGTGCATA	60.016	20	TTAACATTGGGGCAATTTTGT	59.221	21	154
scaffold20727	2	p2	(TA)8	16	8718	8733	TTCGGGATATTTTGGCACTC	59.901	20	AGTGAATGACCTGTGCGATG	59.707	20	203
scaffold20727	3	p4	(TTAT)4	16	14664	14679	TCAATCCAAATCGCACAATG	60.466	20	CAACAATGACATATCAAGTCTTAACAA	58.67	27	243
scaffold20712	1	p2	(TA)7	14	87	100	TTCACCACTTACTTTGGGGC	59.971	20	TGGGACATGTTCATGCATTC	60.339	20	162
scaffold2049	1	p5	(AAGAT)4	20	5306	5325	GAAAGATAAAGGCGGTTCCC	59.909	20	GGTACCTGCAAGAGACTCCG	59.867	20	206
scaffold2049	2	p3	(AGA)5	15	52556	52570	CCTATGACTCGGAGGTGGAA	60.065	20	CAAAATCTCTTTCCCACCCA	59.903	20	242
scaffold2049	3	p2	(GA)6	12	52707	52718	TGGGTGGGAAAGAGATTTTG	59.903	20	CCACAGGATCACCTCAGGAT	59.92	20	187
scaffold2049	4	p3	(GTG)5	15	59227	59241	AAAACAATGCCAGAAAGCGT	59.752	20	TTCCTTCCCTCCCTTTCTTC	59.623	20	203
scaffold2049	5	p2	(GA)10	20	80008	80027	CAGAAGGGCGAAGAAACAGA	60.508	20	CCCTCCTTCCCTAGTTCTCG	60.196	20	169
scaffold2049	6	p2	(CT)6	12	82113	82124	GCAAAACCCGAACAAGAAAA	60.089	20	AGCTTCATCCATTTAGCCAGA	58.941	21	239
scaffold2049	7	c	(AG)6ttagttaggtagttttgaaaaagataagaaacaaacaaaa(AGTT)4	68	106252	106319	TTTTGAAAAAGGTTAGTAGTTTTCG	57.466	25	TTTCAAAATACCTTTTCTAACTTCCT	57.414	26	225
scaffold2049	8	p4	(TAAC)4	16	118436	118451	TCTTGTGATTTCTTGTGAATCAA	57.411	23	TTTTCAAAAATTAGAGAGAGAGGGA	59.019	25	193
scaffold2049	9	c	(CT)6gagttcagattttctcttcttcttttcttctattcacacagggacctctatactgtggtaaaaaggatccc(TAT)6	101	118742	118842	CGAAAATTCACTTCCCCCTT	60.291	20	CTTGTCTTTGCTCCTGCTCA	59.314	20	230
scaffold2049	10	p3	(TTC)5	15	137187	137201	CAAACCCTTCTCCCTCTCCT	59.671	20	GGTGGAAGCTTTTTCTTCCC	60.053	20	188
scaffold2049	11	p2	(TA)6	12	156571	156582	TTTGATCAAGTGGGCAAGAA	59.247	20	GGTTTATCAACCTCCCCACA	59.647	20	160
scaffold2049	12	c	(AT)7a(GT)6	27	161849	161875	TTTTGCAGACTGACACAGCC	60.032	20	AAAGTGAACCTTTAACAGCGTG	58.499	22	224
scaffold2049	13	p2	(TA)6	12	162506	162517	TGCTGTCGCTTTCACAGTTT	59.64	20	AAAAACGGTTGCTGTTTTCC	59.111	20	138
scaffold2049	14	p2	(TC)6	12	168318	168329	CAGAAAGGGGCATAGAGCTG	59.971	20	AGGAGAGGGATTTTTGGGAA	59.875	20	266
scaffold2049	15	p2	(TA)8	16	197928	197943	CTTTGAATGCATGAATTTTCG	58.291	21	GCTGGCCATCAAGCTTTAGA	60.49	20	255
scaffold20730	1	c	(TTC)5ctcgccgcctcgccgccctaccgccatgcaccaccaccat(TTC)12	91	7103	7193	GTGGGGAGAGAAAGAAAGGG	60.045	20	AGAAGAAATGGTGGTGGTGC	59.973	20	279
scaffold20730	2	c	(TGA)7ccatgatgatac(TGG)5	48	7324	7371	GCACCACCACCATTTCTTCT	59.973	20	AACAGAAACCTACCCCGACC	60.225	20	175
scaffold20736	1	p3	(AAT)5	15	510	524	TTTTGTACATTTCATATCACATCCG	60.019	25	TCATGGTTGGATCTGGAACA	59.893	20	143
scaffold2055	1	p2	(AG)8	16	4262	4277	TGAAGAAGAGGGAAGGGATTT	59.158	21	TCAATCACATCTTTTTCAAAATCAA	59.878	25	216
scaffold2055	2	p4	(AAAT)5	20	33049	33068	ATTACAAGCGGTTTGGATCG	59.96	20	CATGTTCAATTTGTTATACATTTTTCT	57.058	27	273
scaffold2055	3	p4	(TAAT)4	16	39731	39746	TTTTGATTGCTAATTCCAAAATC	57.431	23	TGATGGAGAAAAGGGAATTGA	59.49	21	280
scaffold2055	4	p2	(TA)6	12	51625	51636	GGAGAGGCTGACTGGTTGAG	59.986	20	GGGACCCGTTAAATCCTCAT	60.017	20	141
scaffold2055	5	p2	(AT)9	18	56346	56363	TGAAGAGAAAAGGCATCACG	58.999	20	TTTTAATGTCTCGTAGAAGAGGGAA	59.704	25	185
scaffold2055	6	c	(GAA)7ggaggaggaatgcgaagaaaaatgaggaggaatgcaaagaagaatgagatgaaaacgc(GAA)5	94	59120	59213	TGCAGCGACAATAACAACAA	58.909	20	CGTTCTTCCTCCTCCTCCTT	59.811	20	218
scaffold2055	7	p3	(AAG)5	15	60495	60509	TGCATTTTTACTTCTTTTTCCCC	60.645	23	TCTTCTTCCTCCTCATCTTTTG	57.67	22	257
scaffold2055	8	p5	(AATTC)4	20	65585	65604	TCAGAACCTTGAACCCAACA	59.109	20	TCTCCCATCCAGTAAGTCGC	60.218	20	264
scaffold2055	11	p4	(AAAG)5	20	70679	70698	CGAGGGAATAATGCGAAGAC	59.668	20	ACTTACAGGTGCGACCATCC	59.997	20	172
scaffold2055	12	p2	(TG)6	12	72076	72087	TGCTTGTTTGCGCATATCTC	59.983	20	CCGCAACTAACAGCAGAACA	60.05	20	122
scaffold2055	13	p4	(AAAT)4	16	75640	75655	GCGATAACATAACAAAAGAATTAAAA	57.315	26	CCAATCCAAACTGCACAATG	59.964	20	201
scaffold2055	14	p2	(AC)6	12	116536	116547	CAACACCCAACTCACATTCG	60.001	20	ATCTCAACCCTCTGGACCCT	59.929	20	162
scaffold2055	15	p6	(GAGCAA)4	24	116765	116788	AGGGTCCAGAGGGTTGAGAT	59.929	20	GCAGCACCTTTGCTCTTGAT	60.547	20	217
scaffold2055	16	p3	(TTA)5	15	129676	129690	GGAACCTAATTAAAAATTTCGCA	58.665	23	TCGATTCGAACAATTCAGCTT	59.837	21	272
scaffold2055	17	p2	(AT)7	14	138857	138870	CAAATTTGTCATTTCTATGGTGGA	60.108	24	AAGACCATAGATGACCTCATAATTACA	58.549	27	198
scaffold2055	18	p3	(CCA)5	15	149601	149615	TTCACCCAATGGAGGTTCTC	59.903	20	TGAGTTGCGAAGGTTGTGAG	60.025	20	178
scaffold2055	19	p3	(CCA)5	15	149821	149835	CTCACAACCTTCGCAACTCA	60.025	20	TTGTTGGGAAGTAGAAGCGG	60.241	20	172
scaffold2055	20	p2	(TA)14	28	157019	157046	TCAATAAGGTTTCCGTATGCAC	59.013	22	GAACACCATCCAAAAATTTCTAA	57.266	23	277
scaffold2055	21	p3	(TGG)6	18	162392	162409	TGGTTTGGTGTTGTTGCTGT	60.049	20	TTGGCCAAAAATACCCTCAC	59.801	20	154
scaffold2055	22	p3	(TTC)7	21	165437	165457	ACGCGCCTCCTAATTTAACA	59.742	20	AGGAGGAGGAGGAAGAGGTG	59.801	20	133
scaffold2055	23	p2	(CT)31	62	170091	170152	GAGTTTAACACCACTCCCCC	58.35	20	CAGCTCGTCTAACATGCTGC	59.77	20	163
scaffold2055	24	p3	(TTC)5	15	186819	186833	TGCAGCAAATTCGGGTATAA	59.169	20	GAACCAGCAGAAGATGAGGAG	59.029	21	154
scaffold2055	25	p2	(TA)12	24	189386	189409	TGAAGCTGGTTAACGTACCG	58.845	20	TTAACGCGCAACTTGAATCTT	59.903	21	205
scaffold2055	26	p2	(TA)13	26	190126	190151	CACCAAGCATGCATCAAAAG	60.257	20	TCTTCTTGCAAAAGGGTCTTG	59.48	21	219
scaffold2055	27	p3	(TTA)16	48	192791	192838	CCCGCGACTTCTTCAATAAA	60.202	20	TTGGGCTAGTGGGGTAACTG	59.986	20	231
scaffold2055	29	p3	(TTC)5	15	211543	211557	AGCCCTCCATTCTTCCTCAT	60.037	20	GCTTTTGTCTTCCCTTTCCC	60.053	20	245
scaffold2055	30	p3	(AGA)6	18	223811	223828	AAAGCACCAGGTTGCGATAG	60.27	20	CGGTTCTTCATTCCCTCTGA	60.187	20	242
scaffold2055	31	p2	(TA)14	28	224329	224356	GGAGTGTTTGATTTGATGGGTT	60.096	22	GCTTTCAGCTGCGCTACTCT	60.067	20	277
scaffold2058	1	p4	(TTAG)4	16	3247	3262	GCGTCCTCTGCAAGGTTCTA	60.538	20	TCAAGCAATTTTCAGCAGCA	60.665	20	279
scaffold2058	2	p4	(AGAA)5	20	4010	4029	TCCTTCTTTGATTTGTGCTTG	58.013	21	ATTGAGCTGCTGGTCCACTT	59.874	20	251
scaffold2058	3	p5	(AACCA)4	20	33837	33856	GCACCCGTCTTCTTGTTGAT	60.119	20	CTGAACCAAACCAAATCGAA	58.597	20	236
scaffold2058	4	c	(AATAAC)8(AAT)14	90	34165	34254	TCTCTCCTGCAAAACTGCAA	59.716	20	CAATCTGTGTTAATCACTGGTGC	59.553	23	173
scaffold2058	5	p2	(AC)6	12	34846	34857	TGCATTGACTTTTTAGCCCTG	60.25	21	TTCAACCTGGTGATGAGCAA	60.24	20	121
scaffold2058	6	p4	(TTTA)4	16	45135	45150	TTCCCAGTGAGATGTGAAGAAG	59.328	22	CCTCCCTCTCTCTTCTATTTTCG	59.868	23	276
scaffold2058	7	p2	(AT)7	14	48720	48733	GCATGAGTCCACCAAAACCT	59.973	20	GGGTGTACGTGGCTGGTATT	59.74	20	272
scaffold2058	8	p3	(GAA)5	15	56143	56157	TGGTGCCATCAATGGTAATG	60.197	20	ACACAACCCTCTCTTCCCCT	59.968	20	173
scaffold2058	9	p3	(CCA)5	15	66367	66381	TTTCGCCTACACTTCCCATC	60.074	20	TCGCAAAATTTCTCTCGTCA	59.542	20	214
scaffold2058	10	p2	(TA)6	12	75342	75353	ATTCTCCCCGGATCGTATTC	60.117	20	CCATGCAAAAATGTAAAATGC	58.099	21	239
scaffold2058	11	p6	(AGAAAA)4	24	76171	76194	GGGAATCTTTGGGAGGAACT	59.373	20	TCATGCATCTTTTTCATCCAA	59.101	21	261
scaffold2058	12	p4	(TTTA)5	20	85490	85509	GGGTTTAAGGTTCAGGACGA	59.028	20	GCAATACGGCACCCTAAAGA	60.096	20	124
scaffold2058	13	p2	(TA)6	12	88813	88824	TGGCTTTTGATGATGATGGA	60.009	20	ACCTCGAGCTGTGCTTTCTG	60.733	20	246
scaffold2058	14	p4	(TAAT)4	16	96041	96056	GTTTGGGATGGGGTTTTTCT	60.032	20	TGGGTTTAAGTAATTGACGAAAGTC	59.84	25	276
scaffold2058	15	p5	(AGAAA)6	30	107062	107091	TGAGAAATTTTGGAAAAATGGG	60.155	22	CCTTTCTCACACTCACTCATGC	59.914	22	243
scaffold2058	16	p2	(TA)7	14	127246	127259	TTGAACTTCACTTTTGGGGC	60.088	20	TGAGAATCTTGGGAATTGGG	59.864	20	194
scaffold2058	17	p4	(AACT)4	16	135330	135345	TAAGATGCATGAGGGCAATG	59.646	20	CATCATCCAACACCACCAAG	59.806	20	269
scaffold2058	18	p3	(TTC)5	15	143287	143301	TTAGTCCTTGACCTGTCGGG	60.103	20	GGAAAAATGAACAAGAAAAGATGAA	59.887	25	278
scaffold2058	19	c	(AC)6cactttgcgatccaccactctcattgttggtgagtaagtgctgtgtctcccaaaagagaga(AAAG)5	93	148336	148428	CAACCAACCATCAAAGACCC	60.21	20	GGATACCATGCGATAAAGGG	59.254	20	273
scaffold2058	20	p4	(TATT)4	16	149015	149030	AAGCTCGTCAATGGAAGGTG	60.255	20	AGGTATGAGTTCCAGCCCCT	59.957	20	280
scaffold2058	21	c	(CT)7ccttcccttctctctct(TC)6(CT)8cctttccctctttctccccgtc(CT)8	97	162172	162268	CAAACTCCAAAATTAGCTTTTTCA	58.937	24	GGAGAGAAAGAGGGGAAGGA	59.749	20	194
scaffold2058	22	p2	(GA)8	16	162701	162716	CCCCTTCTCTGTCTCCTCCT	59.801	20	ACATATACCACCGCCATGCT	60.243	20	219
scaffold2058	24	p2	(AG)8	16	163383	163398	GAGAAGCGGAGAGGGAAAAT	59.789	20	CCTCTCTCTCTTGCTCCCCT	60.088	20	128
scaffold2058	25	c	(GA)7ggaggggagagagaaggagaa(AG)14gaaggagagagagggagaga(AG)6gaataggggaatgagagagaaaagtgaagaaggaaaagg(GA)13	160	163529	163688	GGAGAGAATGATAGAGAGAGAAGGG	60.223	25	TTTTTACATTATGTCTCCCTCCC	58.448	23	256
scaffold2058	26	p3	(CAT)5	15	166005	166019	CCCAATTTCCCTTCCTCCTA	60.25	20	GTGCTGGTCTTGATGCAGAA	59.992	20	238
scaffold2058	28	p2	(TA)6	12	184691	184702	CAGACACGCTTGGACAATCT	58.882	20	TGACATAACATGAAACACGTCG	59.512	22	278
scaffold2058	29	p2	(AT)6	12	193091	193102	AAGTAAGACGGACACGTGCAT	59.676	21	GCCATTCCTTATGCGACAAT	59.929	20	241
scaffold2058	30	p3	(ACA)5	15	215046	215060	ACTGTGCCTCTGCCTCTCAT	60.017	20	TATGTCTAGCGGCGAGGTCT	60	20	278
scaffold2058	31	p2	(TC)6	12	225910	225921	TTTCGAAAACTGCTCACCACT	59.906	21	TGAACACATAGAGGGAGATAGGG	59.491	23	246
scaffold2058	32	p2	(TA)16	32	233227	233258	TTTCGTGCACCAAGTTTTGA	60.271	20	GCCTTGAAACAAAGCGGTAA	60.244	20	280
scaffold2058	33	p2	(TA)7	14	241104	241117	CTGGATCTTGGAAAGCGAAG	59.948	20	AGAAAAGCCAAGGAACAGCA	59.993	20	265
scaffold2058	34	p4	(AAAT)6	24	241688	241711	GAACATGTCCACCAGTTCCA	59.367	20	GAATCATGAGCTTCCCCTGA	60.158	20	245
scaffold2058	35	p2	(AT)14	28	243280	243307	GCCATATCAAGGAAGCCAAA	60.038	20	AAGTGCCTCCACCTGCTCTA	60.012	20	235
scaffold2058	36	p2	(TA)7	14	244297	244310	GAGGTGTAGCGACCCTCAAT	59.166	20	TAATCTCCGGTTACCCATCG	59.778	20	257
scaffold2058	37	c	(ATC)10attactaatcataaagcatggaaacaaaaggcggcttcgattatgcattacgttgc(AT)14	114	255879	255992	TTTTTGGTGAGCTTAACTTTGC	58.612	22	CGGTCACTCTTCTCTCTCGC	60.284	20	257
scaffold2058	38	p2	(AT)11	22	262666	262687	CTTAACTCCCCGGATTCTCC	59.897	20	GCATCCCCAAGCTCAATAAT	59.001	20	124
scaffold2058	39	c	(TA)9t(TG)15	49	263327	263375	GCCTCCTTACAAGCGAAGAA	59.592	20	ACTCGACCTGCGAAGCTAAG	59.78	20	258
scaffold2058	40	p2	(AT)11	22	274439	274460	TCATTGCACCCAGTAACACAA	60.019	21	AGAGGTTAGTGACGAGTGGCA	59.922	21	216
scaffold2058	41	p3	(TAA)6	18	281364	281381	TGCTTGACTTCTATGTGTGTTTG	58.029	23	TTGACTCCTTGCTAGCCTCC	59.574	20	196
scaffold2058	42	p3	(TAT)5	15	281618	281632	GCAAAGTGAGGAATGCTGTTG	60.822	21	TCAAATCCTTCACAATCACACC	59.836	22	231
scaffold2058	43	p2	(AT)8	16	283447	283462	GAAAGAAGGGTCCATGAAAGC	60.067	21	GCACATGCATCTAGCACAAAA	59.894	21	249
scaffold2058	44	c	(GT)7ggttatttctagtctc(TG)6	42	283581	283622	GGTGCTAGAGCATTTTGTGCT	59.536	21	AGGCCTTTTTGGCAATTGAT	60.802	20	201
scaffold2058	45	p2	(TA)8	16	283861	283876	CAATTGCCAAAAAGGCCTAA	60.068	20	GGAACATGATGAATTGATCCACTA	60.082	24	260
scaffold2058	47	p3	(TAA)7	21	299202	299222	TCACATCCAAACTGGTCCAA	59.935	20	GTGGGGGAAAATTAAGGGAA	59.992	20	256
scaffold2058	49	p4	(AAAT)10	40	331562	331601	TCGAAAATCTTCACCCATTTTT	59.823	22	CCAATGGAGGGTATGCAGAT	59.773	20	227
scaffold2058	50	c	(ATA)6ac(AAT)14	62	344954	345015	CGATCTTTTAAGAACTAATCCGAC	57.679	24	TTCATCCAAAATGAAAATACACG	58.904	23	280
scaffold2058	51	p2	(AT)13	26	347388	347413	GTGGCTTGTCACACCTGAAA	59.726	20	TTTTTGCCTTTCATAAATAAAAATG	57.96	25	279
scaffold20751	1	p2	(GT)9	18	16603	16620	TTGAGTGAGGGGTGGGTTAG	59.959	20	TCCCTAAAATTCCCAATTTCACT	60.064	23	118
scaffold20751	2	p2	(AT)11	22	19832	19853	CAGAATCATATTTTGGCCTACCA	60.207	23	AAAATGCTAAATTATAAAGCACACAA	57.732	26	230
scaffold20751	3	p2	(TA)9	18	25859	25876	TGACTTAGGAAGCAGTGGCA	59.591	20	TCTTTTGTTGCATGATTGACA	57.747	21	232
scaffold20751	4	p2	(TA)7	14	30848	30861	TCTTGATTCCCCATGCATTC	60.812	20	TTTGTTGCATGAACGACAAAA	60.14	21	189
scaffold2073	1	p2	(TC)6	12	7036	7047	GACACGGCTGCAGTGATAGA	60.016	20	GGAGAGAGAGAACGCGTGAC	60.143	20	237
scaffold2073	2	p2	(AT)7	14	7633	7646	TTTAGGAAGAAAGGGGGTGG	60.284	20	TTGTACCGTTCAATTTAAGTAATTTTT	57.941	27	265
scaffold2073	3	p2	(TC)6	12	11752	11763	CCTTCCTTCTCTGTTGCGTC	59.989	20	GTTCAGGAAGAAGGAGTGCG	59.989	20	189
scaffold2073	4	p2	(AG)6	12	30165	30176	CAGGCCCGAAAATAAAGACA	60.067	20	GCAACAAAGTAAAGGAACCAACA	60.419	23	270
scaffold2073	5	c	(CCT)5tatactaataataacaaattaacaataataataata(AAT)5	66	38003	38068	GAGGATCCATACCCCAAGGT	60.015	20	AAACTATCAGGTTCAAAAATCTCG	57.992	24	172
scaffold2073	6	p2	(TA)9	18	38522	38539	GTAAATAGCACGACAGCGCA	60.044	20	GGTTTCCGTGACAACGAGAT	59.973	20	250
scaffold2073	7	p4	(TTAT)4	16	43988	44003	TTTGAAGCATATGACACACAATAG	57.006	24	GAGTCTCAAGCTGATAACGTGTTG	60.355	24	257
scaffold2073	8	p2	(AC)32	64	49904	49967	TTGTAATGGGGCCAAGGTAA	60.181	20	GAATGTGAAAAGAAAATTTTGGG	58.933	23	217
scaffold2073	9	p3	(ACC)6	18	50797	50814	AACTGTGTTTGGCCCACTTC	60.012	20	GTGATGCGGGATCTGTCTTT	60.081	20	229
scaffold20754	1	p3	(AAG)6	18	11715	11732	AGAAGGAGTGGCATGAAAACA	59.726	21	TCTATCAACCCCTTCCCCTT	59.761	20	111
scaffold20754	2	p2	(GA)9	18	17546	17563	GCTATGGGATGAGAAGAGCG	59.939	20	CCACCACTACCATCATTCCC	60.05	20	210
scaffold20717	1	p4	(AACT)4	16	22350	22365	TCAAGGAATCCAACAAAGATCA	59.546	22	CGCAATTCACTACACCCCTT	59.993	20	280
scaffold20717	7	p2	(AT)9	18	40287	40304	TCCAATCCAATCAAAATAATCA	57.004	22	CCGTGAAGATCCGTGTGATA	59.522	20	279
scaffold20717	8	p3	(GTG)7	21	44983	45003	AGGAATTCGAGGGGAGAGAG	59.772	20	GAACCCCAATCATGGACAAG	60.173	20	205
scaffold20758	1	p2	(CT)6	12	3740	3751	ATGCATGCAAGATGAGATGG	59.635	20	CCAAGGCAACGTTACTCTCC	59.734	20	206
scaffold20761	1	c*	(TTTC)4(TTC)5*	28	6578	6605	TGGGCACGAAAAGTCCTTAC	60.11	20	AAGGTGAGAAAATGGAGGCA	59.67	20	273
scaffold20761	2	p2	(TC)6	12	10253	10264	TTCTCTCTCTTATTTTTCAAAACTTCC	59.036	27	AAGAGAGATGAGAGTTAGTTAGGTGG	57.883	26	122
scaffold2062	1	p3	(TTA)8	24	1065	1088	TTTTTCGCTGGACTTGCAC	59.98	19	TTGAATTTGGACCAGTTCTATGA	58.616	23	249
scaffold2062	2	p4	(AGAA)4	16	3293	3308	TTTGAGGCATGGCAATGATA	60.035	20	TGGATTCCTTTTTGGTTTCG	59.91	20	173
scaffold2062	3	p2	(TA)6	12	4150	4161	GCTCCCCATGTCATGCTTAT	59.923	20	ATTTGAGCAGAGGCGCTAAA	60.117	20	184
scaffold2062	4	p3	(ATT)16	48	7423	7470	TGCCCTGTTTCTTAACTGGC	60.249	20	AGCAAATCCCCATTGAACAC	59.797	20	174
scaffold2062	5	p2	(TA)6	12	9359	9370	TGAAAAAGCAAAAATCAGTTCA	57.63	22	TGTAGCCTTAGGTCCCTCTTTTT	59.692	23	262
scaffold2062	6	p2	(TC)10	20	11523	11542	TATCATCTCCTCCCCTTCCC	60.228	20	TGAAGTCCCTTTCTGGGTTG	60.081	20	255
scaffold2062	7	c	(TTG)7ctgctgcatgtgaagaagatgatgatggaggtata(GTG)5	71	12343	12413	CGTCGTTGATGCTGTTCAGT	59.905	20	CCCACCACCATCTCATTTTC	60.173	20	157
scaffold2062	8	p3	(TAT)7	21	19158	19178	CCAACGCCATTTATATCCCA	60.528	20	CACGGCCTTCTATTTTACCG	59.603	20	241
scaffold2062	9	p4	(TTTA)4	16	21468	21483	TTTTGCCGTCCACTTCTCTT	59.853	20	AAATTTGGACCACAGTTGGA	57.894	20	117
scaffold2062	10	p2	(TC)7	14	36386	36399	GGAACATTGAACCTGGAATTG	59.278	21	CTAGGGGCAATTTTTGGGAT	60.143	20	228
scaffold2062	11	p3	(GAA)5	15	38991	39005	TCGCCCAACAATGTAAAACA	59.969	20	TCCTTTCTACTTCTTTCTTCCCTC	58.649	24	260
scaffold2062	12	p4	(AAAT)4	16	50007	50022	GGTGGCATTGCTCTTGATTT	60.081	20	TTGGATTTTTCAATCTGCCC	59.878	20	269
scaffold2062	13	p2	(GC)6	12	57230	57241	CAACTCTAAATGGGGCCAGA	60.066	20	AGGGGCTAGGAAAGGATCAA	60.032	20	244
scaffold2062	14	p2	(GC)6	12	61011	61022	CAGGTTGAAAAGGGCTAGGA	59.308	20	TTTTTCCGCCAAAAACTCAG	60.215	20	268
scaffold2062	15	p2	(AC)6	12	68276	68287	CCCCAATATTGTTGCTGCTT	59.96	20	TTGCAAGGAGAACTAGGCAA	58.649	20	260
scaffold2062	16	p4	(TTTC)4	16	71973	71988	TTTTCCCCTTTTTCCATGCT	60.773	20	GTGGGAATCTTGGGACATTG	60.173	20	216
scaffold2062	17	p2	(AT)6	12	73619	73630	GAGCTAAATGAAATGATGGCCT	59.598	22	TGCATTGCATGATAGGTTGC	60.642	20	277
scaffold2062	18	p4	(TTTA)4	16	74542	74557	TGAATGAAAGTAAGCAAATGCAA	59.782	23	TCGCACCCTGTTTTTCTCTT	59.853	20	228
scaffold2062	19	p4	(TTAA)6	24	77206	77229	CGAAATTAACTAAGCATTCTTTTTCC	59.945	26	CCATGATGGAGAAAGGGAGA	60.003	20	217
scaffold2062	20	p2	(TC)6	12	92108	92119	CCAATTCAAAAATTCAACAAAGG	59.75	23	AATCCAGCTTGCTTCTGCAT	59.985	20	191
scaffold2062	21	p4	(TTAT)4	16	111131	111146	AACTTAACATTGGGGTAATTTTGTC	58.763	25	GAAACTGTGGGAACTTGGGT	58.891	20	267
scaffold2062	22	p5	(TTATC)4	20	124875	124894	AGTGCTGATCCTTCGTCACC	60.269	20	GAAAGATAAAGGCGGTTCCC	59.909	20	233
scaffold2062	23	p3	(TGA)5	15	128025	128039	GGAGCAGGTTCGAGTTCTTG	59.989	20	GACGAGTCTGAAGAGGCACC	59.993	20	257
scaffold2062	24	c	(CTT)27(ATT)8	105	138292	138396	GCTCCATCAAACATCTTTTAATTC	58.281	24	CAGCCCCTTTTCATTTTCAA	60.046	20	261
scaffold2062	25	p5	(TTATC)4	20	141209	141228	TGAGTTATCCCTGGGTGCTC	60.073	20	AGAGCTCGGCCAAATCACTA	59.978	20	215
scaffold2062	26	c	(AC)31aa(AT)9	82	153558	153639	ACCGAGCACTTTAACTCCCC	60.496	20	ATGCCTGTCCTATGGCTGAT	59.537	20	266
scaffold2062	27	p2	(TA)6	12	155953	155964	AACTCCCTCAATTTCAGCCA	59.67	20	ATATCAAACTCCGACCTGCG	60.096	20	264
scaffold2062	28	p4	(TTCT)6	24	158264	158287	AGATATTGGCGAAGAATGGC	59.142	20	CTTTGAGCTTGGGAGACGAC	59.989	20	225
scaffold2062	29	p2	(TA)6	12	160656	160667	TTTCAACCATCTTCATCTACACAAA	59.926	25	TTTGAAGCATGCAAACTTGATT	59.764	22	252
scaffold2062	31	p2	(TC)6	12	166623	166634	TTTTCTTAACTTTTTCAAAACCACC	59.106	25	CGAATGGAAGAGATGTGAGATG	59.694	22	273
scaffold20742	1	p2	(GA)6	12	19937	19948	AAAGCTTTTAATATGGAGGGTGT	57.435	23	CTTAACTTTTTCAAAACCACCTAACT	57.762	26	194
scaffold20767	1	p3	(ATA)5	15	6199	6213	TCACAGGAGGCAAATGATGA	60.201	20	CCAGTCAATTGGATGGGAGA	60.86	20	253
scaffold20763	1	p4	(AAAG)4	16	6837	6852	AACCAAGAACCTTTCTGCCA	59.711	20	TCTTTCTTCACATCTCACTGGG	59.328	22	261
scaffold20763	2	p4	(TTTA)5	20	10374	10393	GCTTTTGGCTTTTTCTACATGC	60.258	22	GGTGGCATTGCTTTTGTTTT	59.982	20	275
scaffold20763	3	p4	(TAAA)4	16	21553	21568	GCAGAGAACTCCCAGTGAGG	59.986	20	TTGATTGCTTTGATTAGGCG	58.912	20	263
scaffold20763	4	p2	(TA)6	12	23758	23769	CGGACACTCAAAAACTCGAA	58.897	20	CCTTTTTAGCACATGATAATTTGGA	60.551	25	227
scaffold20763	5	p6	(AAAATA)4	24	24035	24058	TGCAAGATGTAGAAATACTGAAAAA	57.35	25	TCACACCCAGCTTGACTGAG	60.022	20	231
scaffold207	1	p4	(AAAG)4	16	17562	17577	ATTTTTCCCGTTTCCCAGTC	60.166	20	CTCGGTGCTGCTCTCTTTCT	59.891	20	236
scaffold207	2	p2	(TA)16	32	19900	19931	CCCCTAGGGTTAGGTTTGGA	60.172	20	AGCCCAAACACACAGTCTCC	60.159	20	231
scaffold207	4	p2	(TA)10	20	35034	35053	AATCAATGCACATGGGACAA	59.781	20	GGTTGTAATGGGGCTAGGGT	60.074	20	221
scaffold207	5	p2	(AG)6	12	36148	36159	TTCTGGGTTGTTTCTGACCC	59.943	20	AAAAGAAGCAATCTTGAAAGCAA	59.569	23	200
scaffold207	6	p4	(TTTG)6	24	38068	38091	GAAGAAATTTGGGGAGAGCC	60.017	20	ACTCTCCCTTCGCAGTTTTG	59.473	20	278
scaffold207	7	p2	(TA)7	14	41324	41337	TGGGGTAATTTTGTCCCCTT	60.403	20	GAAAATTGTGGGAACATGGG	60.029	20	199
scaffold207	8	p2	(AT)8	16	49472	49487	GACAATATTCGGTGATCCAGC	59.406	21	ATACGGTGAGACCAGCCAAC	59.997	20	147
scaffold207	9	p2	(AT)9	18	53607	53624	GACAATATTCGGTGATCCAGC	59.406	21	ATACGGTGAGACCAGCCAAC	59.997	20	225
scaffold207	10	p2	(AG)7	14	60092	60105	AGGATATTTGGGGAAGGGTG	60.011	20	TGCAGGGATGAGAAATCCTT	59.629	20	119
scaffold207	11	p2	(AG)6	12	63019	63030	GAATGCCTTTGTCCTTGCTC	59.82	20	TTCCCCTCTTTTCACATCCTT	59.926	21	220
scaffold207	12	p2	(GC)6	12	67817	67828	GGTTTTTGTACCAGGGGGTT	59.955	20	TTTGTGCCCATTTCATGCTA	60.073	20	142
scaffold207	13	p2	(AT)6	12	72616	72627	AGGAGGCAACACAAAACAGAA	59.766	21	TTGACAAACTGCCATGGTTT	59.024	20	230
scaffold207	14	p2	(TC)9	18	73353	73370	ACAGCTTCTTGGGTGGTGAC	60.159	20	AAGAGGGATCGGGAGAAGAA	60.147	20	232
scaffold207	15	p5	(TTATC)4	20	104452	104471	GGTACCTGCAAGAGACTCCG	59.867	20	CGACCTAAATCCAAAGGCAA	60.067	20	238
scaffold207	16	p5	(TATTC)4	20	114768	114787	GGTACCTGCAAGAGACTCCG	59.867	20	CGACAGGAAAGCCCAATAAA	60.067	20	276
scaffold207	17	p5	(AAGAT)4	20	118026	118045	CGACCTCTTGCAAGGTTAGC	60.015	20	GGGTGCGCCAGTGTATTTAT	59.851	20	245
scaffold207	19	p3	(TAT)5	15	124664	124678	TCACATCTCAACCCTCCTCA	59.18	20	TTCTTGTCCTTGCTCCTGCT	60.134	20	178
scaffold207	20	p5	(ACAAA)4	20	146769	146788	TGCAATTTTATGTTTCCTCCC	58.932	21	CCTTTTCTTGAATGTTCTTTACCTTC	59.949	26	194
scaffold207	21	p5	(ATTTT)4	20	147362	147381	CCAAAGCCAGAAAAAGCAAG	59.99	20	TTTGGTTGTAAAGAAAGGAAACA	57.913	23	176
scaffold207	22	c	(TA)9ntggttatcttttttttttctat(TA)9	59	197765	197823	CTTGGGGGATTTTGTCTCCT	60.298	20	TGGGAATATTGGTTGGGATG	60.384	20	280
scaffold207	23	p3	(TAA)27	81	207021	207101	TCAAAAAGTTTGGGGTTCAAA	59.456	21	TGGACTCAAAACTGCATTCCT	59.726	21	232
scaffold207	24	p3	(TAA)5	15	211245	211259	ATTCGGAGGTCAAAATGCAA	60.448	20	TTGGACTCAAAACTGCATTCC	60.103	21	188
scaffold207	25	c	(CA)28(TA)7	70	225329	225398	GCTTTGTTTCAAGGCTCCTC	59.056	20	GCTTCAAGTGATCGGCCTTA	60.352	20	265
scaffold207	26	p4	(TAAA)4	16	233300	233315	TCAATTCTTTGATTTTTCATCATTA	57.047	25	GCTTTGCTTTGCTTCTCAAAA	59.772	21	280
scaffold207	27	p3	(TAT)14	42	234120	234161	TTTTGGATTCGTTCCCCTTA	59.383	20	AAATGACACAACCGTCAGCA	60.16	20	261
scaffold207	28	p5	(TAAAA)4	20	238603	238622	CGTTCCACCAAAACAAAGGT	59.869	20	TTCAAGGGATCATCAAAGGC	60.014	20	218
scaffold207	29	p4	(ATAA)6	24	246277	246300	TCCTTTTCAAAACCTTCTAACCA	59.19	23	CCATGATGGAGAAAGGGAGA	60.003	20	169
scaffold10429	1	p3	(TAT)8	24	2999	3022	TGTGGAAGGGTGATTAAGGC	59.933	20	GTGCTGGGGGAAGGAATAAC	60.693	20	253
scaffold10429	2	p4	(TCTA)7	28	5865	5892	GATTTGCTTTTTGTATTTGTCCA	58.236	23	TTTTGGTCTCCATGCTGTGA	60.24	20	270
scaffold10429	3	p3	(CCT)5	15	6046	6060	GATTTGCTTTTTGTATTTGTCCA	58.236	23	TTTTGGTCTCCATGCTGTGA	60.24	20	270
scaffold10429	4	p2	(CT)6	12	7333	7344	AAACCATTTCCAAAACGACG	59.839	20	CCGAGCACACATGAAAGAGA	59.984	20	273
scaffold10429	6	p3	(CTC)6	18	11378	11395	GCTTTCATTTGGTTTTCCGA	60.053	20	GGCAGAGAGGAAGCAGAAGA	59.827	20	247
scaffold10429	7	p3	(ATC)5	15	22559	22573	TTTCCAAATATACCCCTCCCTT	59.917	22	TGGTCATCGAAGATTAGGGC	60.036	20	122
scaffold10429	8	p3	(TGA)5	15	23612	23626	TGATGATGATGGGGTGAAGA	59.85	20	CTTTTTGTCCCCGAAGTTTG	59.581	20	247
scaffold10429	9	p2	(TA)9	18	35747	35764	TTTTGATTTCGAGCATATAACTTTG	58.846	25	CATTTTTCTTACATACATTTTGCTG	57.203	25	106
scaffold10429	10	p4	(TAAA)4	16	38911	38926	TGGAGTCATTTTTAAAGCACATTT	59.131	24	TCATGAAAAAGATTGTGTCTAATGAAA	60.264	27	234
scaffold10429	11	p4	(AATA)6	24	50505	50528	AGTTACAAGGGAGCTGAGCG	59.639	20	AGCAGTCTCATCGGGAGCTA	60.119	20	236
scaffold2075	1	p2	(GC)6	12	9842	9853	TGGTGGGAGAAGAGAAATGG	60.042	20	CTCTTTTAAGCCTCCAGCCC	60.332	20	254
scaffold2075	2	p2	(TA)6	12	21975	21986	AAACCGTATCGTTGTTTCCG	59.861	20	GGAGTTTCTTCCGAGCCTCT	59.957	20	247
scaffold2075	3	p4	(AAAT)4	16	70609	70624	TTTGCACCCTGTTTTTCTCC	60.088	20	TGAATGAAAGTAAGCAAATGCAA	59.782	23	214
scaffold2075	4	p2	(GT)9	18	73354	73371	ATCATTGAGGCCGTCATTTC	59.9	20	ATGTCCCAAGATTTCCCACA	60.173	20	227
scaffold10431	1	p2	(TA)6	12	22877	22888	TTTGTATTGGCCCATTTTCG	60.671	20	AACACTAAAATTGATACTTGTATGGC	57.104	26	270
scaffold10431	2	p4	(TTAA)4	16	25843	25858	CAAAGCATCTCTCTCTTCTCCA	58.815	22	AAAATTAGCAGTTGTAAACACAAAAC	57.303	26	254
scaffold10431	3	p4	(AAAT)4	16	27583	27598	AATTCCACTTCGCTACCCCT	59.962	20	TGGGATGAGTTCCCTACTGG	59.92	20	177
scaffold10431	4	p4	(TTAA)4	16	27822	27837	CAAAGCATCTCTCTCTTTTCCA	58.718	22	AAAATTAGCAGTTGTAAACACAAAAC	57.303	26	253
scaffold10431	5	p4	(AACT)5	20	47553	47572	TGCTTGAAAGGCAATTCTCA	59.542	20	CCACCACCACCATTTACCAT	60.353	20	278
scaffold10431	6	p2	(TA)7	14	67290	67303	AACTGGGTTGGTAATGCAGC	60	20	GCGTGTTAATGAGGGAGGAA	60.074	20	222
scaffold10430	1	p2	(TA)7	14	5991	6004	CAACAAATTCGTGCAAATGG	59.969	20	GTGGGTCTGTCGAATGGACT	59.969	20	162
scaffold10430	2	c	(CT)6agaaaactacatctaaaacctaaaattattttttatgaattg(ATGA)4	70	15045	15114	AAGCAAAGCTAATCCTAAAATCC	57.361	23	AATTCAAAGCCCGACAACAC	59.978	20	179
scaffold10430	3	p2	(AG)6	12	23834	23845	TCGCAGTGACAAAAATCAGC	59.995	20	TCAAGGTCCAAGTTACAGGAAAA	60.022	23	276
scaffold10430	4	p5	(TTTAT)4	20	24789	24808	TGCAAATGTGTGCCTTATTATTG	59.909	23	CCAAAGGGGTGAAAGTTCATA	58.936	21	280
scaffold10435	1	p4	(TTTA)4	16	4698	4713	CGTAACGGAAGCTGAAGGTC	59.875	20	TGGGGAATGCTTAGTTCAGTG	60.118	21	263
scaffold10435	2	p2	(CT)13	26	7812	7837	TGCAGCTCTAAGCTCTTCTCAA	59.677	22	TTCAACCTCGAACCACACAA	60.128	20	162
scaffold10435	3	p2	(AT)7	14	19285	19298	GCATGGGAAACTTTTTATACACATC	60.028	25	CATGCACAAAGTTTTAGTTCACAA	59.269	24	280
scaffold10435	4	p4	(TTCT)4	16	19900	19915	TGCTGTTGGCACTCTTGTTC	60.032	20	CCACTCCATATTTCTCCCCA	59.744	20	159
scaffold10435	5	p3	(TCT)6	18	24882	24899	CCTTCTCCTCCTCCTCCTTC	59.367	20	TCAAAAACTCCTGCATTCTATTCA	60.128	24	242
scaffold10435	6	c	(GAT)5catgatgataa(TGG)5	41	27328	27368	GTGGTGGTGGGTTCTGTTTT	59.721	20	CCCCTTCACCTCAAAATCAA	59.903	20	147
scaffold10435	7	p3	(GTT)5	15	29684	29698	TAATCCAGGGAGACCGTTTG	59.926	20	GGGCTGTTACACCAAGCAAT	60	20	251
scaffold10435	8	p3	(AAT)7	21	36931	36951	GGCTGGTATCAGGCGACATA	61.023	20	GGTTTGGAGACTGGAAAACG	59.569	20	274
scaffold10437	1	p5	(AAAAT)4	20	522	541	GATGTGGGTGAGGATTTTCG	60.317	20	TTTCTAACCTCAAATCTTAAAATCAAA	58.138	27	155
scaffold2074	1	p4	(AAAT)5	20	22442	22461	TATGGAATGAGAACCGGAGG	59.887	20	GGCAAAGGCTATGGGATACA	59.923	20	233
scaffold10427	2	p5	(TTATC)4	20	14942	14961	CCTGGGTGCTCCAGTGTATT	59.989	20	AAAGGCGGTTCCCTTAAAGA	60.068	20	124
scaffold10427	3	p5	(TTATC)4	20	18203	18222	CCTGGGTGCTCCAGTGTATT	59.989	20	AAAGGCGGTTCCCTTAAAGA	60.068	20	124
scaffold10427	4	p6	(AAAAAT)5	30	32205	32234	GGGGATTGTTCGAGTATGGA	59.75	20	ACGCCCAACATACTCATTCC	59.82	20	279
scaffold10427	5	p2	(CT)6	12	33608	33619	TTCAAAAAGTTGGTTTCAAAATATC	57.86	25	TCGAAAATGGTTTTTGAAAATTG	60.196	23	260
scaffold10427	6	p3	(TAT)5	15	33945	33959	CCCTCCTCACAGTTGTGTTTC	59.607	21	TTCTTGTCCTTGCTCCTGCT	60.134	20	164
scaffold10438	1	p3	(TTC)5	15	1215	1229	ACACAACCCCTTCTCCCTCT	59.968	20	GCTTTTGTCTTCCCTTTCCC	60.053	20	185
scaffold10438	2	p2	(AT)6	12	36839	36850	AACCTAAAACGATGGACGGA	59.429	20	CCGATTATTTCTTTCTTGCGA	59.332	21	280
scaffold10440	1	p2	(TA)8	16	25868	25883	GGGTCATGTTTGGATACCATT	58.492	21	TTTCTAGAAGAGGTGGTTGTTACATT	58.795	26	244
scaffold10440	2	p4	(AAAT)4	16	30749	30764	AAAAAGCCAACGATAACATAACAA	59.06	24	CGATTTGAAATTCAGGGACC	59.363	20	215
scaffold10440	3	p2	(TC)10	20	38514	38533	TATGCCTCTTCCCCTTCCTT	60.032	20	GCCTTTTGAAATTCCCTTCC	59.888	20	170
scaffold10440	4	p2	(AT)8	16	39204	39219	CCGTGAGTCGGTTAAGGGTA	59.986	20	CCAAACTGAAGAATCACTCATGC	61.029	23	275
scaffold10440	5	p3	(TAA)9	27	40445	40471	GCAATAATCTTGTCCATTTGGTG	60.59	23	TTTTTCCTCCTACTGCATCTTC	57.635	22	262
scaffold10440	8	p3	(TTC)5	15	48469	48483	AACCTCCAGTGACTTCCCCT	59.968	20	GTTCGCTTGAAATGCTGTGA	59.995	20	277
scaffold10440	9	p2	(TA)6	12	56076	56087	GCTTGTTGGAGTTAGAGGCG	60.015	20	CCTCCATTGGTGATGAGAGAG	59.664	21	187
scaffold10440	11	p2	(AG)6	12	74053	74064	TACAATTTTGAATGGTCGGG	58.334	20	CGTATTCGATATGCCGGATT	59.779	20	276
scaffold2076	1	p2	(AC)12	24	29563	29586	TCCCATGTTTTCCCACACTT	60.21	20	AGCCAACTTTGAGCCTACGA	60.015	20	167
scaffold2076	2	p2	(AT)8	16	29946	29961	CAATTGCACACAAGAAGGAAAA	60.145	22	GCCCCAATTGATTTGAGTGA	60.843	20	165
scaffold2076	3	p2	(CT)8	16	46475	46490	TCTTTCCCCCTTCTCCTCTC	59.749	20	CAAGTCACAAGCATATAGTGAGGG	60.075	24	239
scaffold2076	4	p2	(TA)7	14	58413	58426	GGAAGCATGCTCATGTGAAA	59.805	20	TTTTGCATTTGGCCCTTATC	59.907	20	109
scaffold2076	5	p4	(ATTC)4	16	114018	114033	CCTGGGGGAATCAAGAGAG	59.591	19	TCATAAGCCAATTTTGGCAAC	59.957	21	272
scaffold2076	6	p5	(TTTTA)4	20	116823	116842	AGTGCTTGGTGGGAGACAAC	60.159	20	AACTTTCTGGGCCTTGGATT	59.94	20	255
scaffold10446	1	p6	(TTTTTA)4	24	6174	6197	TGCAATTGGGGAATTTTTGT	60.167	20	TTTTATGGGAACATGGGATGA	60.002	21	235
scaffold10446	2	p5	(AAGAT)4	20	29442	29461	AGGGCAGTTCCCTTGAAGAT	60.074	20	GCTAGGCTGCTGATCCTTTG	60.118	20	233
scaffold10426	1	c	(AG)9ggttcggatttttggtgagtgaggaagagatgttag(TAAA)4tagaaggagat(GA)10	101	2457	2557	TGAGTGGATTTCCCTTGGAG	60.042	20	CGAAAATCACTAACCATTTTTCAA	59.452	24	265
scaffold10426	3	p2	(GA)9	18	6216	6233	TCACGGAAAAACACACCAAA	59.981	20	CCATTCGAACTTGCCTCTTC	59.813	20	102
scaffold10426	4	p2	(AG)14	28	20476	20503	GAGAGGCGGCAGTGAGATAC	59.981	20	GTCAGCAAAATTCGACGGTT	60.118	20	243
scaffold10426	6	p2	(TA)6	12	24543	24554	TGGTCGATGTTTTGCAGGTA	60.111	20	ACCTCCTCCGTCTGCCTTAT	60.096	20	278
scaffold10426	7	p4	(TTAT)4	16	30139	30154	TCAAAGGAAGCGACATTTTAGA	59.01	22	GCGACATGATCATCGACCTA	59.635	20	270
scaffold10426	8	p3	(AGA)6	18	43242	43259	TTAGAATGTTGCTCGCCCTC	60.352	20	ACCCCACAGGATCATCTCAG	59.92	20	259
scaffold10445	1	p4	(AAAT)4	16	1164	1179	GAAAGCAATGAAGTGAAGCAGA	59.637	22	TCTCGGTGGACTGAAGATGA	59.34	20	264
scaffold10445	2	p4	(AAAG)4	16	1957	1972	TTTGGGACTTTCACGTAGCC	60.11	20	CAATGCAACAACAACAACCC	59.864	20	264
scaffold10445	3	p3	(CTT)10	30	2942	2971	CCAAAGGATCCATCATTGAGA	59.879	21	TCATTACGTCGGTCCATCCT	60.34	20	271
scaffold10445	4	c	(TTTTTA)4ttttttttatatgcattcan(TTTTAT)4	68	7573	7640	GGCCAATTTTAAGGGCTAGG	59.93	20	CGGTGACAGAAGCAACAGAG	59.616	20	278
scaffold10445	5	p3	(ATT)8	24	8143	8166	TCCCAAACTCACTGACATCG	59.676	20	AATTCCAAGCCAAACACCAC	59.836	20	268
scaffold10445	6	p3	(ATT)5	15	15419	15433	AAAGGCTTGCTATTGCCAAA	59.853	20	TGCCATATTGGCTCAGAACA	60.22	20	273
scaffold10445	7	p2	(GA)11	22	16737	16758	AGGGAGAGGGTTCGAATGAT	59.896	20	CGAAAATCACTAACGACTTTTTCA	59.715	24	253
scaffold10445	8	p3	(CGA)5	15	26789	26803	CGCTCCTCCTCCCTAACTCT	59.972	20	GAGGGAGATCTACGAGTGCG	59.973	20	233
scaffold10445	11	p2	(AC)16	32	46382	46413	CTAAGCCTTACCTCGCATCG	59.996	20	AGCGGCGGCTAGATTCTTAT	60.34	20	270
scaffold10445	12	p2	(TG)6	12	50963	50974	GCTCAAGATATCGCGGAAAG	59.945	20	ACCGTGAACCCATTCATCAT	60.057	20	112
scaffold10445	13	p2	(AT)7	14	54331	54344	GCTTTTAGCCGGGTCCTATT	59.593	20	TGGGATTTCGTTGTTTTTAGC	59.111	21	261
scaffold10445	14	p2	(TA)7	14	54984	54997	TTGGGTTGAATTGGCTTATG	58.48	20	ACCATCACGTCCTCACTTCC	59.969	20	191
scaffold10445	15	p2	(GA)6	12	69090	69101	GTGCTAGGGTTCTGTGGAGC	59.874	20	CGTTTGAACCGGACAGTTTT	60.008	20	148
scaffold10445	16	p3	(TTG)9	27	70316	70342	TTTGGCATGCGTTAAATCAA	60.074	20	TCCCACAAGGTAAGCTAAAGGA	60.122	22	275
scaffold10445	17	p3	(TAT)6	18	70862	70879	ACCGAAAACTTGTTCCTTGG	59.073	20	AGTTGGCTCAAAATCAAAACA	57.411	21	273
scaffold10445	18	p2	(GA)13	26	83713	83738	CAGTCACAATTCAAAGGCTGA	58.912	21	CCCAGTGAAGAAGCAGGAAG	59.982	20	263
scaffold10445	19	p2	(GA)10	20	97006	97025	AGTGGAGGTGATTGGTGAGG	59.962	20	GCCAGGATTGCACTCTAAGG	59.836	20	179
scaffold10445	22	p2	(TC)6	12	121567	121578	AATGAGTTGCAAAACCCTGC	60.118	20	GCAGTAAAGCACAGGAAGGC	60.022	20	238
scaffold10445	23	p5	(GGCGG)5	25	136168	136192	GCCGGGTCGAAGATTTTTAT	60.28	20	GGGTCTGGGTCACATCAAAC	60.223	20	277
scaffold10445	24	p2	(TC)8	16	145621	145636	ACTGGGTAGCACCACCACTC	60.033	20	TGGAAACAGAAAGGGGAAGA	59.641	20	175
scaffold10445	25	p2	(TA)6	12	149046	149057	TATAAGTGTGGGGAGGTCGC	59.955	20	CCAAATGCTCATATGTAAAGCG	59.645	22	252
scaffold10445	26	p2	(TA)6	12	150429	150440	GCCCTTGATTGTGCATACCT	59.962	20	ATCGGTTTATCAACCTCCCC	60.017	20	244
scaffold10445	27	p2	(TG)6	12	161624	161635	CTTCTCCCTCCCTACGCTCT	59.972	20	TCTCTCACCCACCCCTACAC	59.962	20	134
scaffold10450	1	p2	(TC)6	12	299	310	CCCAGACACCCAACAAAAGT	59.861	20	CTCGAGCAGAGGAGAGGAGA	59.962	20	173
scaffold10450	2	p2	(CT)7	14	612	625	CTCGAGCGTGCTTTCTCTCT	60.035	20	CAGAGTGCTTACTGTTTCCCG	59.921	21	277
scaffold10450	3	p3	(TTA)11	33	8808	8840	CCGAAATGTGAGTTTTGCTTC	59.738	21	TCTGGCCCCTTACCTTAACC	60.312	20	122
scaffold10450	4	p3	(ATT)11	33	15020	15052	CGGAGTTTCTTTTTGCTTCG	59.99	20	AAATAAATTGGGGTGCTGCC	61.039	20	226
scaffold10450	6	p2	(CT)6	12	26503	26514	CATTGCGCTGAACTTGTCAT	59.871	20	TTTTGTGCCAAAACTTCATTT	57.358	21	175
scaffold10450	7	p2	(TA)8	16	66413	66428	TGATCTTTTGGAATTTGTGTTGA	59.483	23	GCAGCGTTCTTTGCAATTTT	60.384	20	155
scaffold10450	8	p3	(TTA)8	24	78492	78515	TTAAACCCAAACCATGCGTA	58.933	20	TTGCGAAACAGCCGAATAAT	60.588	20	251
scaffold10450	9	p3	(ATA)11	33	80274	80306	TTGCGAAACAGCCGAATAAT	60.588	20	TAGTAAACCCAAACCATGCG	58.556	20	266
scaffold10450	10	p3	(TAA)14	42	91907	91948	TTGGTGGGTCTCACATGATAA	58.836	21	CCTTTAACTTGGCGGCTATT	58.409	20	280
scaffold10450	11	p6	(AAAAAC)4	24	95967	95990	TTCCAGCTCCTCACATAAAACA	59.747	22	CTCTTTGGCTAATTCAGCGG	59.975	20	233
scaffold10450	12	p4	(AAAT)4	16	114264	114279	TGGCTTGAAAAGTTGGTTTCT	58.869	21	TGCAATGATTTAAGGGTTGACT	58.629	22	212
scaffold10450	13	p6	(TTTTTG)4	24	119281	119304	AATTGAGCTGCATAAGCCGT	59.873	20	ACATCATCACCGTTGCAAAA	59.972	20	119
scaffold10450	14	p3	(AAT)7	21	131120	131140	TGTTTGTTTGACATTATACGCC	57.655	22	TGAAACAAATCTAAAAGTTCTTGATGA	59.638	27	222
scaffold10450	15	p2	(AT)7	14	136128	136141	GTGGCTAATGTTGGTGGGTT	59.717	20	TGCAGGTACTCCCATGAAGA	59.241	20	278
scaffold10450	16	p3	(ATT)5	15	164350	164364	TCGACTTCACTTGAGTTTCCA	58.483	21	AATCTGAACTGGTCCCATCG	59.927	20	232
scaffold10450	17	p2	(CT)7	14	165671	165684	TGTCACCCACAAAGAAGCAG	59.873	20	AGCGAGTGATGCAGAAAGGT	60.02	20	254
scaffold10450	18	p2	(CT)12	24	194760	194783	ACAACTCCTCCCTCATCCCT	59.929	20	CACTGTTCTGCTACCACCGA	59.897	20	274
scaffold10450	19	p2	(TC)6	12	196207	196218	ATCGAAGGAGGGAGAAGAGC	59.919	20	GGAAAGGAAGAAGAGGGAGG	59.252	20	250
scaffold10450	20	p2	(TA)6	12	196608	196619	CACCCTAGACCTTAGGTACGAAAA	59.952	24	GAAATCGTCTATTGTTCCGTCTT	58.707	23	280
scaffold10450	21	p3	(CAT)5	15	198815	198829	CCAAATCCAAACCAAACCAC	60.066	20	TGTTGCTCTTGATGCACTCC	59.992	20	252
scaffold10450	23	p2	(AT)6	12	211654	211665	GCCTCCCACCTTCTTTTTCT	59.691	20	TGACTTAAACCGCTGCAAAA	59.486	20	270
scaffold10450	24	p3	(TTA)14	42	217327	217368	GCACATTGCACTCCAACAAC	60.168	20	GCAATTTTGGCTTTTAAATTGG	59.858	22	203
scaffold10450	26	p3	(TTA)16	48	223938	223985	CCTTCCTAACCAACTCTTCACA	58.369	22	TGCATGTAATTTTGCACGGT	59.999	20	197
scaffold10450	27	p3	(CTT)6	18	226665	226682	GGGAAGTGCAAGCTTCGTAA	60.386	20	CCAAAAGCTCAACGAACCAT	60.11	20	272
scaffold10450	28	p3	(ATC)6	18	228971	228988	CCACCACCAACACTACCCTC	60.275	20	GAGAATGAGGCAATGGAAGG	59.629	20	263
scaffold10450	29	p3	(TTA)5	15	229812	229826	CGAGGGATTAGGATTGGGAT	60.11	20	TGAAATTATTGTTTTGAGTTATGCAA	59.089	26	270
scaffold10450	30	p3	(GTG)6	18	232304	232321	CACGTCAAAGTGGACACCTG	60.194	20	CATGCTATTATCTCCGCCGT	60.081	20	259
scaffold10450	31	p2	(CT)10	20	232950	232969	ACCGCTCAAATTTTGGGTTA	59.451	20	TCTAAGCGCGATTCAGATCA	59.67	20	245
scaffold2063	1	c	(ATAAG)4ataattcaaacgtctctcttatcttagccaa(ATAAG)4	71	17514	17584	TTCGAATTCAAACGTCTCCC	60.051	20	AGACACTCCGACGCTCAAGT	60.057	20	212
scaffold2063	2	p5	(ATAAG)5	25	22626	22650	GAACACCCTCACTCTCTCGC	59.993	20	TGAATACCTGGAGGGACCTG	59.92	20	262
scaffold2063	3	p2	(AG)7	14	37974	37987	TTTTTGACCCAGTTTTTGGC	59.953	20	GGAACATTGAACCTGGAATGA	59.782	21	212
scaffold2063	4	p4	(ATTT)4	16	38763	38778	TCTTTGAGAGACGACCCGAG	60.523	20	CTGCATCAGCATCTGCATTT	59.979	20	196
scaffold2063	5	p4	(TTAT)5	20	43212	43231	CCTAGCTACCCAAAATTCCCA	60.311	21	GGGTACCTACTCATGTGAAACCA	60.158	23	265
scaffold2063	6	p4	(AACT)4	16	81936	81951	TCTTGTGATTTCTTGTGAATCAA	57.411	23	TCGAAAATTAGAGAGAGAGGGG	58.978	22	265
scaffold2063	7	p2	(TC)6	12	82163	82174	CCCCTCTCTCTCTAATTTTCG	57.196	21	ACAGATGGAAGAGGGGGTTC	60.314	20	257
scaffold2063	9	p3	(TTC)6	18	96549	96566	ACACAACCCTCTCTTCCCCT	59.968	20	GCTTTTGTCTTCCCTTTCCC	60.053	20	220
scaffold2063	10	p2	(AT)7	14	98246	98259	AAGCAGGAAAAAGCAGCAAA	60.131	20	TGCTCTTGCCTCTTGGTTTT	59.993	20	122
scaffold2063	11	p2	(CT)6	12	104239	104250	TGTTTCTTATCTTTTTCAAACCACC	59.821	25	GGGTTCGAATTTGGTGAGTG	60.353	20	246
scaffold2063	12	p3	(TCT)7	21	107645	107665	CCATTCATGGTCATCCCTTC	60.135	20	TTAGAATGTTGCTCGCCCTC	60.352	20	196
scaffold2063	13	p2	(GT)7	14	117041	117054	GCAAAAGTGGAAATTTTGGG	59.429	20	GGGCTAAGGTAAGGGTGAGG	59.955	20	144
scaffold2063	14	p3	(AAT)6	18	119884	119901	ACCAGCAAGTGAACTGGGTC	60.159	20	AGCAGAGGTTCAGAGGGACA	59.986	20	254
scaffold2063	15	p3	(AGA)5	15	122901	122915	GGCCTTAGGTGCCATCAATA	59.923	20	CAAAATCTCTTTCCCACCGA	60.044	20	187
scaffold2063	16	p4	(AACT)4	16	132935	132950	TCTTGTGATTTCTTGTGAATCAA	57.411	23	TTTCGAAAATTAGAGAGAGAGGAA	57.945	24	269
scaffold2063	17	p3	(TTC)5	15	136380	136394	TATATGGCCGAATACACCCC	59.507	20	TGCTTGCTCCATCCTTTTCT	59.955	20	268
scaffold10456	1	p2	(TA)9	18	19759	19776	TTTTGGAGCATTTTTGTCCC	59.916	20	TGAGAATCTTGGGAATTGGG	59.864	20	211
scaffold10454	2	p3	(AAC)6	18	11656	11673	AAGGTAAATCAATTTTTACTGCATCA	59.424	26	ATTCATGTAGCCGATCCCAC	59.78	20	229
scaffold10454	3	p3	(TAC)5	15	19805	19819	AACCACCCTAGAATGGGACC	60.052	20	GTTTTCCCCGTTCCGTAGAT	60.187	20	260
scaffold10454	4	p6	(TCTTTT)4	24	29408	29431	TGATTCCTTTAGGCCCTCCT	60.032	20	TGAAGCAAGAAAAAGCAGTGAA	60.166	22	182
scaffold10454	5	p5	(AATAA)4	20	31694	31713	TTGCCAGTGAGCTCCTTTTT	59.993	20	TGAAGGCAATGTTGAGCAAG	59.988	20	270
scaffold10454	6	p2	(AT)13	26	39413	39438	CTCCCTCAATTTCAGCCAGA	60.331	20	GGTGAATTGCCCATTTAAGAA	58.932	21	278
scaffold10454	7	p2	(TA)10	20	52019	52038	CGGCTTTTCCTTCACAATTC	59.685	20	TCAGGACAAATCCAACACAGTT	59.496	22	219
scaffold10455	1	p4	(TTAT)9	36	8943	8978	AGCATTTGGGGTAATTTTGTC	57.987	21	CCCCAATTGAATCTTTGGTT	58.738	20	274
scaffold2069	1	p5	(TTATC)4	20	4528	4547	GCTATTGTGCCCGACTTGTT	60.14	20	AAGATAAGCTGACCTCGCCA	59.978	20	246
scaffold2069	2	p4	(AACT)4	16	22803	22818	ATCCCCTTCAATGCTCCTCT	60.037	20	TGCCACCAATGTGCATATAA	58.426	20	167
scaffold2069	3	c	(CTT)5tt(TCA)5	32	40880	40911	TCTTCTCCCTCCTCCACATC	59.18	20	AACAAAGAAGAAACTTGGGAAGA	58.488	23	130
scaffold2069	4	p4	(GAAA)4	16	41461	41476	CTCATCTTCTGCTGCTTCTTCA	59.898	22	AAACGTTTCCGCTAATGCTG	60.264	20	279
scaffold2069	5	p4	(TTTA)5	20	61441	61460	TTGGAGTAATTTTGTCCCCTT	57.596	21	ATGGGAAGATTGTGGGAACA	60.173	20	225
scaffold2069	6	p2	(AT)6	12	64839	64850	TCCTTATGCATCTGTGACGC	59.83	20	AAGCAAAGTGCTAGGTGGGA	59.875	20	180
scaffold2069	7	p2	(AG)6	12	69975	69986	TGGATCCAGAGTTACTCCCAA	59.536	21	GGCCCAGATCCAAGTACAGA	60.073	20	182
scaffold2069	8	p2	(GA)6	12	88931	88942	TGGGATGAAGAGAGGTGTTAGT	57.789	22	TTTCTTTAAAACTTTTTCTCCCTTC	57.852	25	280
scaffold2069	9	p2	(AG)6	12	102634	102645	GTTTCGGGTAGGGGTAATGG	60.423	20	GCATCCTTCTTCCTTCCCTC	60.154	20	170
scaffold2069	10	p2	(AG)6	12	135482	135493	GGTGAGGTAGGTGGGGTTTT	60.088	20	AGCAGCCTGGCATTTAACAC	60.278	20	255
scaffold2069	11	p2	(AT)6	12	146991	147002	CTTGGGACATTGGTTGAGGT	59.82	20	GGCATTTTTGTCCCCTTTTT	60.164	20	201
scaffold2069	12	p2	(CT)6	12	169667	169678	TCCTAAATCCTAGAGAGGGGAGA	59.708	23	TTATGGGCTGTTTCTGACCC	59.933	20	168
scaffold2069	13	p4	(ATTT)4	16	189776	189791	GGCTCCTGCGTAACTCTCTG	60.156	20	GCCGAAGATTGAGCTAGTGG	59.978	20	279
scaffold2069	14	p3	(TGT)5	15	206850	206864	TGCCTTAGGTGAGGTGCTCT	60.012	20	TGGCAGCTGCACATAACTTC	60.019	20	214
scaffold2069	15	p4	(TTTA)4	16	216179	216194	TGCATTGATCTCTTCACCAAA	59.262	21	TAAGTATGGGGAAACCGTGG	59.679	20	230
scaffold2069	16	p5	(AAAAT)5	25	229777	229801	CAAAATGCGTATGCTGATGC	60.245	20	TGAGTTCAAGCACAAGCCAC	60.032	20	218
scaffold2069	17	p2	(CT)7	14	232459	232472	CAATTCCAACATGGGATTCA	59.175	20	AGGCTGGAGAATGAGGGAAT	60.037	20	271
scaffold2069	18	p2	(AG)6	12	242220	242231	GTCCAAATCCAAGCCAGAAA	60.051	20	TGAAATGAAGAAAACGAAGGAA	58.852	22	204
scaffold2069	20	p3	(TCT)5	15	256900	256914	CACATCCAGACACACATCCC	59.801	20	CGGTCTTAGGTGCCATCAAT	59.955	20	152
scaffold2069	21	p2	(TG)6	12	263751	263762	TCTTCTGTGGAGGTAATGACTCTT	58.473	24	ACGTTTTGACCCAGTTTTCG	60.008	20	227
scaffold2069	22	p5	(ATTTT)4	20	266564	266583	TCCTGGTCTTCCCAATTTTT	58.477	20	AGCATGCTCATGTGAAACCA	60.272	20	236
scaffold10458	2	p4	(ATTT)4	16	19332	19347	AATTTGGTGCATTGCCTACC	59.829	20	CCTAAGCGCAGCAGATTTTC	60.117	20	244
scaffold10458	3	p2	(TC)19	38	46707	46744	CAGTCTTGCTGGCAGAGCTA	59.49	20	AGACCAACCCACACCAATTC	59.679	20	279
scaffold10458	4	c	(ATA)7(ATT)6	39	62635	62673	ATGTTTCAGATCCAGCCAGC	60.226	20	TGATATGATATAGGGATCAATTGAAAA	59.123	27	273
scaffold10458	5	p4	(ATTA)6	24	63840	63863	AACGGCAACATGGTACACAA	59.888	20	AGCCCATATTTGTCACTCCG	59.955	20	204
scaffold10458	6	p2	(AG)13	26	73982	74007	GGATGACGTGTCCCTCTCAT	59.928	20	TACGGGGAGGAAACCAGAAT	60.683	20	190
scaffold10458	7	p2	(TC)7	14	85354	85367	CAGGACTCGGACAGAAGCTC	60.135	20	CTTGCTGTCGTCCATAGCC	59.41	19	258
scaffold10458	8	p3	(TAA)19	57	85794	85850	GTAATGGCGGCTACTGAAGG	59.73	20	TCATGTGTAGCTTTGGAAACAGA	59.799	23	170
scaffold10459	1	p2	(TA)10	20	2866	2885	CCCATCTCAATTGTAAATGCAC	59.343	22	GGTTTATCAACCTCCCCACA	59.647	20	280
scaffold10459	2	p2	(AG)6	12	10466	10477	GATGCTTTTGAACCCAAGGA	60.051	20	CCCTGAATTCTAGAGAGAAGGGA	60.202	23	121
scaffold10459	3	p2	(AT)12	24	20721	20744	TTTGGTTTTTAGAGAGGTGGGA	59.974	22	TGGCAGGACTTTTGTAACACC	60.023	21	267
scaffold10459	4	p3	(AAC)7	21	21439	21459	TCGCCCTCATCTAATCCAAC	60.036	20	ACATGACAGAGCACAATGGC	59.714	20	264
scaffold10459	6	c	(GA)8gggagggacggaggggagagagagaggaggaagaggg(GA)8aaaagagaggaagatagggaaagagagagataggggagagagaggag(GA)12	140	25215	25354	GGGAGAGAGAAAGAAAGACGA	57.719	21	CTCTCCCTTCTCTTTAACTCATTTT	57.867	25	228
scaffold10459	8	p2	(AT)6	12	38036	38047	CGGTGATATAGTTGAGGTTGAAGA	59.561	24	TGGTTCGAATCTCCCTATATTTG	59.365	23	258
scaffold10459	9	p2	(TA)14	28	41247	41274	CACGTTTTAAAATTTCATTTAGGGA	59.707	25	GCATGCGATGGTTTACTTCA	59.694	20	212
scaffold10457	1	p2	(GA)13	26	14339	14364	AGGGAGATATATGGTCCGGC	60.138	20	GCACGCCTAAATGGAGTAGG	59.73	20	246
scaffold10457	2	p5	(AATAA)4	20	35737	35756	TTGCCAGTGAGCTCCTTTTT	59.993	20	TGAAGGCAATGTTGAGCAAG	59.988	20	270
scaffold1043	1	p3	(AAG)8	24	8712	8735	TGGGCTCTGGGATCAAGTAG	60.21	20	TGCTCTTTCCCTTTGTTGCT	59.993	20	120
scaffold1043	2	p3	(AGA)6	18	21028	21045	GTGGGCTCTCTTGTTTGCTC	59.997	20	CACACATCCCTCCATCTCCT	59.92	20	264
scaffold1043	3	c	(AG)7ttagttaggtagttttgaaaaagatgagaaacaacaaaa(AGTT)4	69	24523	24591	TTTTGAAAAAGGGGGAAGAT	57.643	20	TTTCAAAAATATCTTTTCTAACCTCC	57.671	26	170
scaffold1043	4	c	(AACT)4ttttgttgtttctcatctttttcaaaactacctaactaa(CT)7	69	25501	25569	TTTCAAAAATATCTTTTCTAACCTCC	57.671	26	TTTTGAAAAAGGGGGAAGAT	57.643	20	170
scaffold1043	5	p2	(AT)10	20	35175	35194	TGCAAAAGGGTAAACCAAGC	60.11	20	GGTGACCATTTCAGACATTCC	59.253	21	274
scaffold1043	6	p3	(AAT)13	39	72778	72816	TTGTATTTAATTTAGCCCCCTTTTT	59.614	25	AAGTATACGGCTCCCGGTTT	59.856	20	249
scaffold1043	9	p3	(TTA)22	66	78464	78529	CCCACGATCAGCTCGTTTAT	60.096	20	CTCCCATGTCATCGAGTCCT	60.072	20	224
scaffold1043	10	p2	(TA)6	12	92268	92279	TTTTAACAATTTTGTTCATCAATTCAC	59.637	27	CCTATAATATTTGCAACAACAATGC	58.966	25	265
scaffold1043	11	p2	(TA)6	12	99826	99837	AGATGGCTAAAAATATTAAAGGAGTTT	57.762	27	AATTTTGTGTTTGATGTAGAATGC	57.355	24	273
scaffold1043	12	p2	(CT)7	14	102024	102037	ATCAAAATGGCACCACGATT	60.199	20	GGAGAAGATTTGTTGGTGGG	59.381	20	228
scaffold1043	13	p5	(TATTT)4	20	123914	123933	TTTAATTATTGTCGTTGGTAATTATTG	57.082	27	GCAATATCGCTTATTTGGCA	58.794	20	141
scaffold1043	14	p3	(ACC)5	15	125676	125690	GCGAGCTAACGAGGAAGAAG	59.359	20	GTATTACAGGAGGTGGCCGA	59.955	20	240
scaffold10441	1	p2	(TA)12	24	16582	16605	CCCAAGCGAAGGAGTGAATA	60.206	20	ACTGGCCTTTTTCTTTGCAG	59.494	20	222
scaffold10441	2	p3	(TCT)5	15	22563	22577	CAACTCTTCCTACACCCCCA	59.959	20	GCAGCCATCTCACCTGATTT	60.226	20	232
scaffold10441	3	p4	(TTTA)4	16	29183	29198	TCTCACAGGTTGTGTGTTCTAGC	59.458	23	CGGTCTGTACCTGACTTCCG	60.701	20	277
scaffold10441	4	c	(TTAT)4tattattattta(TATT)5	48	34737	34784	TGCAATGAATAAAAGTATGCAAATG	60.254	25	CGCCTTATTTCTCCTCCTCC	60.166	20	251
scaffold10441	5	p2	(TA)7	14	48749	48762	CCCTCCCCACACTTAAACAA	59.824	20	CAACTCAATTGTGACAGTGCC	59.202	21	254
scaffold10441	6	p5	(TTTAA)4	20	58514	58533	CAATTAACCACTTAACTTTTTGTTTGA	59.095	27	GGTGAGAGAGAAGAATAATTCGAAAA	60.446	26	263
scaffold10441	7	p5	(TTTAA)4	20	66711	66730	TTTCGAAAATTACCTTCCCC	58.037	20	CCAAACACAAGGGTGAGGAG	60.536	20	246
scaffold10467	1	p6	(AAAAAT)5	30	2532	2561	AAGTGCAAAATGCGGAAAAT	59.592	20	TTTTAAGTGTGGGGAGGTCG	59.964	20	176
scaffold10467	2	p5	(AACCG)6	30	20859	20888	CGAAAACCGAATTAACCGAA	59.937	20	CATGGGGGTGGGTTAGTAAA	59.541	20	173
scaffold10467	3	p3	(TAT)27	81	22928	23008	CCCTGCTATTAATCCATTCATCT	58.555	23	TTGGTTTGGTTCGGTTTGTT	60.241	20	272
scaffold10470	1	p2	(AT)12	24	7960	7983	TAAACCGCAATACTGCTCCC	60.096	20	GGCGCAGAAGTTACGAAGAG	60.154	20	261
scaffold10470	2	c	(TA)9tgcttgcgtggatggtactcttcttaagtccgtgttgt(TTG)5	71	19356	19426	GAGGACAACCTCAAGGACCA	60.088	20	TAAAAGAAGGCCGTTCACCA	60.608	20	252
scaffold10470	3	p3	(TTA)6	18	32160	32177	TTTTGCATTAGGGTTTTGGC	59.943	20	GTCACCCATTAAAGGAGGCA	59.933	20	205
scaffold10470	4	p2	(AT)10	20	40072	40091	GGAGGGATCACAGGAGTGAA	60.048	20	GTGAGTTTCGAGGATTGGGA	60.05	20	229
scaffold10470	5	p4	(GGCA)4	16	58913	58928	GATCAAAGGGAGTGAGGCAA	60.195	20	AGAGAGAGGCCATCGTGTGT	59.866	20	246
scaffold10470	6	p2	(AT)8	16	73579	73594	GCACGGAGGAAAAACAAAAA	60.089	20	ATTTCAGAACAGGAACCGGA	59.526	20	186
scaffold10470	7	p4	(GTAT)6	24	99586	99609	TTCCACAGACCGGACTTCTC	60.238	20	CCTCGGCCAACATGTAAGAT	59.955	20	230
scaffold10470	8	p2	(TG)6	12	117437	117448	GGAAAATTGCTTTCTTGGTTTG	59.984	22	TCCCTTTTCACCTATTGCCT	58.646	20	228
scaffold10470	9	p2	(TA)11	22	132329	132350	TTGAGTTAGTCGGCCGAAAC	60.249	20	ACCAGCAGCAGACCCTTAAA	59.875	20	191
scaffold10470	10	p2	(CT)6	12	134841	134852	GGATGCATGCAAAGGAAAAT	59.907	20	CAAAGCTGATCCCTCCAAAG	59.807	20	222
scaffold10470	11	p2	(TC)6	12	142809	142820	GGGCAGAAACGACAGAGAAG	59.989	20	AAGGGAAGAGAGAGGTTCGC	59.957	20	217
scaffold10470	12	c	(GT)8gggtaaaccgctgctggcagcagtggtttac(GT)8	63	143556	143618	TGCATTGTTTCCAAATCCAA	59.907	20	CGGTTTACACTCACACACGC	60.222	20	265
scaffold10470	13	p4	(TAAA)4	16	172007	172022	AGATTTGGGAACACCGTGAG	59.966	20	GCATCGACAATTCAAAGTCC	58.145	20	109
scaffold10460	1	c	(CT)7agaaaactacatataaaacctaaattgtgaatgaattg(ATGA)4	68	8216	8283	GGAAGAGAAACTAAATTGACGCA	59.786	23	ATTAGAGGCTGCAGAGTGGG	59.454	20	186
scaffold10460	2	p2	(TC)7	14	16811	16824	AAAATGTTGGGGCTTGTCAC	59.836	20	CATAAGGTGACGGGAGAGGA	60.065	20	256
scaffold10460	3	p3	(TTA)5	15	17778	17792	CCCAAGACGTTAAGGACGAA	60.103	20	CCCCGGATATGTTCTCTGAC	59.361	20	249
scaffold10460	4	p3	(AAC)5	15	18209	18223	CCAAATCATCCCATCTTGCT	59.894	20	TAATGGAGTCCCTGCTACGG	60.088	20	122
scaffold10460	5	p3	(AGA)10	30	22503	22532	GTCTCTAACCTTGGGTGCCA	60.111	20	TACCTTCTCCACCCCACAAG	59.959	20	193
scaffold10460	6	p2	(GA)51	102	34110	34211	TAGCCATGGACACAAGGACA	60.112	20	AAGTCCCACATAATCGCACC	59.82	20	245
scaffold10460	7	p2	(AC)6	12	48607	48618	TTTCAAGGTTGTAATGGGGC	59.801	20	AGGGGACAAAATTACCCCAA	60.403	20	253
scaffold10460	8	p4	(TATT)6	24	48761	48784	TCACCACATATGCATTGATCTTT	59.356	23	ATTGGGAATTTGGGTGCATA	60.016	20	183
scaffold10460	9	p3	(ATT)5	15	77844	77858	GCGGTGTTGAATTATGCAGTT	60.017	21	TTTCAGATGCACCGAAATCA	60.197	20	263
scaffold10460	10	p2	(TC)9	18	84222	84239	TCACAAAGTCACAGGCATCC	59.682	20	TGCTCTTTGTGAAGCCATTTT	59.875	21	224
scaffold10460	11	p4	(TTAT)5	20	84379	84398	TCTCTCTCCCTCTCCCCTCT	59.489	20	TGAATTAGCATGCACCTAAGAA	57.628	22	227
scaffold10460	12	p3	(TTA)7	21	84602	84622	TTCTTAGGTGCATGCTAATTCA	57.628	22	CAAAGCTAGCATTTCTTTTCAGG	59.585	23	245
scaffold10460	13	p2	(TA)8	16	89391	89406	TTGGCCTAACAATGACTACTTCA	58.821	23	GAGGATCCATCCGATTTTGA	59.831	20	237
scaffold10460	14	p3	(AAG)5	15	103729	103743	AGAGGCTCCAGTGGACAAGA	59.986	20	TTTCAAACGTCTTGGAAGGG	60.081	20	158
scaffold10475	1	p5	(AAGAT)4	20	10755	10774	AGGGTGGTCCTCCAAAAGAT	59.795	20	TGGTGGAGCTGTAGATGCTG	60.008	20	241
scaffold10471	1	c	(AAT)5atggatcctttatatcacagtatagaggtccttgtgttagtagaagaaaagaagaagaaaatctgaactc(AG)7	99	251	349	GTTCTTGTCCTTGCTCCTGC	59.997	20	CGAAAATCCTTCTCCCTCCT	59.646	20	230
scaffold10471	2	p4	(AGTT)4	16	624	639	TTTTGAAAAAGGTAAGAAACAAACA	58.451	25	TCTTGTGATTTCTTGTGAATCAA	57.411	23	239
scaffold10471	3	c	(GAG)5aagga(GGTGTT)4ggtgacgacgataacgaaagagaaaaataacgaaaaagaagg(AGA)5	101	42346	42446	TGATGGAGGAGAAGGAGGAA	59.731	20	TAATTTACATTCACGCGCCC	60.831	20	218
scaffold10471	4	p4	(TTAG)4	16	50588	50603	ACATTTCGCGTACGTGTGAC	59.646	20	TCATGCCAATAATAAGCAGCA	59.323	21	263
scaffold10471	5	c	(AT)6ttagggtttagggtttagggtt(TA)7	48	51866	51913	TTAAGTGTGGGGAGGTCGTC	59.966	20	ACTCAAATCAATTGGGTGCC	59.797	20	251
scaffold10471	6	p2	(TA)8	16	58914	58929	TGGGGTATTTTGTCCCCTTT	60.403	20	GAGAAGTTGGGTTTGCCAAT	59.031	20	233
scaffold10471	7	p2	(AT)8	16	70298	70313	TTGTTCTTGTTGATTTCTTCATTTG	59.585	25	AAGAAAAGATAGCTAGGATTTTTGAA	57.599	26	213
scaffold10471	8	p5	(AAAAT)4	20	86316	86335	GTTGCTCATGGTGCAGAGAA	59.992	20	GCCCATGATTCCAATGAAGT	59.756	20	236
scaffold10471	9	p2	(AG)6	12	90096	90107	TACACATGGCTGACGCGTAT	60.165	20	TGAACCTGAACCTAAAGAGAAATTG	60.045	25	273
scaffold10471	10	p2	(TA)6	12	104074	104085	TGTTGGTTTGGAGCTATGCTT	59.761	21	TTCCTAACACCAATTCTGCAA	58.28	21	239
scaffold10471	11	p3	(TAT)5	15	106769	106783	AAAGTTTGGCCTTCTAAACTAAAAGA	59.387	26	CCCTCCTCCAAATAAGCTCC	60.032	20	269
scaffold10471	13	p2	(AT)10	20	128478	128497	GAACTTAAGTGCTGATAACGTGTTG	59.338	25	GCAAGCAATAATAATTCTCTCTTTTT	57.921	26	248
scaffold10471	14	c	(AAT)6aaaattttagtatatgatactatgtacagtacttcttagaaaaataatttcaatcaggaatacaattttactgcgatgtacttttatttatt(TTA)5	125	130569	130693	TGAATTTCCAAATTACTAAATGTGTCA	60.054	27	AACTTGCACTATCCGCAAGG	60.27	20	225
scaffold10471	16	p2	(AT)14	28	145124	145151	TGTTGGTTGTTGGGGTTTTT	60.103	20	AACCCCGATTCCCTAAATCA	60.502	20	242
scaffold10471	17	p2	(TA)11	22	152417	152438	CGTGATTTCCTTCCAAACCT	59.028	20	GAGAAGTTTGTACGCAGCCC	59.882	20	211
scaffold2077	2	p2	(GC)6	12	21236	21247	AAGCCTACACTAAGCCACCG	59.401	20	GAGTGCAGAATAAAAGGGCG	59.845	20	131
scaffold2077	3	p2	(GC)6	12	21370	21381	TACCAAGCAAGCACGAAATG	59.872	20	CACAGGGGTGGCATAACTCT	59.989	20	222
scaffold2077	4	p4	(GTTA)4	16	27074	27089	GACCATCATTCACCACCCAC	61.074	20	TAACAAGTGTTCCCAAGGGC	59.971	20	278
scaffold2077	5	p6	(CCTAAT)5	30	40553	40582	AAAGCATAGAAACAACATAAAGGAAA	58.829	26	ACCAAGGAATGAAGGGGAAA	60.663	20	261
scaffold2077	6	p2	(AT)17	34	41820	41853	TACTTTGGGGCATTTTGTCC	59.801	20	TGGGATAAAAGGGTGCTTTG	59.931	20	233
scaffold2077	7	p2	(GA)8	16	45748	45763	ACAAAGTGGAAAGCTGGTGC	60.299	20	CATTTCCCACAAACTCCACC	60.21	20	273
scaffold2077	8	p6	(CCTAAT)5	30	56548	56577	TCTACATCAAAGCATAGAAACAACA	58.093	25	GAAGGGGAAGGATGATGACA	59.862	20	258
scaffold2077	9	p3	(GAA)5	15	63577	63591	CGGTCTTAGGTGCCATCAAT	59.955	20	AGCCCTCCATTCTTCCTCAT	60.037	20	209
scaffold2077	10	p2	(AT)13	26	68693	68718	AAGCCCCAGTCCAAAAGAAT	59.94	20	TTTGGACAACTGACGGTTCA	60.128	20	264
scaffold2077	11	p2	(CT)6	12	74822	74833	CTACCCCTCCCTGTGTTTCC	60.736	20	TGAACGCTTCGCATTTTGTA	60.39	20	277
scaffold2077	12	p2	(TA)15	30	75163	75192	GATAATTAAAGCGCGTTGGC	59.722	20	AGTTCAGGTGAGCAACGTCC	60.307	20	161
scaffold2077	14	p5	(TTATC)4	20	92489	92508	AACTTGTTGGAGTGCTGCG	60.04	19	TTCGTGCACCACTTACCTTG	59.758	20	237
scaffold2077	15	p3	(GAA)5	15	96245	96259	CGGTCTTAGGTGCCATCAAT	59.955	20	AGCCCTCCATTCTTCCTCAT	60.037	20	207
scaffold2077	17	p2	(GA)6	12	113997	114008	GGGAAGAAGAAAAGAAAACCTTG	59.653	23	CGTTCCCTAAACCCCTTCTC	59.934	20	189
scaffold2077	18	p5	(TTATC)4	20	125744	125763	GTACCTGCAAAGGACTCCGA	60.255	20	CAAATCCTAAGGCATCCCAA	59.894	20	234
scaffold2077	19	p3	(AAG)5	15	135414	135428	GGTGTGGAAAAACCCTAGCA	59.971	20	GCCAAGTTTGGTGCCAGTAG	60.689	20	246
scaffold2077	20	p2	(AT)10	20	141454	141473	CTTGACCTGTGAAGCCAAGG	60.822	20	TCTCCGCATGTATAACGGGT	60.352	20	134
scaffold2077	21	p5	(TTATT)5	25	145364	145388	TCTTAAAATCAAATCTTTTTCAAACC	58.376	26	GTGGCTCCTTCCATCTTTGA	60.195	20	217
scaffold2077	22	c	(AG)6aa(AG)7	28	163182	163209	AGCTTCCGCGTCTATCAAAA	59.982	20	TTCTTCCACCTCACCCAAAG	60.081	20	203
scaffold10469	2	p3	(TCT)5	15	19325	19339	CTGTGAACCCCACAGGATCT	59.962	20	AGATTTCTCTGGCCTTGGGT	60.074	20	164
scaffold10469	3	p2	(AG)8	16	19458	19473	CTGTGAACCCCACAGGATCT	59.962	20	AAGCTTTGCCTTCCCTTTTC	59.835	20	213
scaffold10469	4	p3	(AAG)6	18	27378	27395	TTAGAATGTTGCTCGCCCTC	60.352	20	ACCAATCACATCCACCCACT	60.096	20	264
scaffold10469	5	p2	(GC)7	14	40605	40618	ATTGGAAGAATCGTCATCGG	59.894	20	CTCCTACAATCCCTGGGTCA	59.92	20	206
scaffold10469	6	p3	(ATA)8	24	44196	44219	AAATTGAATCGGCAATCCAC	59.768	20	TCTCTTTTTGCATCATTAGTTGTC	57.654	24	226
scaffold10469	7	p3	(ACC)5	15	45078	45092	GCAAGGCTCAAAGCAAGAAG	60.27	20	CCTCGTCGCTCTCTCAGTCT	59.883	20	271
scaffold10469	8	p2	(GT)6	12	67132	67143	GAAGAGTGTGTGAGGGGAGG	59.682	20	CCAATCAAGGCCACAAGAAT	59.933	20	217
scaffold1044	1	p3	(TCT)7	21	46354	46374	CACACATCCCTCCATCTCCT	59.92	20	CTTGCCTTCCCTTTCCTCTT	59.821	20	179
scaffold10477	1	p2	(TA)7	14	5775	5788	ACCTCGACGCAAGAACAAGT	59.914	20	GAGTAAGGGGCATGGAATCA	59.894	20	202
scaffold10483	1	p2	(AT)6	12	13568	13579	TCGATTTGTTGGGCATACTG	59.542	20	AAACACCGCTCAATTTTGCT	59.752	20	217
scaffold10483	4	p2	(TA)7	14	39313	39326	TGTTGCTCCCCATTAACAAA	59.013	20	CCACATGCACAATCAACCAT	60.249	20	272
scaffold10483	5	p2	(AT)11	22	43016	43037	ATCAAAATGTCACGCTTCCG	61.032	20	GGGATAGGATTTTGATATGGGA	59.018	22	280
scaffold10483	6	p3	(TGG)5	15	62963	62977	ACATCGCATGACACGACACT	60.196	20	GGACCCCCTTCTACTTCAGC	60.074	20	129
scaffold10452	1	p2	(CT)6	12	9470	9481	TTGTGATTTCTTGTGAATCTAGTCATT	59.531	27	GAATAGAGAAAGTTTTGATGGATTGA	59.133	26	279
scaffold10452	2	p3	(TTC)5	15	17487	17501	ACACAACCCTCTCTTCCCCT	59.968	20	CGGTCTTAGGTGCCATCAAT	59.955	20	180
scaffold10452	3	p3	(GAA)5	15	41114	41128	CGGTCTTAGGTGCCATCAAT	59.955	20	ACACAACCCCTTCTCCCTCT	59.968	20	148
scaffold10485	1	p4	(TTTA)4	16	6231	6246	CCATGATGGAGAAAGGGAGA	60.003	20	TTTTTCAAAACCTCCTGACCA	59.573	21	162
scaffold10485	2	p2	(AT)6	12	10567	10578	ATGCGGCTATGTGAATGTGA	60.104	20	TCCATGACTGCTTTGTCAGG	59.831	20	135
scaffold10485	4	p3	(CTC)5	15	21724	21738	AGGGAAGGGAAAAAGACCAA	59.912	20	AGGAGGTTCAGGAACGGTTT	59.972	20	154
scaffold10485	5	c	(TA)8aaagtaccttatttttgtna(AT)8	52	29150	29201	AATTTTGCTTCAAGTTCCGC	59.343	20	TGAAAGCATGCAAGGAGACA	60.539	20	203
scaffold10463	2	p3	(TTC)6	18	25001	25018	AGCCCTCCATTCTTCCTCAT	60.037	20	TGCTTTTAGCACACCAAACG	59.911	20	166
scaffold10463	3	p2	(AG)7	14	36866	36879	AGGCTGGAGAATGGAGGAAT	60.037	20	CCTGTGATTGAGAAGCAATCC	59.685	21	164
scaffold10463	4	p5	(AAGAT)5	25	49387	49411	AACACGACCCAAATCCAAAG	59.83	20	ACCTGCAAGGGACTCTGATG	60.261	20	242
scaffold10463	5	p3	(TCT)8	24	49765	49788	CACCAGCTGGACACATCATC	60.121	20	AGGGCTAGGGAGCATAGAGC	59.968	20	205
scaffold10463	6	p3	(TCT)7	21	60684	60704	GGTTGACATCCTCCCTCAGA	60.048	20	AGATCTCATGCCCACGAAAC	60.081	20	199
scaffold10482	1	p5	(TTTTC)4	20	908	927	GGGCATTTTGTCCCCTTTAT	60.02	20	TGCATTGATGTTCTCGCATT	60.228	20	155
scaffold10484	1	p4	(TTTA)4	16	1327	1342	CCATGATGGAGAAAGGGAGA	60.003	20	TCCTTTTCAAAACTTCCTAACCA	59.19	23	162
scaffold10484	2	p5	(ATAAG)4	20	9498	9517	GCCCAAATAGAGGAACACGA	60.074	20	CCTGGGTGCTCCAGTGTATT	59.989	20	177
scaffold10484	3	p5	(ATAAG)4	20	19744	19763	CGACCTAAATCCAAAGGCAA	60.067	20	CCTGGGTGCTCCAGTGTATT	59.989	20	160
scaffold10484	4	p4	(AAAT)5	20	43138	43157	AAAAACCCAACGAACGTACAA	59.411	21	CTTCTTCTCCCCTTCCATCA	59.209	20	271
scaffold10484	5	p5	(AATAA)4	20	47117	47136	GGATCAGGAAGTGAACGCAT	60.081	20	CTAATTTCCGCCACGTCAAT	59.96	20	160
scaffold10484	7	p2	(AT)9	18	71374	71391	GCAGTTTGTTCGGCTCTTTC	60	20	TTAACCCGTGTCCACTCACA	60.001	20	224
scaffold10484	8	p3	(ATT)12	36	71579	71614	CCATGTTTGGGAGGTTTGAC	60.21	20	CAGCAACAAATTCAGCATTCA	59.864	21	250
scaffold10484	9	p3	(AGA)6	18	76960	76977	CACCCGCACCTAATCAGAAT	59.955	20	TTTTCTCTGTTATTGCCCCG	60.067	20	226
scaffold10484	10	p2	(GT)9	18	84179	84196	TGTCTGATTCCCGCTCTCTT	59.95	20	TTGTTTTCCAAAATGTGCCA	59.946	20	102
scaffold10484	11	p2	(AT)10	20	86433	86452	TCTCCATGTCCGTGACAAAA	60.088	20	TGAAGCCTTTAAGGGAGCAA	59.953	20	188
scaffold10484	12	p4	(GAAT)4	16	90468	90483	CAATGGACTCAAAAGAGGGG	59.521	20	ATGATCGAGTCACGCAGTTG	59.862	20	128
scaffold10487	1	p2	(AT)6	12	2822	2833	AACTGTGGGAACTTGGGTTG	59.861	20	GCATTGTGGTAATTTTATCCCCT	60.309	23	221
scaffold10487	2	p2	(TA)6	12	6976	6987	TGGGGTAATTTTGTCCCCTT	60.403	20	TGTGCATCAACTAAGTGTGGG	59.624	21	218
scaffold10487	3	p3	(CTT)5	15	9984	9998	TTTCAAACGTCTTGGAAGGG	60.081	20	AACCCCAGTGGACAAGACAG	60.002	20	155
scaffold10487	4	p3	(AGG)5	15	36032	36046	TGATGAGCCAGCACTACCAG	60.008	20	CATGTAGCCGTTCGGAAGAT	60.096	20	217
scaffold1047	1	p3	(ATT)16	48	4149	4196	TTTCTTGATGAGCTTAGAATTGC	57.86	23	TTAGGGTTACGGATCGCAAG	60.089	20	255
scaffold1047	2	p2	(GA)23	46	19214	19259	GCACATGTTTGAAAGTGCCA	60.709	20	TCTTCGTCCTCTTTTCCCTG	59.401	20	264
scaffold1047	3	p2	(GA)6	12	20070	20081	GAGATCTGGGGAGATTGCAG	59.761	20	CCTCACTTTCGGCTTCTACG	60.008	20	199
scaffold1047	4	p2	(TC)6	12	20266	20277	CGTCCTCTCTTTCCATCTCG	59.943	20	TAACCCTAACTCACGCACCC	59.993	20	232
scaffold1047	5	p2	(GT)6	12	20427	20438	CGTCCTCTCTTTCCATCTCG	59.943	20	TAACCCTAACTCACGCACCC	59.993	20	232
scaffold1047	6	p4	(TATT)4	16	21071	21086	AAAAAGTGTGGCTGAATGGG	59.971	20	GACATGTCGGAACTTGGGTT	59.827	20	212
scaffold1047	7	p2	(CA)7	14	24548	24561	TGGGCTAAAGTAAAGGTGAGGA	60.122	22	GGGGACAAAATTACCCCAAT	59.756	20	235
scaffold1047	8	p4	(TATT)5	20	24696	24715	GCTACCCAAAATTCCCACTTT	59.363	21	GGGAACTTGGGTTGATGAAA	59.767	20	274
scaffold1047	9	p2	(AT)10	20	53579	53598	CTCAGCGTCAACCGACACTA	60.049	20	GGGTAGGCATCCATCATTTG	60.155	20	212
scaffold1047	10	p3	(AGA)5	15	61071	61085	TTAGAATGTTGCTCGCCCTC	60.352	20	CAAAATCTCTTTCCCACCCA	59.903	20	124
scaffold1047	11	p5	(TAAAA)5	25	69583	69607	CCATGATGGAGAAAGGGAGA	60.003	20	TTTCGAAAATCCTCACCCAC	59.91	20	221
scaffold1047	12	p3	(CTT)5	15	75673	75687	CCTGATCAACGCCAGAATTT	60.074	20	TGCAATGAATGAAAGTATGCAA	59.217	22	199
scaffold1047	13	p2	(AG)7	14	78539	78552	GGCAATCAATCCATTCATCC	60.103	20	GGAACATTGAACCTGTGATTGA	59.836	22	182
scaffold1047	14	c	(ATT)14nattttttgttccttcagtggtttcactaaggaaacaaagaaaaacaaaaaggcaaaggctt(ATAC)16(AT)6	180	92851	93030	TCTTTTGATTTCTAAGTTACTAATGCC	57.861	27	TTATGTGTCACGCCCATTTG	60.379	20	276
scaffold1047	15	p2	(CT)6	12	108250	108261	AAAGGAACATTGAATCCGGG	61.042	20	GGGGTGATTTTTGGGCTATT	60.02	20	234
scaffold1047	16	p2	(AC)7	14	109482	109495	GAATCGGGGTAATGTTGGAA	59.622	20	TGTGATGCAAAAGTGGGAAT	58.976	20	153
scaffold10466	2	p3	(AGA)5	15	39780	39794	TAAAATGTTTGCTCGTCCCC	59.938	20	CTCCCAAACCCAACCCTAAT	60.046	20	199
scaffold10466	3	p2	(TC)7	14	46668	46681	TTTAGCCGCTTAGACCAGGA	59.975	20	TGAAGCAAGAAAAAGCAGCA	59.872	20	199
scaffold10498	1	p2	(GA)6	12	161	172	GGGAGAAGGAAAGGAGGATG	60.008	20	GCACCGACGCTACCATCTAC	60.688	20	280
scaffold10493	1	p4	(TTAA)4	16	7411	7426	CTTTAGTCCCTGTTGTGGTCC	58.562	21	TGGATCCAAACCAACTCAACT	59.439	21	218
scaffold10493	2	p3	(ATT)5	15	10549	10563	CAAGGGAATTACACATGGGC	60.192	20	TGAATTATTGGGACCCCTCC	60.881	20	244
scaffold10493	3	p2	(TA)8	16	43079	43094	TTGCATAATTGAACCTTCTCTTTTT	59.605	25	TCGCGGATATCTGCTCTACA	59.548	20	269
scaffold10493	5	p3	(ATT)5	15	60785	60799	TGACCATATTTGCAGAAATAAAAGA	59.13	25	ATGATTGAGGTGCAAAAGCC	60.081	20	229
scaffold10493	6	p4	(ATAA)6	24	61326	61349	TTGGCTCCCGCAATTAAATA	60.405	20	AGCCATTGATCAGGTTTTGG	59.933	20	226
scaffold10493	7	p2	(CT)6	12	79347	79358	ACCCATTCTGATCCAATCCA	60.135	20	GGTTTATGAAGGAGGGGAGG	59.761	20	180
scaffold10493	8	p2	(GA)6	12	85783	85794	TAAGCACCACTTGTCCAGCA	60.449	20	CTACGATTACGCCTCCCTGA	60.227	20	268
scaffold10493	9	p3	(TCA)5	15	87090	87104	AAGCTTTTGCCGATATCCAA	59.682	20	ACACTTGGGTTTCCCTTTGC	61.275	20	185
scaffold10493	10	p2	(GA)6	12	89721	89732	TGGAGGGGCATTAATGGTAA	60.146	20	GAGAAGAGCAACGCGTCTTT	59.763	20	144
scaffold10493	11	p2	(TA)10	20	110713	110732	TGCTCGAATCGATAAGCTCAG	60.632	21	TCACGAGCTGGCTCAAATAA	59.566	20	273
scaffold10493	12	p3	(TCA)6	18	111838	111855	CCCCATGAATGTGATGTGTG	60.665	20	GGAGCTTTGAATGGAGGACA	60.195	20	216
scaffold10493	13	p3	(TTA)17	51	123679	123729	TCGAAAAACACAGATAAACCCA	59.492	22	ATGCGTTCCTTGGTTTCCTT	60.856	20	280
scaffold10493	14	p3	(TTA)6	18	124445	124462	TTCCGAATTAGCCTGCGATA	60.68	20	TTCAGGCTTCAAGTGTGTGAA	59.475	21	276
scaffold10493	15	p3	(GCT)6	18	127889	127906	ATACCATAGCTGATGGCCGA	60.457	20	CTAAGGCCCAAGTCCATCAA	60.066	20	186
scaffold10493	16	p3	(ATT)22	66	137631	137696	TTCCATTTGCAATTCTTATTCG	59.11	22	CGTTAATGGGAAGAAGTGAAGA	58.377	22	258
scaffold10493	17	p2	(CA)6	12	153815	153826	CAAACTCAACCCAAAACCAAA	59.862	21	GGAAGCATGCCGCTTTATAC	59.71	20	279
scaffold10493	19	p2	(TA)8	16	162343	162358	TGCAAGTCTACCATGCTCCA	60.413	20	TGCAAGTCTACCATGCTCCA	60.413	20	263
scaffold10493	21	p2	(TA)6	12	171535	171546	TCACCAATGCATGTCCACTT	59.967	20	GGCTTCAATTTCAACCTCCA	60.051	20	250
scaffold10493	22	p3	(AAG)6	18	182717	182734	AGCCTCCGTCATCTTTGCTA	59.978	20	TCACTGACCACACGAACCAT	60.005	20	121
scaffold10493	23	c	(AT)7annnnnnttggactgtcccccgacgtgcatccctatgagtctatgcatagctttttctc(AT)6	85	205958	206042	CGGTTTGCTAAACCTTTGGA	60.103	20	CGGGAATGGTACCCTATTGA	59.64	20	179
scaffold10493	24	p2	(TA)10	20	208310	208329	GCAAGTGAACAAATAGCCTTCA	59.406	22	TGATCTCAATCTGCATTCGC	59.914	20	275
scaffold10493	25	p2	(TA)11	22	210315	210336	TCCAAGCAATTGAAAACTGAAA	59.736	22	CGGCTATGTACCGCAAGTGT	61.099	20	273
scaffold10493	26	p3	(TTG)5	15	213638	213652	CGTTTGATTCATGTAGCCGA	59.688	20	GGGAAGCCTATCGTGTTTGA	60.074	20	240
scaffold10493	28	p4	(TTAT)4	16	227355	227370	CGCGAAAATATTGCGATAAAA	60.069	21	ACTCCAGAACTCCATCCCCT	59.929	20	197
scaffold10493	29	p3	(AAG)5	15	232891	232905	TTAGGCCTTGAAGTAGGAGCC	59.864	21	CCAACACCAGCATCATCATC	59.925	20	220
scaffold10493	31	p3	(ACA)5	15	235588	235602	TTGTGCAATAATCTATAATGTTCTTGT	57.556	27	TTCATGAGGTGGTCAAACGA	60.088	20	212
scaffold10493	32	p3	(ATA)5	15	237280	237294	CGGATTTTGTTCTGGAAGGA	60.044	20	GTCGTTTTCAGGCTCGTCTC	59.997	20	279
scaffold10493	33	p3	(GAC)5	15	237653	237667	GAGACGAGCCTGAAAACGAC	59.997	20	ATGGTGGTGGGAATTAGCAG	59.813	20	188
scaffold10493	34	p2	(GA)6	12	237816	237827	ACGATCCCTTCTTGCTGCTA	59.978	20	ACAACCTCCGCTTCCTCTCT	60.393	20	185
scaffold10493	37	p2	(AC)6	12	246887	246898	TCGAATTACACACACGCACA	59.746	20	CGGTTGATTAGTTGCGGTTC	60.502	20	178
scaffold10493	38	p2	(GT)6	12	247673	247684	GCTCGAGATATGGCGAAGAG	60.081	20	AATTTTAAAGGTTTGGCCCG	60.174	20	210
scaffold10493	39	p3	(AAT)5	15	247982	247996	TCGGGCCAAACCTTTAAAAT	60.645	20	AAATGCGTGAATTGCCCTAA	60.456	20	278
scaffold10493	40	p2	(AC)6	12	248291	248302	TCGAATTACACACACGCACA	59.746	20	CGGTTGATTAGTTGCGGTTC	60.502	20	178
scaffold10493	41	p2	(GT)6	12	249077	249088	GCTCGAGATATGGCGAAGAG	60.081	20	AATTTTAAAGGTTTGGCCCG	60.174	20	210
scaffold10493	42	p3	(TTA)5	15	252331	252345	GATGGTTGGAGATGGTGACA	59.318	20	GATTTTGGATTCACCCTAGCA	59.033	21	264
scaffold10493	43	p4	(AAAT)4	16	261967	261982	TTGTTTCAATTTCTGTCTCCCA	59.587	22	CCCCTACCCAATGCAATATG	60.031	20	269
scaffold10493	45	c	(CT)6tacatggccgatgaaccaatgcccactcgctggtccttccaggtctcag(TC)6	73	281163	281235	CCTCGCTCATCACTCTTTCC	59.95	20	ATTGAGAATTGCGCATGGTT	60.478	20	242
scaffold10493	46	p2	(TC)15	30	281686	281715	GTGTATTTGTGCCGAGGGTT	59.859	20	GAACCTGGCTCTGAAACTGC	59.997	20	266
scaffold1048	1	p4	(TAGT)5	20	16471	16490	TCCCTTCTTTTCTCTTCCCC	59.623	20	TCCAACACTGAGCACCAAAA	60.278	20	160
scaffold1048	2	p4	(TTAG)4	16	27567	27582	CACCATCCACCACACTCATC	59.801	20	CATCCAACACTTAGCACCGA	59.716	20	103
scaffold1048	3	p5	(ACCCT)4	20	34883	34902	CTAACCATACCCGCACCCTA	59.839	20	TGATCAAATCACCAACAAGTGA	59.024	22	227
scaffold1048	4	p5	(GGGTA)4	20	35161	35180	GGTTCAACTTTCACTTCTTCCA	58.344	22	CGGGTAGGGTAGGGTATGGT	59.955	20	150
scaffold1048	5	p4	(ATAA)4	16	51161	51176	GTGCTGGGGTGCTAGATGAT	60.104	20	TGGCACCCAAGTTACACAAA	60.004	20	254
scaffold1048	6	p3	(ATT)10	30	74057	74086	TTAATTAGATCGGGCACATGG	59.803	21	CGAAATTATAGGATTGATAAGTGGC	59.363	25	242
scaffold1048	7	p3	(AAT)9	27	74875	74901	GGGCTGTTGTAGGTTAGTGATTTT	59.845	24	TGCAACCAATTGGGAATATG	59.232	20	280
scaffold1048	8	p5	(TATTT)5	25	75661	75685	GCATTACATAGGGAAGGAGCA	59.196	21	CCTTCTCAACGAAGGAGAGA	57.167	20	263
scaffold1048	9	p2	(TA)7	14	76710	76723	TCACATTCTTACTTGGATAGTTGGA	59.11	25	GATTCGAATTACTAGTGAGTTGCC	58.423	24	267
scaffold1048	10	p2	(TA)7	14	103757	103770	TCGCAGGTCAAAGGAAACTC	60.375	20	GGACATTATAATCCGCAACGA	59.809	21	230
scaffold1048	11	p3	(AGA)6	18	115745	115762	CGGTCTTAGGTGCCATCAAT	59.955	20	ACCCACCTCACCCTCTCTCT	60.112	20	215
scaffold1048	12	c	(TTC)6tactcttgattccagtaaccttcgtttccttctggaaacttctttcttattcgttttgttgttgaagtcttctttaa(TC)8	111	131606	131716	ACCACACCGCAAGAAAGAAG	60.291	20	CGTTGAGATTGTTGTGTCCG	60.152	20	255
scaffold1048	13	p3	(ATT)5	15	134101	134115	GGTTTGGTGCTTTAGGGTCA	59.971	20	AAGAGAGCTCCCATTGATGC	59.39	20	167
scaffold1048	14	p2	(AT)8	16	145310	145325	CGTTGCTGGGGATTGATAGT	59.955	20	GGAAACACCAAACTTAAATTCAGA	58.653	24	165
scaffold10502	1	p2	(AT)8	16	5724	5739	AGTGGTGGAATCTCATGCAA	59.09	20	CCAGTGAGGGTTCAATAGCTC	58.803	21	276
scaffold10502	2	p3	(TTG)5	15	18304	18318	TGATATTGTGGTGGTGGTGG	60.088	20	TGACAACACAAGGTTGGCAT	60.008	20	261
scaffold10502	3	p4	(AAAG)4	16	19321	19336	TTGAGGCTGAGCTTTTTGGT	59.993	20	CCAATCACAAACGAAGAGCA	59.84	20	222
scaffold10494	1	p2	(TA)6	12	3445	3456	CGGGTAAAAGATATTGTGACTGA	58.2	23	TGCTGCTAAGTGTTGGTCAAA	59.521	21	163
scaffold10494	2	p2	(TA)7	14	6580	6593	CAAATGTTCGAAAATAAAATGGTTT	59.6	25	AAACAATCTTCACGTCGATAGTCA	60.062	24	270
scaffold10494	3	c	(GA)38naatgaatttcaacccttgatgattctttgatccttgacagctccttcctttccataattccatatt(TTC)5	158	12068	12225	TGAGAGGTGAAGCTTTCAGGA	60.119	21	TTCATCCAAGAGAGATGGTAGC	58.411	22	256
scaffold10494	5	p4	(TTAT)5	20	15006	15025	TCATCTCCGTGTTTAGTGCATC	60.14	22	TCAAGTGTCATGAAAAACCTGC	60.154	22	256
scaffold10494	6	p2	(TA)8	16	23838	23853	CTGAATCTTGGGAAGCGAAG	59.948	20	GAAAGCCAAGGAAACAGCAT	59.316	20	267
scaffold10494	7	p2	(TA)7	14	31036	31049	GACGTCTGGATCTTGGGAAG	59.655	20	GAAAGCCAAGGAAACAGCAT	59.316	20	262
scaffold10494	8	p3	(ACC)6	18	36735	36752	CCACACCCTCCTTTCTTTCA	60.081	20	AGAAGGATGGGTGGTCACTG	59.962	20	270
scaffold10494	9	c	(CT)8t(TC)18	53	37055	37107	CCCTTTGCGAACCAAATTC	60.433	19	AGGGCGAAAAAGAACACAGA	59.853	20	230
scaffold10494	10	p6	(TATTCT)4	24	56725	56748	TTGAAACTGTGCAGCACTCC	60.032	20	GCACCCCTGGATCTGTTTTA	59.933	20	247
scaffold10494	12	p2	(GA)8	16	78073	78088	GGGCTGCTTGAGATGGTTTA	60.214	20	TGCAATGCTGTGTTTTGGTT	60.157	20	191
scaffold10494	13	p2	(AG)8	16	102757	102772	AGGTGGGAGTTATGGGGAAG	60.183	20	CAGAAAAGGGCAAAAAGCTG	59.99	20	256
scaffold10494	14	p5	(AAGAT)7	35	109026	109060	ACAGAGATAAGGGCGGTTCC	60.464	20	TGTTGGACTGACTGCACCTC	59.872	20	269
scaffold10494	15	p3	(GAA)6	18	118276	118293	GCTTTTGTCTTCCCTTTCCC	60.053	20	TCTCTTCTTGGCCGAAACAC	60.375	20	245
scaffold10492	1	p4	(TAAC)4	16	28112	28127	TCATCCAACACTTAGCACCAA	59.184	21	CTTCTTTCCCTCCTCCAACC	60.045	20	143
scaffold10499	1	p3	(TCC)5	15	9940	9954	ACAACTTGGGGACCTCCTCT	59.968	20	GTACACACCCCCACTATCCG	60.111	20	276
scaffold10499	2	p2	(CT)6	12	15805	15816	GATGGGTCTAGGGGGAGGTA	60.147	20	AACATGGAGGAAAATGCCAG	59.933	20	216
scaffold10499	3	p4	(ATTT)4	16	18315	18330	TCCCAAACCCTATCCAATCA	60.126	20	CTTCAACCAGCAGAATGCAA	59.988	20	195
scaffold10499	4	c	(AAAT)4aatattttggacataaaatatttatta(AAT)5	58	19349	19406	AAAAAGCCAACAATAACATAACAA	57.062	24	ATCGATCCAATCCAATCCAA	60.096	20	224
scaffold10499	5	p2	(AG)10	20	42740	42759	GCGGAGTGTTGAGGAAGAAG	59.989	20	ATAGATGCCCTCCGTGTGAC	59.957	20	181
scaffold10499	6	p2	(AC)6	12	50139	50150	ACTCCCTCCTCACCGTTTTT	59.972	20	TTTTGTCAGTGATATAAATTTTTGGG	59.607	26	257
scaffold10499	7	p2	(TA)8	16	53612	53627	TGCAACCGAGAAGAAGGAGT	59.989	20	TGCTTTTGAAAATATGAGAGTTTTG	58.949	25	209
scaffold10499	8	p2	(TA)6	12	70885	70896	TGTCAATGAAATGGGATGAAA	58.806	21	ACTGTTCTCGTAACCGGTGC	60.179	20	138
scaffold10499	9	p2	(TA)6	12	71182	71193	CGTTGACGACCTTTCGATCT	60.255	20	CGGTTTTGCACAAATTAACG	59.118	20	205
scaffold10499	10	c	(AT)6aacccatagccaagtctcacacatctactagttagtcaacacttaggcaccactaggtatcattaattgtgccaccagaaaactggcc(AT)6	112	76998	77109	TGGTCAACACTTAGGCACCA	60.152	20	TTCAATTGAGTTGTGCAATGG	59.576	21	262
scaffold10499	11	p2	(AT)6	12	78734	78745	TGGACACACCAAATTTTCCA	59.792	20	TCTTTCCGTTTTCTAAACAACAT	57.104	23	230
scaffold10499	12	c	(CTT)12tttctttccgccgccgcacccaccaccgcccgtcg(CTT)7	92	82066	82157	AGGGGAGAGGAAGGGGAC	60.402	18	AAAAAGAAGAAGAAGCGGCG	60.966	20	201
scaffold10499	13	p3	(TGA)5	15	82337	82351	TTGTTGTTGCTGATTCTGGG	59.691	20	CCATCACCATCTCCATCACA	60.339	20	143
scaffold10499	14	c	(GGT)5tctggttc(TGG)8	47	82473	82519	TTTGGTTGGTGTGATGGAGA	59.935	20	TTCGTTCTAAAATGGTGCCC	59.938	20	183
scaffold10499	17	p3	(TTA)7	21	99804	99824	CCTGTTGGATCTCCGGTATT	58.861	20	TTAATTATGGGGCTGATGGC	59.757	20	203
scaffold10499	18	p4	(AAAT)5	20	100615	100634	GCGTCTCCAAAAAGCATCTC	59.962	20	ATCCGATCCATGAACACTCC	59.744	20	279
scaffold10499	19	p3	(TAT)5	15	108243	108257	CAAGTTCGATTTTTGCCGAT	60.074	20	GAGAGGGTAGAGTAGCATTCACCT	59.36	24	247
scaffold10499	20	p2	(AT)13	26	108965	108990	AACGACGAGGAAAGAGTGGA	59.844	20	TGGCGTTACTTCCATAAGGG	59.953	20	185
scaffold10499	21	p3	(AAG)5	15	110363	110377	GGCGAGGGAATAATGTGAGA	60.036	20	AGCTTGTTTTCAAGGCCAAA	59.861	20	244
scaffold10499	22	p3	(GGT)5	15	127142	127156	GTCGGAACCAGTGAAGCAGT	60.307	20	TTTGCTCACATTCACCGAAA	60.234	20	224
scaffold10499	23	p3	(ACA)5	15	128077	128091	GCCACCAGCTATTGCCTATC	59.696	20	GTGGTGGCAACCTTGTTCTT	60.012	20	238
scaffold10499	24	p3	(ATT)6	18	132115	132132	ATGTTGCTCGTGTTGCAAAT	59.203	20	TAATCCTCGCAACCCGTAAC	59.96	20	213
scaffold10499	26	p4	(TTAT)6	24	160074	160097	CTGGTGTTGGGGAGGTTAGA	59.959	20	AAGATGTAAGGCTCCGGGAT	59.925	20	238
scaffold10499	27	p2	(GA)6	12	188512	188523	CGGCAAGATTCGAAGAGAGA	60.615	20	TCAGTGACAGTTTTCGGCTG	60.025	20	158
scaffold10499	28	p4	(ACAT)4	16	191623	191638	ATTCAAGGTATGGACTGCGG	59.955	20	TTGATGGTGAAATGGTTGGA	59.75	20	274
scaffold10499	29	p2	(AT)6	12	199054	199065	CGCAGGTCAAAGGAAATTCT	59.312	20	AAGGACATTAATAATCCGGAAAGA	59.31	24	222
scaffold10499	30	c	(AT)6tgcgtattttggatatatttggttgtggatataatttggagta(TGT)5	70	213995	214064	GGATCCTCGTGTGGGTTATG	60.195	20	CAGAAAAACGGACAGAATCTCC	60.11	22	270
scaffold10499	31	p2	(CT)6	12	220767	220778	TGGAAATCTGAATTGGAGAAGA	58.762	22	TTTTTGACCCAATTTCAGGC	59.916	20	194
scaffold10499	32	p3	(TTC)5	15	221708	221722	ATAATTCGCTTTGGTGCTGA	58.388	20	GGCTCAAGGCTGATTAGGTG	59.836	20	264
scaffold10499	33	p4	(TTTA)4	16	229602	229617	TCTTGTTAGTTGATTGGGTGTCA	59.526	23	TGCACTCTTTTTGTTCCTGC	59.05	20	258
scaffold10499	34	p3	(TAA)16	48	248993	249040	TTTTATAAATATGGTTTGGGATGG	58.221	24	TGCTTTCATACCAAGGAATCTATG	59.541	24	273
scaffold10499	35	c	(CT)13cg(CT)9ccctctctctctcc(CT)7	74	253606	253679	GCGGATTCCTTCGATGATAA	60.001	20	TCGCTTTCAAAAAGGGAGAA	59.931	20	248
scaffold10499	37	p4	(ATAA)4	16	263446	263461	TGGGTTTGGAAACATTTGGT	60.066	20	TACTTTGGGGCATTTTGTCC	59.801	20	201
scaffold10499	38	p2	(TA)6	12	271143	271154	TAGACTCGACTTGCGAAGCA	59.888	20	CAAGTGCAAGCGAAGTTTTG	59.65	20	217
scaffold10499	39	p3	(ACA)5	15	278740	278754	TCGGTTTTCTTTGCGGAATA	60.56	20	TGACGTCGTTTGATCCATGT	59.967	20	146
scaffold10499	41	p3	(CAT)5	15	286673	286687	CCGCATCACCCATTAACAAT	60.585	20	TGGACATGCATGCTCAACTT	60.272	20	235
scaffold10499	44	p3	(CAT)7	21	300385	300405	ACTGATTCGCATCACCCATT	60.348	20	GCATCTCTTTTGCTGCATGA	60.104	20	217
scaffold10499	45	p3	(GAT)6	18	302548	302565	GCATCTCTTTTGCTGCATGA	60.104	20	CACTGATCTGCATCACCCAT	59.505	20	215
scaffold10499	46	p2	(AT)16	32	303603	303634	TTCAACAAATTTTCACATTTAATCG	59.365	25	AACAATCCAACTATCCAAAACAAA	58.883	24	266
scaffold10499	47	p2	(AT)8	16	304683	304698	ACCACAATGAGCTAAGGGCA	60.657	20	AGCTTCGCAGGCTGAGTTAG	59.92	20	270
scaffold10499	48	p3	(CAT)5	15	337405	337419	ATGCATTTTCCATTTCCTGG	59.762	20	TACGTGGTGAGTGAATCCGA	60.112	20	257
scaffold10499	49	p4	(ATAA)4	16	339166	339181	ACCGTTCGGATTTACCACAA	60.227	20	GACACCCCGGAACAAGGTAT	60.999	20	181
scaffold10499	51	p3	(ATT)5	15	350953	350967	TGTGCGTGCGTTTTATTTTG	60.677	20	GATGTCTTTTCTTTTTCCTTCCA	58.789	23	230
scaffold10499	52	p3	(AAG)5	15	366897	366911	ATTTGGTGTTACGGGCATGT	60.118	20	AAAGCTTTGTGTGGTAGGGTG	59.156	21	190
scaffold10506	1	c	(AACT)4ttttgtttgtttcttacctttttcaaaaccacctaactaa(CT)6	68	1035	1102	AACTTCCTAACTTCCTATCTTTTCAA	57.458	26	TGAAAAAGGTTAGTGGTTTTTCG	59.58	23	210
scaffold10479	1	p3	(GAA)5	15	17885	17899	GAAGAGAAGGCACCAGAGACA	59.589	21	GGGGGAAGAGGAGAGAGAGA	59.883	20	269
scaffold10479	2	c	(CT)24cc(CT)6	62	18057	18118	GGCACCAGAGACAGAGGAAG	59.986	20	CAGATCAGATTGAGAGGGGG	59.606	20	276
scaffold10479	3	p2	(TC)8	16	18449	18464	CTCTTTCTTCCTCAGCCACG	60.126	20	ATCAGCATCTTCCATCCACC	59.893	20	215
scaffold10479	4	p4	(ATAA)4	16	26882	26897	TCAACACCCAGCATGCTAAA	60.257	20	GCATCATTATTAGTGGGGCG	60.31	20	139
scaffold10479	5	p4	(AAGG)5	20	30169	30188	CCAAAAGTCAGTTCAAGCGG	60.796	20	AGACAGTGAAAGGGACGGTG	60.151	20	240
scaffold10479	6	p2	(AC)6	12	40799	40810	TGGAAAGATGCAATTCCTGT	58.145	20	CGCGTTTAGTTGTCGTGTGT	59.829	20	213
scaffold10479	7	p3	(CAT)19	57	45381	45437	GCACCTTTTATGCCTTTGGA	60.074	20	AACCAAAGCTTACTGGCGAA	59.883	20	227
scaffold10479	8	p3	(AAT)5	15	57547	57561	CAGGCGGATATCAAATGGTT	59.784	20	GAGAGGATGGGATGTAGCCA	60.034	20	238
scaffold10479	9	p3	(AGA)5	15	60581	60595	CCTATGACTCGGAGGTGGAA	60.065	20	CACACCATCACTCCCTCCTT	59.962	20	263
scaffold10479	11	p2	(AT)7	14	91358	91371	ACCCACTTCAACCCCCTCTA	60.736	20	CAGGCTAAAGCGTGGGTTAC	59.769	20	267
scaffold10479	12	p4	(TTAA)4	16	108465	108480	CAAAGCATCTCTCTCTTCTCCA	58.815	22	AAAATTAGCAGTTGTAAACACAAAAC	57.303	26	254
scaffold10479	13	p2	(TA)6	12	109501	109512	AGATTTAATGGGCGTGGTTG	59.823	20	TTGGGGTTTAGTTGTGACGA	59.021	20	268
scaffold10479	14	p2	(AT)16	32	129138	129169	TCCCGTAATTTGCGTTACCT	59.474	20	TGTTAGAGCCTTGGGAATGG	60.066	20	278
scaffold10479	15	c	(AG)39naaa(AG)16	114	130367	130480	CCAACCCAAGCCTATGAAGA	60.066	20	TGATGAAATGAGCAAGTGGAA	59.262	21	219
scaffold10479	16	p2	(AG)16	32	139609	139640	CCAACGAAGCCCATAGAAAA	60.067	20	CTGTGGTTTGATTTGGGTGA	59.389	20	269
scaffold10479	17	p5	(TTTCT)4	20	141228	141247	CTGTCTTACAGGTGCGACCA	59.897	20	AAGAACCTTTGCCACAAGAGA	58.969	21	215
scaffold10479	18	p2	(CT)6	12	141354	141365	TCTCTGCTCTCTTGTGGCAA	59.855	20	TGCTTAAAAGCTGTAGAAAGACGA	59.754	24	188
scaffold10504	1	p2	(CT)6	12	31964	31975	GCCAAATTGGTAACATAAGTCAGA	59.457	24	ATTTCTGGACCCTTTTTCGG	60.291	20	278
scaffold10504	3	c	(TC)6ccctcctatctctctctcctctcctctcctgtctctctctcatttctcctctcttttccct(TC)6ccctttccttc(CT)8ccccttttcttccc(CT)7	140	49768	49907	ACCTTATTTCTCCCCCTCCC	60.497	20	AAGAAAAGGAAAGAGAGAGGAGC	58.85	23	269
scaffold10504	4	p2	(GA)8	16	50429	50444	GAGAGAAAGAGGGAAGGGGA	59.749	20	CCATTTCTCTCTCTCCAGCC	58.966	20	128
scaffold10504	5	p2	(AG)7	14	50547	50560	GGCTGGAGAGAGAGAAATGG	58.966	20	TTTTCTCTCCCCCTCCTCTT	59.252	20	123
scaffold10504	6	p3	(TGG)5	15	57468	57482	TAGAGTGGGATCGGAAGGTG	60.065	20	CTCGCTACTGTTCTCCCTGG	60.005	20	275
scaffold10504	8	p3	(ATT)14	42	58586	58627	CACAAATTTTGCTTCAATTCCA	59.979	22	TGCAGAGTAGCCTGTGTTATGC	60.47	22	262
scaffold10504	9	p6	(TTTATT)4	24	62364	62387	AAATCCGATCGTCAAAATGG	59.762	20	CAACTTGAAGGTCAAAATGAACA	59.164	23	213
scaffold10504	10	p2	(AT)11	22	77207	77228	GGTGGCATTGCTTTTGTTTT	59.982	20	TGACTTTTGGCTCTTGCCTT	59.993	20	273
scaffold10500	1	p3	(TTC)5	15	126	140	GCCCTCCATTCTTCATCAAA	60.014	20	CGGTCTTAGGTGCCATCAAT	59.955	20	206
scaffold10500	2	p2	(CT)6	12	16039	16050	TCAAAACCACCTAACTACTTTTCTCTC	59.694	27	GAGAGAGGGAGAGGGTTCAAA	59.803	21	277
scaffold10500	3	p4	(AAAT)4	16	24496	24511	CAGAGTGCAGAGAAGTCCCA	59.125	20	TTTCTGAAATTAAGTTTGGTGTCATC	59.833	26	189
scaffold1045	1	p4	(TTAG)4	16	464	479	CCAAACACCATTGACAACCA	60.255	20	GCATGAAGAACTCAAAACCAAG	58.882	22	254
scaffold1045	3	p2	(TA)6	12	23658	23669	GGTAGTTCCAACCTGGGTGA	59.82	20	CACGTCGGGAGCTTGATAAT	60.096	20	128
scaffold1045	4	p4	(AATG)4	16	31700	31715	TCACTTCGGAGAAACCCAAG	60.224	20	ATTATGACCCGAGAGCCCTT	59.925	20	208
scaffold1045	5	p5	(CCCAA)4	20	32075	32094	GTTACTCGGCTTCAGATCGC	59.985	20	ACCAACCTCTCACTGATGGC	60.12	20	198
scaffold1045	6	p3	(AAG)18	54	32541	32594	CATGTGACGAAGGAGCTTGA	59.984	20	ATTGGCAGAGGTGCTTATGG	60.096	20	251
scaffold1045	7	p6	(GAACCA)5	30	32752	32781	TGGGAGGGACATATTTGGAA	60.126	20	GGTCACCTGAATTGGACGAC	60.372	20	269
scaffold1045	8	p2	(TA)7	14	34706	34719	AGGTAGCGTGGCAAAATACG	60.152	20	TCAGACTCCCCCATCTGAAC	60.048	20	251
scaffold1045	9	p3	(AGA)5	15	35818	35832	GAAGGAAGAGGAAGGGGATG	60.008	20	TAATCTGCTGCCACTCATGC	59.979	20	101
scaffold1045	10	p2	(TA)6	12	57475	57486	TCTCAAGGTTGTAATGGGGC	59.933	20	AGAGAAAAATTGGGAACCCC	59.261	20	155
scaffold1045	11	p2	(TA)6	12	58357	58368	AAGAAGGGCGAACACACAAG	60.291	20	CAGAATCACAACAATCCACACA	59.465	22	275
scaffold1045	12	p6	(AAAATA)7	42	58630	58671	CAGCAAAATGTGCAAGTACTGA	59.038	22	CTCACACCCAGCTTGACTGA	60.022	20	218
scaffold1045	13	p2	(TA)8	16	64249	64264	CTCCCGGGTGTCCTTATTTT	60.18	20	TGAAGCAAGAAAAAGCAGTGAA	60.166	22	158
scaffold1045	14	c	(AAAAT)4ttcgaaaaaaagaaaataaaagaaaagtgaagacta(AATT)4	72	83222	83293	CCATGATGGAGAAAAGGGAA	59.864	20	TCATATCTTTTTGATTGCTAATTTCA	58.405	26	220
scaffold1045	15	p2	(TA)7	14	86655	86668	TGGCAGCAAGATAAACTGGA	59.42	20	AATCAGTCCACTGCTTTGGG	60.111	20	247
scaffold1045	16	p4	(CTAA)4	16	88319	88334	GCAACTTTCAGCAGCATTCA	60.142	20	CATTTTGGCGTCATTGTCAC	59.972	20	280
scaffold1045	17	p3	(GAT)5	15	90486	90500	TCAAGAAGATGCCACAAATCA	59.262	21	CGTCCTCGTCTTCATCATCA	59.787	20	165
scaffold1045	18	p2	(AG)6	12	95468	95479	GAGTGGAGAGAGGGGTAGGG	60.066	20	CCACAAGATCCCCACATACC	60.05	20	227
scaffold1045	20	p2	(TA)6	12	132721	132732	AATCGGTTGCATTTCTTTCG	60.074	20	GGGACGTTGGTTTGAAAGG	60.338	19	181
scaffold1045	21	p2	(TA)6	12	163121	163132	CGGGGATTTTAAGTGCAATG	60.315	20	GCCAAAAGGGTGATAGCTCA	60.214	20	275
scaffold1045	22	p2	(TA)8	16	204852	204867	GCTATCCCGAGAAGGACACA	60.218	20	CGCTATTCCGAGAAGGACAC	59.836	20	270
scaffold1045	23	p2	(TA)8	16	205052	205067	TGTCCTTCTCGGAATAGCGT	59.836	20	TCGGCAGTCTCCTCTTGTTT	59.989	20	116
scaffold1045	24	p5	(TTATC)4	20	224349	224368	AGTGTGGGCTGACCTTTTTG	60.149	20	GCCCAAATAAAGGAACACGA	59.938	20	151
scaffold10510	1	p2	(TA)12	24	57605	57628	TCCTCAACCATACCAAGCCT	59.55	20	GGTAAGTTGAGGCAAGTGGC	59.74	20	189
scaffold10510	2	p4	(AAAT)4	16	63252	63267	GAAATGGCGAAATAAATCGG	59.393	20	CCGAACATAAATTTCTAGCGA	57.136	21	220
scaffold10510	3	p2	(AT)6	12	64886	64897	TGTAGCCTTAGGTCCCTCTTTTT	59.692	23	TGAAAAAGCAAAAATCAGTTCA	57.63	22	267
scaffold10510	4	p3	(AAT)12	36	66829	66864	TCGGAACCAGTATTTCCAGC	60.074	20	TAATCCCTGTGCCCTGTTTC	59.933	20	219
scaffold10510	5	p3	(AGA)12	36	70737	70772	CCCTCGAGCAAAAGAAGAAA	59.564	20	ACCCCACAGGATCATCTCAG	59.92	20	200
scaffold10515	1	p4	(TTTA)4	16	2153	2168	TGCAAATAATAACAACAAATACCG	58.155	24	CCATTGGCTCCCTAGCAATA	60.053	20	258
scaffold10515	2	p2	(AT)7	14	5156	5169	GGCATGCATCACATTCTTGT	59.533	20	GTCTCGAATTGCAAGAAGCC	59.962	20	150
scaffold10515	3	p3	(TTA)17	51	5388	5438	TGCAATTCGAGACCATTCAA	60.197	20	GCACAACACTTGCTCTGGAA	60.032	20	225
scaffold10515	4	p3	(TTC)8	24	7380	7403	TCAATTGTGAATCAATGGCAA	59.922	21	GAGCATCTCGGGGTGTAAAA	60.074	20	263
scaffold10515	5	p3	(TAA)5	15	8255	8269	TAGGAACTGCCTTGCTGGTT	59.875	20	TGCATGGATGTTGCATCTTT	60.08	20	112
scaffold10515	6	p4	(TAAA)4	16	15984	15999	CAAAATCAAAAAGTGCTTTGG	57.503	21	AATCAATTACATGATACGTGCTTTA	57.044	25	265
scaffold10515	7	p4	(ATTT)4	16	20298	20313	ATGGAAGTATAATTTTAGTTTGGTGTT	57.079	27	CAAAAGGTCTTCCTTCCATACC	59.001	22	245
scaffold10515	8	p4	(AAAT)4	16	29888	29903	ATCGGATTGCGGATTTTATG	59.757	20	AGATCCGATTCGCACTTTTT	58.789	20	257
scaffold10515	9	p6	(CCACCC)5	30	39178	39207	GAGGGCTTATGAGAGCAACG	59.978	20	CGGCCTTCTAGTTGTCTTGC	60.015	20	272
scaffold10514	1	p3	(ATC)5	15	8642	8656	CCTTCTTCGCCAAAATCATC	59.645	20	TGAGTTCTGGGTGTTTTTCTGA	59.751	22	233
scaffold10514	2	p6	(GGTGAA)4	24	9955	9978	TCGTGAAGGTGATGAATGGA	60.048	20	TCAAACCACCTCTTTAAGGCA	59.733	21	192
scaffold10514	5	p6	(GGTGAA)4	24	22577	22600	AATGCCCGTTTTTACTCGTG	59.996	20	TCAAACCACCTCTTTAAGGCA	59.733	21	208
scaffold10514	6	p2	(AT)7	14	24959	24972	GCATTTGGGTTTGAACATTG	58.869	20	CGATGAAGCGTCACCAATTA	59.688	20	231
scaffold10514	7	p3	(ATT)6	18	27747	27764	ACCGGAGGTGGAAATACTCC	60.19	20	TGGTGGCCAACCCTTATTTA	60.181	20	263
scaffold10514	8	p4	(ATTA)4	16	32667	32682	CACAAAGAGGTAATGTGGCG	59.195	20	TGACATGCATCGTACCTAACG	59.623	21	128
scaffold10503	1	p2	(AT)9	18	4037	4054	ATGGGTTTATCAACCTCCCC	59.881	20	TCCCATTTCAATTGTAAAGACAC	58.039	23	277
scaffold10503	2	p3	(TTG)6	18	12791	12808	GGATCACTTGGCTCCATTGT	59.934	20	GCTGTTCACCCACTTCACAG	59.31	20	262
scaffold10503	3	p2	(AG)6	12	23676	23687	AATTGTGAGGTGATGGGGAA	60.173	20	AGACCCCACAGGATCCCTAC	60.194	20	122
scaffold10503	4	c	(AACT)4ttttgtttgtttcttatctttttcaaaactacctaactaa(CT)7aattttcgaaaatatctccctctttttcaaaactacctaactaa(CT)7	128	33367	33494	AAACCAATTTCAATCATATCTTTTCA	59.256	26	TTGAAAAAGAGGGAGATATTTTCG	59.973	24	277
scaffold10503	5	p3	(TAT)5	15	33810	33824	TCACATCTCAACCCTCCTCA	59.18	20	AGGTTCTGGATCTGCTTCCA	59.803	20	202
scaffold10503	6	p3	(TCT)5	15	36771	36785	CACACATCCCTCCATCTCCT	59.92	20	TGTCTTCCCTTCCCCTCTTT	60.045	20	164
scaffold10503	7	p2	(GA)6	12	53792	53803	GCCAAACAATTTTACAACAATCC	59.657	23	TCTTCCTTCTTCCTTCTTCCTTC	59.496	23	260
scaffold10490	1	p4	(CACG)4	16	9764	9779	AAGATGGAGCCAACAAAGGA	59.67	20	AAATTGGCCCACCTTTTACC	60.055	20	161
scaffold10490	2	p3	(CCA)6	18	14996	15013	TTGGTCCCAAAGGTTTTCAG	59.942	20	CTGTTGGTGGAGGTTGTGG	59.981	19	203
scaffold10490	3	p2	(TG)12	24	17078	17101	CCCTTCAAAGATGTTATGAGATGA	59.502	24	GCCCAGGGTATGAACACTTC	59.41	20	280
scaffold10490	4	p5	(AAGAT)4	20	17327	17346	CAGCCCAAGCCTACAGAGAC	60.012	20	TGCTGCTGATCCTTTGTCAC	59.992	20	248
scaffold10521	1	p2	(CT)6	12	639	650	TCAAAATTTGTTTCAACTAACTAACCA	59.479	27	AAAGCTTTTATAGAGGGGAGAAAAA	59.31	25	144
scaffold10509	2	p5	(AAAGA)6	30	13431	13460	CAATAGGGAATGACGAGGGA	59.887	20	ATTGTGGCAGACGTTCATCA	60.12	20	232
scaffold10509	3	p4	(TTAA)4	16	17062	17077	TCATATCTTTTTGATTGCTAATTTCA	58.405	26	CCATGATGGAGAAAAGGGAA	59.864	20	201
scaffold10509	4	p2	(AG)6	12	22703	22714	TTCTGGGTTGTTTCTGACCC	59.943	20	GGAACATTGAACCTGTGATGAA	59.836	22	211
scaffold10523	1	p3	(GAA)5	15	5474	5488	CGGTCTTAGGTGCCATCAAT	59.955	20	ACACAACCCTCTCTTCCCCT	59.968	20	179
scaffold10505	1	p3	(AGA)5	15	18940	18954	CCTATGACTCGGAGGTGGAA	60.065	20	CCCATCACCTCTTCACCACT	59.962	20	278
scaffold10520	1	p4	(AAAT)4	16	9819	9834	CCTTAGATGGGAAGCAATGG	59.523	20	GGGAGATCTTCTCCTCTCTCTTTT	59.87	24	275
scaffold10520	2	p2	(TA)6	12	21437	21448	ATGCCACAAGCACATGGTTA	59.995	20	TGGCTCTTGAAAGAATGACG	58.999	20	272
scaffold10520	3	p2	(CA)6	12	75661	75672	AACGCTAACAGATTGGACCG	60.132	20	CAAGAAATGCGTAGCCACAA	59.872	20	227
scaffold10527	1	p5	(AAGAT)4	20	9415	9434	GGGACACAGCCCAATCTAAA	59.933	20	CCTGGGTGCTCCAGTGTATT	59.989	20	159
scaffold10527	2	p5	(AAGAT)4	20	15833	15852	CCTCTTCACAAAGAGCTCGG	60.126	20	CCTGGGTGCTCCAGTGTATT	59.989	20	217
scaffold10513	1	p3	(GAA)5	15	5005	5019	TTGGCCACCACATCATAGAA	59.924	20	TTCTTGGCCGAATACACCTC	60.074	20	277
scaffold10513	2	p4	(TAAA)4	16	8395	8410	GTTCTTGTCCTTGCTCCTGC	59.997	20	TCGAAATTCTCTCTCTCATCTCC	59.071	23	232
scaffold10513	4	p2	(TA)8	16	15549	15564	TTTGTCTAATATAATGCCCCAAAA	58.893	24	TGTGTTCTCTAGGTGACGTTTCA	59.827	23	261
scaffold10513	5	c*	(TA)15(TATG)21*	112	19321	19432	TGCCACATCTGACAAGCCTA	60.413	20	TTGTTTTTCTGACCGCTCACT	59.906	21	280
scaffold10513	6	p3	(CGC)6	18	26065	26082	CCATGCCTTCTCTCTCTCCA	60.488	20	AAGAGAAGAAACAGCGCGAG	59.898	20	194
scaffold10513	7	p3	(ATG)8	24	31238	31261	TCATCCGGAACCAAAAGTTC	59.91	20	TGTCCAACCATACTAAAACTATCAGC	59.87	26	156
scaffold10513	8	c	(AG)6(TG)7	26	37060	37085	GAGGGATGGATTTTGTGCAT	59.756	20	CCTCCAGAAAATGGGAACAA	59.903	20	140
scaffold10513	9	p2	(GC)6	12	54535	54546	GAATGCTGAGATTGGTGCAA	59.805	20	GAGGAAGGAGAAAAGCAGGG	60.319	20	267
scaffold10513	10	p2	(GC)6	12	54700	54711	ATTGCACTTCCGCAACTTCT	59.882	20	GAGGAAGGAGAAAAGCAGGG	60.319	20	192
scaffold10513	11	p4	(AATA)5	20	54874	54893	CCTGCTTTTCTCCTTCCTCC	60.319	20	GATGGTCCAAAACGCTTGAT	59.939	20	272
scaffold10513	12	p2	(CG)6	12	55160	55171	AGAAGTTCCACCATCCATGC	59.934	20	TGTTGGATGAGGGGTAGGAG	59.92	20	242
scaffold1049	1	p4	(ATTT)4	16	1457	1472	CAAAGCTACCGACCCCAATA	59.953	20	TCGAAAATCTTCACCCATTTTT	59.823	22	235
scaffold1049	2	p3	(AAT)17	51	10397	10447	AAAAAGATAAGAAGGGATAAAAGGA	57.309	25	TGGTAATCATGGGTACGACG	59.272	20	196
scaffold1049	3	p2	(CA)7	14	49905	49918	TGCACACCCATGTGAGTTTT	60.008	20	CAACAGAGTGCACCTTCCAA	59.873	20	169
scaffold1049	4	p2	(TG)6	12	57499	57510	CATCTTCGCCTCCATTTCTC	59.773	20	CCCTCACCCACTCCATCTAA	59.92	20	136
scaffold1049	5	p3	(TCA)6	18	68926	68943	TGCAACAGATCCTCATGGAA	60.201	20	TCAAAGTGCATGTTGCTTGAA	60.43	21	191
scaffold1049	6	c	(AGA)5aa(AAG)5cggt(GGTGC)4	56	69090	69145	TCAAGCAACATGCACTTTGAA	60.43	21	AGCGACCCATCAGCTACAGT	59.898	20	238
scaffold1049	7	p2	(TA)6	12	74163	74174	GATTGTTGTTGGTTCCACGA	59.394	20	TGAGAGAGAAACCATTCAAGAGT	57.211	23	278
scaffold1049	8	p5	(TTTTA)4	20	84806	84825	TTTTGCAATCATATCTTCTCAATCA	59.986	25	CCTTCTGGACTGTTCACTTCC	58.78	21	277
scaffold1049	9	p5	(AAATA)5	25	101553	101577	AATCAACCCCCATGTCAAGT	59.116	20	AAAAGTCATCACCTCCGCTG	60.255	20	259
scaffold1049	10	p3	(TTA)5	15	103086	103100	AATGGGGCTAAGGTAAGGGT	58.847	20	CCCCATTAAAACAGGGGAAT	59.882	20	257
scaffold1049	11	p5	(AAATA)4	20	115151	115170	AATCAACCCCCATGTCAAGT	59.116	20	AAAAGTCATCACCTCCGCTG	60.255	20	254
scaffold1049	12	p3	(TTA)25	75	122766	122840	TGTCCTAATTCAACGGTTCG	58.623	20	TGATCACTATCACAATGACAAATCTC	59.441	26	221
scaffold1049	13	p3	(ATT)17	51	124433	124483	TTATTTTTCTTCCGCTGCGT	59.853	20	TTTTAGACATCATGGCAAACACT	58.688	23	162
scaffold1049	15	c	(TC)15ccccctccttttcctagctctccccttttctt(TC)9ccgtctttcttc(CT)7	106	142424	142529	TCTCTCTTTCCCCTTCCCAT	60.008	20	GGAGAGAGAGCGAGAGGAAAA	60.219	21	194
scaffold1049	16	p2	(TC)10	20	142650	142669	TCTCTTTCCTTTTCCTCCCC	59.623	20	GAGAAAGAGAGAGAGGAGGCG	59.848	21	215
scaffold1049	17	c	(AG)7gaagagagaaagggagagacagaaagaaagagagagt(GA)6ggagagggaaggagagaaagtgagaaagagagagg(GA)8agggaaagagggaaggagagagagg(GA)7	153	143018	143170	GAGAAGGGAGGGGAGAAAGA	59.749	20	TCCCCTATCCATATTCCTCTTC	58.422	22	207
scaffold1049	18	p2	(GA)6	12	143314	143325	GGGCAGGGGAGAGAGAGATA	60.693	20	CCCCTTCCCCTCTCTTTGT	60.431	19	117
scaffold1049	20	p2	(AC)8	16	144497	144512	GGGACTAAGGTAAGGGTGAGG	58.975	21	GGGGACAAAATTACCCCAAT	59.756	20	240
scaffold1049	21	p2	(TA)6	12	148057	148068	TCACGCACACACATATGACG	60.189	20	GCAGATTGAGCTTGAGGACC	59.957	20	252
scaffold1049	22	p5	(AATTG)4	20	186888	186907	TGCTCGTCGTTCTTCTTCCT	60.134	20	CAATTCAATTCAGTTGGGTCC	59.278	21	249
scaffold1049	23	p2	(AG)7	14	188743	188756	ACACAAAGGAGCGAGAGCAT	60.02	20	GCATGGTATCACGGTGTGAA	60.399	20	161
scaffold1049	25	p5	(ATCGG)4	20	190111	190130	AAAACCATAAATCCAAACCGC	60.069	21	TTTCCCCACCACATTACACC	60.474	20	185
scaffold1049	26	p3	(TCT)5	15	216904	216918	CCGAATACACACATCCCTCC	60.195	20	CTTGGAGGTGGAAGCTTTTG	59.846	20	203
scaffold1049	27	p2	(AG)10	20	240323	240342	TGCATGCAACAACCAATTAAC	59.481	21	TTCTCTGTTCCAAACCCTGG	60.081	20	174
scaffold1049	28	p4	(AAAT)4	16	251577	251592	GTTCCTCACTTGCCTTCAGC	59.997	20	TTTTGCTTGCGTGAAGTGTT	59.512	20	263
scaffold1049	29	p3	(AAG)5	15	253544	253558	AAGAAGAATCGGTGGTGGTG	59.966	20	CCCATTTCATTCCTGCAACT	59.933	20	277
scaffold1049	30	p3	(TAT)6	18	274598	274615	AAAGGCTTGCTATTGCCAAA	59.853	20	ACCCTGAAAATCCTGCAATG	59.933	20	181
scaffold1049	31	p2	(GA)8	16	275967	275982	GAGGGGTTCGAATTATGGGT	60.017	20	TCATTTTTGAAAACAACTAGCCA	58.839	23	243
scaffold1049	32	p4	(TTTA)4	16	281241	281256	TGCCTAGCTTCCCATGATTT	59.668	20	CTGTGGGAACTTGGGTTGAT	59.82	20	273
scaffold1049	33	p2	(TA)6	12	283558	283569	AATGATCACGATTTCGCACA	60.08	20	GAATCACAACAATCCACCCA	59.193	20	179
scaffold1049	34	p2	(AG)6	12	288707	288718	AGATATGTGGTTCGGCCAAG	59.955	20	GATTGCACTCTATGGGCGTT	60.103	20	257
scaffold1049	35	p2	(AT)6	12	296334	296345	TCGATGACGTACATCCACAAA	59.98	21	GGATATGGGCGCAGAAGTTA	60.06	20	235
scaffold1049	36	p2	(TC)8	16	299812	299827	CTAGTAGCAACGGCGGTAGG	59.92	20	GGAGAGAACAGTGTGCGTCA	60.03	20	274
scaffold1049	37	p4	(TATG)7	28	315842	315869	TCCTTGCAAAATTCACCACA	60.088	20	CCCCTCTCACATTCCATGAT	59.737	20	229
scaffold1049	38	p2	(TA)9	18	336833	336850	GCGACTCTGATAGCTCGGAC	60.127	20	TGTACCCTCGCCTCTATCTTG	59.345	21	263
scaffold1049	39	p2	(TC)6	12	342838	342849	CTGCAACAGCAACAGGAAAA	60.027	20	TCAAGCCTCAAGCAGAATCC	60.483	20	169
scaffold1049	40	p4	(TTAT)4	16	345785	345800	TGGATAATCTAAGGAAGGAATGAA	58.234	24	TGTGATTTTACATCCGAGTATCTTTC	59.819	26	261
scaffold1049	41	p2	(TA)6	12	351270	351281	GATGGGAGAGAAGGGGAGTC	60.012	20	TTTTATGACAGGTGGGCCAT	60.192	20	176
scaffold1049	42	p3	(AAT)15	45	352412	352456	TGCACATTCAGAGACAAAAACA	59.366	22	ATGCATGCACCACGTGTC	60.132	18	276
scaffold1049	44	p3	(TAG)6	18	363643	363660	CCACGATAATTTCAGGGCAC	60.331	20	GGGGAACCTTTGTTTTGTGA	59.807	20	169
scaffold1049	45	c	(CTTT)4cttgctttggtcccttgtttttgtgtgtgtg(TC)9ttctttcttgttttccttctttcttagctacacagattagtaacgaggaaaagaatgatgtgt(TTTTG)4	148	366572	366719	TGGGATTGTACTTCCCATTTC	58.751	21	TGCACAGAAAAACCAAACCA	60.127	20	278
scaffold1049	46	p2	(TA)7	14	368419	368432	GCTCTGCCCATGATTTTAGTG	59.722	21	TGAGAAATGGTCGTGTCCAA	60.088	20	180
scaffold1049	47	p2	(TA)9	18	378055	378072	TGTCCCATGTGCATTGATTT	59.781	20	TTTTATGGGAACATGGGATGA	60.002	21	219
scaffold1049	48	p2	(AT)9	18	381266	381283	TTGTCCAATGTGCATTGATTC	59.39	21	GGGAACATGGGTTAATAAGGG	59.429	21	222
scaffold1049	50	p2	(AT)9	18	408904	408921	CCAATTTTGTAAGAGGGATAGAAA	57.884	24	TGCCACTCTGATAGCTTGGA	59.547	20	228
scaffold1049	51	p4	(TAGT)8	32	414012	414043	CCCTTCAACCATCATCCAAC	60.173	20	GCATGAAGAACTCAAAACCAAA	59.248	22	254
scaffold1049	52	p3	(AGA)5	15	421887	421901	AGGAGTCTCCAACCTTGGGT	59.968	20	GTCAAGCCCTCTCTCTCCCT	59.952	20	163
scaffold1049	53	p4	(TTAA)4	16	427479	427494	ATTGGCAAAAAGCTGCAAGT	59.889	20	TTTTGAAAACTTCCTTCTCTTCTCTC	59.945	26	275
scaffold1049	54	p2	(CT)8	16	432253	432268	CCATGATAGATGCCTTCCGT	59.917	20	GCGAGTGTTGAGGAAGAAGG	59.989	20	174
scaffold1049	55	p2	(TA)7	14	443626	443639	GCTTGGTCTTTTGGTTTCCA	60.088	20	AAAATGGCAAAAACGGTCAA	60.335	20	269
scaffold1049	57	p4	(TTCT)5	20	458118	458137	TTTGTGGTAGCTCCCATTTTT	58.616	21	TGCCACTGAAAAACAATCCA	60.088	20	213
scaffold10516	1	p3	(GAA)5	15	1133	1147	AGCCCTCCATTCTTCCTCAT	60.037	20	CTCTCCCTCCTCTCCTCCAT	59.76	20	243
scaffold10516	2	c	(AT)8an(AT)12	42	11931	11972	TCTAGAAGCCCGATGAAGGA	59.91	20	TAAACTCCGCAGGTAATGGC	60.096	20	235
scaffold10516	3	p2	(TA)6	12	19864	19875	TCCGAAGTACGAATTTTCTAAATG	58.797	24	AGCTCTTTTCTAAAAATATTGGCA	57.871	24	258
scaffold10525	1	p4	(TTTA)5	20	1994	2013	CCAATGGAGGGTATGCAGAT	59.773	20	GACCACTTTCTCCCTCCTCA	59.228	20	249
scaffold10534	1	c	(TTATT)4ttttagtaattttttaaaaaaattataaataaacaaacaaataaaaaatgagaaaata(TAG)5	93	5401	5493	CCTTAGCAATAGAATTAGCAACCAA	60.054	25	CGGGATCTATCTTAAGCCTCC	59.192	21	276
scaffold10534	2	p3	(AAT)6	18	6143	6160	GTCCAACCTGAGAGCGGATA	60.218	20	TTTGCAAGGGATTCGAAGAG	60.323	20	272
scaffold10534	4	p3	(GAG)6	18	36358	36375	CCTCACCAGAAGAGCCAGAC	59.986	20	AGAGATGGCGAAGACAAACG	60.397	20	250
scaffold10534	5	p3	(ATT)5	15	49460	49474	CCAGTGCAGACCTGCTTGTA	60.049	20	CCGAAACATGATCTCAAAGACT	58.319	22	105
scaffold10534	6	p3	(TCA)5	15	65430	65444	TCCTCTTCCTCTTCTTTCTCCTC	59.608	23	TTTCGGGGTCATTTCTCTTC	59.101	20	239
scaffold10534	7	p3	(TAT)17	51	77072	77122	TCAGCTAACAAAAATTAATCACTAAGA	57.203	27	GATGATTATAAAAAGATGTCATGTGTC	57.281	27	260
scaffold10534	8	p3	(TTA)7	21	77530	77550	TTGGGTCCATCCCAATAAAA	59.988	20	CGGAACTGATTTCTGTTTCGAC	61.015	22	111
scaffold10534	11	p2	(AT)9	18	81830	81847	AGACATCAAACTTGGAAGAACAA	57.907	23	AAAGAATACTGACAGTGCTAGAAAAA	57.198	26	265
scaffold10534	12	p2	(TA)15	30	83233	83262	GGCCGAATCCGTAACAAAT	59.776	19	CCAAACCCTTGTTTAATCTACTCA	58.674	24	280
scaffold10534	13	p3	(ACA)5	15	92521	92535	TTTTGTTTCGGTGTTGTCCA	59.981	20	CAGGCACAATGGTGTCATTT	59.42	20	183
scaffold10534	14	p4	(AATG)4	16	96827	96842	TCAAACATTCGCAAGGAAGA	59.395	20	TTTAAGTCAACCACTCGGGG	59.964	20	141
scaffold10534	15	p6	(GGGCAG)4	24	105197	105220	ACCAACCTGTTGTGGTCCAT	60.135	20	GCTTTTAGTGCTGCTTTGGG	60.018	20	219
[truncated: 78,220 more rows]
