# Supplementary material for: Genome Sequencing and Analysis of the Peanut B-Genome Progenitor (Arachis ipaensis)
Source: Front Plant Sci. 2018 May 3;9:604. doi: 10.3389/fpls.2018.00604 (PMC5943715; doi:10.3389/fpls.2018.00604)
Supplement: Supplementary File 4: Data S3 — Summary of orthologous gene groups. [file Data_Sheet_4.XLSX]

## Sheet: Total orthologous groups 16791
Data S3. Summary of orthologous gene groups
ORTHOMCL0(1699 genes,12 taxa):	KHN25016.1_GLS(GLS) KYP30894.1_CAC(CAC) KYP31279.1_CAC(CAC) KYP31306.1_CAC(CAC) KYP31308.1_CAC(CAC) KYP31334.1_CAC(CAC) KYP31356.1_CAC(CAC) KYP31610.1_CAC(CAC) KYP31642.1_CAC(CAC) KYP31646.1_CAC(CAC) KYP31685.1_CAC(CAC) KYP31840.1_CAC(CAC) KYP31995.1_CAC(CAC) KYP31996.1_CAC(CAC) KYP32048.1_CAC(CAC) KYP32059.1_CAC(CAC) KYP32222.1_CAC(CAC) KYP32480.1_CAC(CAC) KYP32590.1_CAC(CAC) KYP32900.1_CAC(CAC)…
D(ARD) XP_015972750.1_ARD(ARD) XP_015973161.1_ARD(ARD) XP_015973431.1_ARD(ARD) XP_015973498.1_ARD(ARD) XP_015973656.1_ARD(ARD) XP_015973728.1_ARD(ARD) XP_015973730.1_ARD(ARD) XP_017178319.1_MAD(MAD) XP_017178386.1_MAD(MAD) XP_017178414.1_MAD(MAD) XP_017178417.1_MAD(MAD) XP_017178421.1_MAD(MAD) XP_017179948.1_MAD(MAD) XP_017180223.1_MAD(MAD) XP_017180225.1_MAD(MAD) XP_017180360.1_MAD(MAD) XP_01718…
ORTHOMCL1(1289 genes,18 taxa):	AES64059_MET(MET) AES67330_MET(MET) AES76908_MET(MET) AES76919_MET(MET) AT4G23160.2_ART(ART) AT4G23160.3_ART(ART) GLYMA06G21970.2_GLM(GLM) GLYMA10G03720.2_GLM(GLM) GLYMA18G28427.1_GLM(GLM) KEH18850_MET(MET) KEH19416_MET(MET) KEH33179_MET(MET) KHM99983.1_GLS(GLS) KHN01139.1_GLS(GLS) KHN01560.1_GLS(GLS) KHN01943.1_GLS(GLS) KHN01991.1_GLS(GLS) KHN02057.1_GLS(GLS) KHN03110.1_GLS(GLS) KHN04062.1_GLS(G…
ORTHOMCL2(1273 genes,18 taxa):	AES60008_MET(MET) AES60021_MET(MET) AES60034_MET(MET) AES60036_MET(MET) AES60041_MET(MET) AES61158_MET(MET) AES61239_MET(MET) AES61932_MET(MET) AES63175_MET(MET) AES63597_MET(MET) AES63900_MET(MET) AES64720_MET(MET) AES70663_MET(MET) AES72410_MET(MET) AES73895_MET(MET) AES76004_MET(MET) AES77382_MET(MET) AES77384_MET(MET) AES77386_MET(MET) AES77387_MET(MET) AES78785_MET(MET) AES78796_MET(MET) AES…
ORTHOMCL3(1126 genes,16 taxa):	AES63417_MET(MET) AES79649_MET(MET) AES89542_MET(MET) AES90176_MET(MET) AES97392_MET(MET) GLYMA0128S50.1_GLM(GLM) GLYMA01G06214.1_GLM(GLM) GLYMA01G06762.1_GLM(GLM) GLYMA01G07053.1_GLM(GLM) GLYMA01G07278.1_GLM(GLM) GLYMA01G07366.1_GLM(GLM) GLYMA01G08586.1_GLM(GLM) GLYMA01G10183.1_GLM(GLM) GLYMA01G17503.1_GLM(GLM) GLYMA01G21762.1_GLM(GLM) GLYMA01G23534.1_GLM(GLM) GLYMA01G25734.1_GLM(GLM) GLYMA01G31…
ORTHOMCL4(1088 genes,14 taxa):	AES58780_MET(MET) AES60459_MET(MET) AES63910_MET(MET) AES63911_MET(MET) AES63920_MET(MET) AES65390_MET(MET) AES65398_MET(MET) AES65401_MET(MET) AES65407_MET(MET) AES65410_MET(MET) AES66026_MET(MET) AES68344_MET(MET) AES68717_MET(MET) AES68721_MET(MET) AES68740_MET(MET) AES68743_MET(MET) AES68745_MET(MET) AES68752_MET(MET) AES68755_MET(MET) AES68796_MET(MET) AES68909_MET(MET) AES68913_MET(MET) AES…
ORTHOMCL5(1072 genes,15 taxa):	GLYMA04G14960.1_GLM(GLM) KEH26140_MET(MET) KEH41545_MET(MET) KHM98968.1_GLS(GLS) KHN07600.1_GLS(GLS) KHN10125.1_GLS(GLS) KHN19402.1_GLS(GLS) KHN19732.1_GLS(GLS) KHN21261.1_GLS(GLS) KHN25579.1_GLS(GLS) KHN28867.1_GLS(GLS) KHN31080.1_GLS(GLS) KHN33219.1_GLS(GLS) KHN48158.1_GLS(GLS) KYP30963.1_CAC(CAC) KYP30994.1_CAC(CAC) KYP31026.1_CAC(CAC) KYP31052.1_CAC(CAC) KYP31072.1_CAC(CAC) KYP31107.1_CAC(CAC…
ORTHOMCL6(1053 genes,11 taxa):	KEH32972_MET(MET) KHM99170.1_GLS(GLS) KHN35752.1_GLS(GLS) KYP30916.1_CAC(CAC) KYP30940.1_CAC(CAC) KYP31036.1_CAC(CAC) KYP31058.1_CAC(CAC) KYP31059.1_CAC(CAC) KYP31160.1_CAC(CAC) KYP31196.1_CAC(CAC) KYP31221.1_CAC(CAC) KYP31222.1_CAC(CAC) KYP31278.1_CAC(CAC) KYP31336.1_CAC(CAC) KYP31449.1_CAC(CAC) KYP31458.1_CAC(CAC) KYP31466.1_CAC(CAC) KYP31616.1_CAC(CAC) KYP31617.1_CAC(CAC) KYP31632.1_CAC(CAC) K…
ORTHOMCL7(962 genes,18 taxa):	AES59354_MET(MET) AES61117_MET(MET) AES62637_MET(MET) AES65543_MET(MET) AES65802_MET(MET) AES70685_MET(MET) AES71737_MET(MET) AES73447_MET(MET) AES74057_MET(MET) AES74058_MET(MET) AES80028_MET(MET) AES80322_MET(MET) AES80323_MET(MET) AES80515_MET(MET) AES80518_MET(MET) AES80524_MET(MET) AES80526_MET(MET) AES80542_MET(MET) AES81556_MET(MET) AES81608_MET(MET) AES82812_MET(MET) AES88343_MET(MET) AES…
ORTHOMCL8(876 genes,1 taxa):	XP_003528439.1_GB(GB) XP_007141199.1-D172_GB(GB) XP_007141199.1-D456_GB(GB) XP_007141199.1-D69_GB(GB) XP_007141199.1-D95_GB(GB) XP_007143884.1-D279_GB(GB) XP_007143924.1-D100_GB(GB) XP_007143924.1-D101_GB(GB) XP_007143924.1-D102_GB(GB) XP_007143924.1-D106_GB(GB) XP_007143924.1-D108_GB(GB) XP_007143924.1-D10_GB(GB) XP_007143924.1-D112_GB(GB) XP_007143924.1-D113_GB(GB) XP_007143924.1-D114_GB(GB) XP…
ORTHOMCL9(786 genes,14 taxa):	AES65249_MET(MET) AES65290_MET(MET) AES65633_MET(MET) AES67842_MET(MET) AES71603_MET(MET) AES71604_MET(MET) AES71666_MET(MET) AES71667_MET(MET) AES80224_MET(MET) AES80231_MET(MET) AES80275_MET(MET) AES80276_MET(MET) AES86723_MET(MET) AES86727_MET(MET) AES86731_MET(MET) AES86733_MET(MET) AES86737_MET(MET) AES86739_MET(MET) AES86740_MET(MET) AES86741_MET(MET) AES86742_MET(MET) AES86781_MET(MET) AES…
ORTHOMCL10(740 genes,1 taxa):	NP_850440.1-D92_GB(GB) XP_004489967.1_GB(GB) XP_004514775.1-D119_GB(GB) XP_004514775.1-D246_GB(GB) XP_004514775.1-D253_GB(GB) XP_004514776.1-D205_GB(GB) XP_004514776.1-D235_GB(GB) XP_004514776.1-D239_GB(GB) XP_004514776.1-D270_GB(GB) XP_004514776.1-D381_GB(GB) XP_004514776.1-D484_GB(GB) XP_004514776.1-D508_GB(GB) XP_007137264.1-D10_GB(GB) XP_007137264.1-D15_GB(GB) XP_007137264.1-D3_GB(GB) XP_0071…
ORTHOMCL11(728 genes,18 taxa):	AES60818_MET(MET) AES65119_MET(MET) AES65925_MET(MET) AES67038_MET(MET) AES69403_MET(MET) AES73485_MET(MET) AES77828_MET(MET) AES80039_MET(MET) AES80699_MET(MET) AES81160_MET(MET) AES87619_MET(MET) AES90205_MET(MET) AES91415_MET(MET) AES92478_MET(MET) AET00767_MET(MET) AET04266_MET(MET) AET04981_MET(MET) AET05451_MET(MET) AET05631_MET(MET) AT1G11290.1_ART(ART) AT1G15510.1_ART(ART) AT1G16480.1_ART…
ORTHOMCL12(721 genes,18 taxa):	AES59199_MET(MET) AES61248_MET(MET) AES62989_MET(MET) AES66112_MET(MET) AES66739_MET(MET) AES73471_MET(MET) AES81671_MET(MET) AT1G04160.1_ART(ART) AT1G04160.2_ART(ART) AT1G04600.1_ART(ART) AT1G08730.1_ART(ART) AT1G08730.2_ART(ART) AT1G17580.1_ART(ART) AT1G50360.1_ART(ART) AT1G54560.1_ART(ART) AT1G54560.2_ART(ART) AT2G20290.1_ART(ART) AT2G20290.2_ART(ART) AT2G20290.3_ART(ART) AT2G20290.4_ART(ART) …
ORTHOMCL13(698 genes,18 taxa):	AES63660_MET(MET) AES63661_MET(MET) AES63662_MET(MET) AES63663_MET(MET) AES66774_MET(MET) AES66777_MET(MET) AES66778_MET(MET) AES68373_MET(MET) AES68383_MET(MET) AES68385_MET(MET) AES68947_MET(MET) AES68950_MET(MET) AES68951_MET(MET) AES68952_MET(MET) AES68955_MET(MET) AES68958_MET(MET) AES68988_MET(MET) AES68991_MET(MET) AES68992_MET(MET) AES68993_MET(MET) AES70324_MET(MET) AES74759_MET(MET) AES…
ORTHOMCL14(684 genes,18 taxa):	AES71116_MET(MET) AES72592_MET(MET) AES72595_MET(MET) AES72598_MET(MET) AES75305_MET(MET) AES75306_MET(MET) AES75308_MET(MET) AES75309_MET(MET) AES79453_MET(MET) AES80238_MET(MET) AES94850_MET(MET) AES95343_MET(MET) AES95413_MET(MET) AES95469_MET(MET) AES95470_MET(MET) AES95471_MET(MET) AES95472_MET(MET) AES95473_MET(MET) AES95477_MET(MET) AES95479_MET(MET) AES95483_MET(MET) AES95484_MET(MET) AES…
ORTHOMCL15(682 genes,18 taxa):	AES59548_MET(MET) AES59550_MET(MET) AES62685_MET(MET) AES62686_MET(MET) AES62687_MET(MET) AES71610_MET(MET) AES75751_MET(MET) AES75756_MET(MET) AES75758_MET(MET) AES93608_MET(MET) AES93611_MET(MET) AES93613_MET(MET) AES98167_MET(MET) AES98408_MET(MET) AES98412_MET(MET) AES98413_MET(MET) AET02509_MET(MET) AET02510_MET(MET) AET02511_MET(MET) AET02513_MET(MET) AET02515_MET(MET) AET02524_MET(MET) AET…
ORTHOMCL16(673 genes,18 taxa):	AES63068_MET(MET) AES63076_MET(MET) AES70070_MET(MET) AES72859_MET(MET) AES77225_MET(MET) AES89655_MET(MET) AET04740_MET(MET) AT1G05570.1_ART(ART) AT1G05570.2_ART(ART) AT1G05570.3_ART(ART) AT1G05570.4_ART(ART) AT1G06490.1_ART(ART) AT1G06490.2_ART(ART) AT2G13680.1_ART(ART) AT2G31960.1_ART(ART) AT2G31960.2_ART(ART) AT2G31960.3_ART(ART) AT2G31960.4_ART(ART) AT2G31960.5_ART(ART) AT2G36850.1_ART(ART) …
ORTHOMCL17(672 genes,18 taxa):	AES59823_MET(MET) AES60158_MET(MET) AES72950_MET(MET) AES72952_MET(MET) AES92622_MET(MET) AES92624_MET(MET) AES94004_MET(MET) AET00192_MET(MET) AET00506_MET(MET) AET01084_MET(MET) AET01085_MET(MET) AET04904_MET(MET) AT1G18890.1_ART(ART) AT1G35670.1_ART(ART) AT1G50700.1_ART(ART) AT1G50700.2_ART(ART) AT1G50700.3_ART(ART) AT1G61950.1_ART(ART) AT1G74740.1_ART(ART) AT1G76040.1_ART(ART) AT1G76040.2_ART…
ORTHOMCL18(659 genes,14 taxa):	AES69132_MET(MET) AES71273_MET(MET) AES78158_MET(MET) AES79113_MET(MET) AES81130_MET(MET) AES86763_MET(MET) AES86764_MET(MET) AES86804_MET(MET) AES86808_MET(MET) AES86810_MET(MET) AES86811_MET(MET) AES87048_MET(MET) AES87053_MET(MET) AES87054_MET(MET) AES87058_MET(MET) AES87063_MET(MET) AES87069_MET(MET) AES87072_MET(MET) AES87095_MET(MET) AES87254_MET(MET) AES89027_MET(MET) AES96359_MET(MET) AES…
ORTHOMCL19(650 genes,18 taxa):	AES59767_MET(MET) AES61561_MET(MET) AES61564_MET(MET) AES64092_MET(MET) AES64094_MET(MET) AES64104_MET(MET) AES71643_MET(MET) AES72134_MET(MET) AES72696_MET(MET) AES73698_MET(MET) AES74595_MET(MET) AES74597_MET(MET) AES74614_MET(MET) AES74618_MET(MET) AES74619_MET(MET) AES74620_MET(MET) AES74622_MET(MET) AES74626_MET(MET) AES74630_MET(MET) AES76388_MET(MET) AES78925_MET(MET) AES81895_MET(MET) AES…
ORTHOMCL20(636 genes,18 taxa):	AES59331_MET(MET) AES59590_MET(MET) AES65413_MET(MET) AES65414_MET(MET) AES65582_MET(MET) AES67466_MET(MET) AES67468_MET(MET) AES67859_MET(MET) AES68291_MET(MET) AES72312_MET(MET) AES72931_MET(MET) AES72932_MET(MET) AES72933_MET(MET) AES74289_MET(MET) AES88600_MET(MET) AES89386_MET(MET) AES95050_MET(MET) AES95309_MET(MET) AES95468_MET(MET) AET04139_MET(MET) AT1G31740.1_ART(ART) AT1G45130.1_ART(AR…
ORTHOMCL21(623 genes,18 taxa):	AES63447_MET(MET) AES82113_MET(MET) AES96207_MET(MET) AES98621_MET(MET) AES98691_MET(MET) AES98708_MET(MET) AET01835_MET(MET) AET04382_MET(MET) AET05614_MET(MET) AT1G31120.1_ART(ART) AT1G60160.1_ART(ART) AT1G70300.1_ART(ART) AT2G30070.1_ART(ART) AT2G30070.2_ART(ART) AT2G35060.1_ART(ART) AT2G35060.2_ART(ART) AT2G35060.3_ART(ART) AT2G35060.4_ART(ART) AT2G40540.1_ART(ART) AT2G40540.2_ART(ART) AT2G40…
ORTHOMCL22(597 genes,18 taxa):	AES63164_MET(MET) AES63558_MET(MET) AES64050_MET(MET) AES64869_MET(MET) AES64872_MET(MET) AES65351_MET(MET) AES65352_MET(MET) AES77518_MET(MET) AES77883_MET(MET) AES78058_MET(MET) AES78087_MET(MET) AES78104_MET(MET) AES78159_MET(MET) AES78180_MET(MET) AES78181_MET(MET) AES78190_MET(MET) AES78192_MET(MET) AES78194_MET(MET) AES78195_MET(MET) AES78197_MET(MET) AES78199_MET(MET) AES78219_MET(MET) AES…
ORTHOMCL23(593 genes,18 taxa):	AES64710_MET(MET) AES65969_MET(MET) AES90053_MET(MET) AES91411_MET(MET) AES96874_MET(MET) AT1G31280.1_ART(ART) AT1G31290.1_ART(ART) AT1G31290.2_ART(ART) AT1G31290.3_ART(ART) AT1G48410.1_ART(ART) AT1G48410.2_ART(ART) AT1G48410.3_ART(ART) AT1G69440.1_ART(ART) AT2G27880.1_ART(ART) AT5G43810.1_ART(ART) AT5G43810.2_ART(ART) AT5G43810.3_ART(ART) AT5G43810.4_ART(ART) GLYMA01G06370.2_GLM(GLM) GLYMA02G005…
ORTHOMCL25(592 genes,13 taxa):	AES58694_MET(MET) AES59450_MET(MET) AES60713_MET(MET) AES63743_MET(MET) AES65503_MET(MET) AES65509_MET(MET) AES65510_MET(MET) AES65513_MET(MET) AES65521_MET(MET) AES65523_MET(MET) AES68922_MET(MET) AES68997_MET(MET) AES69000_MET(MET) AES69002_MET(MET) AES69004_MET(MET) AES69005_MET(MET) AES69014_MET(MET) AES69015_MET(MET) AES74555_MET(MET) AES76050_MET(MET) AES76112_MET(MET) AES76131_MET(MET) AES…
ORTHOMCL26(591 genes,18 taxa):	AES62373_MET(MET) AES64024_MET(MET) AES64027_MET(MET) AES64029_MET(MET) AES64030_MET(MET) AES64031_MET(MET) AES69292_MET(MET) AES69566_MET(MET) AES75598_MET(MET) AES97234_MET(MET) AES98523_MET(MET) AES99532_MET(MET) AES99894_MET(MET) AES99895_MET(MET) AES99899_MET(MET) AET00177_MET(MET) AT2G34930.1_ART(ART) GLYMA0249S00210.2_GLM(GLM) GLYMA02G09263.1_GLM(GLM) GLYMA0363S00210.2_GLM(GLM) GLYMA0363S0…
ORTHOMCL27(590 genes,18 taxa):	AES58949_MET(MET) AES58950_MET(MET) AES67934_MET(MET) AES68067_MET(MET) AES68069_MET(MET) AES68070_MET(MET) AES73706_MET(MET) AES81579_MET(MET) AES81581_MET(MET) AES81585_MET(MET) AES81616_MET(MET) AES81617_MET(MET) AES81618_MET(MET) AES81619_MET(MET) AES81621_MET(MET) AES81623_MET(MET) AES81632_MET(MET) AES81990_MET(MET) AES81991_MET(MET) AES81993_MET(MET) AES81995_MET(MET) AES91397_MET(MET) AES…
ORTHOMCL28(589 genes,18 taxa):	AES61797_MET(MET) AES62402_MET(MET) AES76690_MET(MET) AES81612_MET(MET) AES96080_MET(MET) AES96106_MET(MET) AET00687_MET(MET) AET00689_MET(MET) AET02407_MET(MET) AET02441_MET(MET) AET03039_MET(MET) AT1G04120.1_ART(ART) AT1G04120.2_ART(ART) AT1G04120.3_ART(ART) AT2G47800.1_ART(ART) AT3G13080.1_ART(ART) AT3G13080.2_ART(ART) AT3G13080.3_ART(ART) AT3G13080.4_ART(ART) AT3G13080.5_ART(ART) AT3G13090.1_…
ORTHOMCL29(567 genes,18 taxa):	AES71175_MET(MET) AES98705_MET(MET) AES99619_MET(MET) AT3G08530.1_ART(ART) AT3G11130.1_ART(ART) GLYMA01G38580.1_GLM(GLM) GLYMA01G38580.2_GLM(GLM) GLYMA02G39360.1_GLM(GLM) GLYMA02G42560.1_GLM(GLM) GLYMA11G06720.1_GLM(GLM) GLYMA11G35460.1_GLM(GLM) GLYMA14G06340.1_GLM(GLM) GLYMA14G06340.2_GLM(GLM) GLYMA14G37510.1_GLM(GLM) GLYMA18G02960.1_GLM(GLM) KEH28183_MET(MET) KEH28287_MET(MET) KEH34327_MET(MET)…
ORTHOMCL30(561 genes,18 taxa):	AES62337_MET(MET) AES65133_MET(MET) AES68396_MET(MET) AES69447_MET(MET) AES73670_MET(MET) AES92479_MET(MET) AET03145_MET(MET) AET04269_MET(MET) AET04650_MET(MET) AT2G21770.1_ART(ART) AT2G25540.1_ART(ART) AT4G18780.1_ART(ART) AT4G32410.1_ART(ART) AT4G39350.1_ART(ART) AT5G05170.1_ART(ART) AT5G09870.1_ART(ART) AT5G17420.1_ART(ART) AT5G44030.1_ART(ART) AT5G44030.2_ART(ART) AT5G44030.3_ART(ART) AT5G64…
ORTHOMCL31(553 genes,10 taxa):	KEH32345_MET(MET) KEH36739_MET(MET) KEH36868_MET(MET) KEH41052_MET(MET) KEH41789_MET(MET) KHN11094.1_GLS(GLS) KHN28376.1_GLS(GLS) KHN33900.1_GLS(GLS) KHN42808.1_GLS(GLS) KYP31132.1_CAC(CAC) KYP31531.1_CAC(CAC) KYP31532.1_CAC(CAC) KYP31575.1_CAC(CAC) KYP31576.1_CAC(CAC) KYP31577.1_CAC(CAC) KYP31768.1_CAC(CAC) KYP32086.1_CAC(CAC) KYP32089.1_CAC(CAC) KYP32240.1_CAC(CAC) KYP32375.1_CAC(CAC) KYP32426.…
ORTHOMCL32(547 genes,18 taxa):	AES67819_MET(MET) AES68348_MET(MET) AES68349_MET(MET) AES74492_MET(MET) AES91339_MET(MET) AES96443_MET(MET) AET01633_MET(MET) AET02620_MET(MET) AET03055_MET(MET) AT1G13210.1_ART(ART) AT1G17500.1_ART(ART) AT1G17500.2_ART(ART) AT1G26130.1_ART(ART) AT1G26130.2_ART(ART) AT1G26130.3_ART(ART) AT1G26130.4_ART(ART) AT1G54280.1_ART(ART) AT1G54280.2_ART(ART) AT1G54280.3_ART(ART) AT1G59820.1_ART(ART) AT1G68…
ORTHOMCL33(544 genes,18 taxa):	AES63403_MET(MET) AES71245_MET(MET) AES73286_MET(MET) AES79165_MET(MET) AES79259_MET(MET) AES86816_MET(MET) AES88898_MET(MET) AES94993_MET(MET) AES94995_MET(MET) AES98533_MET(MET) AES98819_MET(MET) AES99522_MET(MET) AES99660_MET(MET) AT1G18140.1_ART(ART) AT2G29130.1_ART(ART) AT2G30210.1_ART(ART) AT2G38080.1_ART(ART) AT2G40370.1_ART(ART) AT2G46570.1_ART(ART) AT2G46570.2_ART(ART) AT3G09220.1_ART(AR…
ORTHOMCL34(533 genes,18 taxa):	AES60097_MET(MET) AES62459_MET(MET) AES64786_MET(MET) AES67559_MET(MET) AES88764_MET(MET) AES97207_MET(MET) AES97208_MET(MET) AES97210_MET(MET) AES97211_MET(MET) AET02217_MET(MET) AT1G30570.1_ART(ART) AT2G21480.1_ART(ART) AT2G23200.1_ART(ART) AT2G39360.1_ART(ART) AT3G04690.1_ART(ART) AT3G46290.1_ART(ART) AT3G51550.1_ART(ART) AT4G39110.1_ART(ART) AT5G24010.1_ART(ART) AT5G28680.1_ART(ART) AT5G28680…
ORTHOMCL35(525 genes,18 taxa):	AES67732_MET(MET) AES67733_MET(MET) AES67734_MET(MET) AES67760_MET(MET) AES69264_MET(MET) AES76410_MET(MET) AES76414_MET(MET) AES76421_MET(MET) AES86837_MET(MET) AES86840_MET(MET) AES87221_MET(MET) AES89991_MET(MET) AES89992_MET(MET) AES96995_MET(MET) AES98682_MET(MET) AT1G26560.1_ART(ART) AT1G47600.1_ART(ART) AT1G47600.2_ART(ART) AT1G51470.1_ART(ART) AT1G51490.1_ART(ART) AT2G25630.1_ART(ART) AT2…
ORTHOMCL36(521 genes,18 taxa):	AES67764_MET(MET) AES87954_MET(MET) AT1G05960.1_ART(ART) AT1G05960.2_ART(ART) AT1G05960.3_ART(ART) AT1G05960.4_ART(ART) AT2G41830.1_ART(ART) AT2G41830.2_ART(ART) AT5G21080.1_ART(ART) AT5G26850.1_ART(ART) AT5G26850.2_ART(ART) AT5G26850.3_ART(ART) AT5G26850.4_ART(ART) GLYMA03G29390.1_GLM(GLM) GLYMA03G29390.2_GLM(GLM) GLYMA06G35940.1_GLM(GLM) GLYMA09G36260.2_GLM(GLM) GLYMA10G28810.1_GLM(GLM) GLYMA11…
ORTHOMCL37(510 genes,18 taxa):	AES61371_MET(MET) AES62661_MET(MET) AES67809_MET(MET) AES67810_MET(MET) AES71573_MET(MET) AES71576_MET(MET) AES82497_MET(MET) AES95303_MET(MET) AES95304_MET(MET) AET01336_MET(MET) AET01649_MET(MET) AET01650_MET(MET) AET01652_MET(MET) AET01657_MET(MET) AET01658_MET(MET) AET01661_MET(MET) AET01663_MET(MET) AET01665_MET(MET) AET01667_MET(MET) AET01670_MET(MET) AET01672_MET(MET) AET01673_MET(MET) AET…
ORTHOMCL38(500 genes,18 taxa):	AES65356_MET(MET) AES65357_MET(MET) AES88043_MET(MET) AES90718_MET(MET) AES94546_MET(MET) AET01463_MET(MET) AET01464_MET(MET) AET02645_MET(MET) AT1G27770.1_ART(ART) AT1G27770.2_ART(ART) AT1G27770.3_ART(ART) AT1G27770.4_ART(ART) AT2G22950.1_ART(ART) AT2G41560.1_ART(ART) AT2G41560.2_ART(ART) AT2G41560.3_ART(ART) AT2G41560.4_ART(ART) AT3G21180.1_ART(ART) AT3G22910.1_ART(ART) AT3G57330.1_ART(ART) AT3…
ORTHOMCL39(495 genes,18 taxa):	AES79943_MET(MET) AES92121_MET(MET) AET01091_MET(MET) AT1G01960.1_ART(ART) AT3G43300.1_ART(ART) AT3G43300.2_ART(ART) AT3G43300.3_ART(ART) AT3G60860.1_ART(ART) AT4G35380.1_ART(ART) AT4G35380.2_ART(ART) AT4G38200.1_ART(ART) AT4G38200.2_ART(ART) GLYMA01G34560.1_GLM(GLM) GLYMA01G34560.2_GLM(GLM) GLYMA01G34560.3_GLM(GLM) GLYMA02G48200.1_GLM(GLM) GLYMA02G48200.2_GLM(GLM) GLYMA03G02610.1_GLM(GLM) GLYMA0…
ORTHOMCL41(492 genes,18 taxa):	AES64252_MET(MET) AES67001_MET(MET) AES73013_MET(MET) AES74781_MET(MET) AES77534_MET(MET) AES82586_MET(MET) AES89660_MET(MET) AES91777_MET(MET) AES93910_MET(MET) AET05030_MET(MET) AT1G03740.1_ART(ART) AT1G03740.2_ART(ART) AT1G09600.1_ART(ART) AT1G18670.1_ART(ART) AT1G18670.2_ART(ART) AT1G18670.3_ART(ART) AT1G33770.1_ART(ART) AT1G53050.1_ART(ART) AT1G53050.2_ART(ART) AT1G54610.1_ART(ART) AT1G54610…
ORTHOMCL42(486 genes,18 taxa):	AES68563_MET(MET) AES74217_MET(MET) AES74219_MET(MET) AES89165_MET(MET) AES89172_MET(MET) AES95035_MET(MET) AET03871_MET(MET) AT1G19650.1_ART(ART) AT1G19650.2_ART(ART) AT1G19650.3_ART(ART) AT1G55690.1_ART(ART) AT1G55690.2_ART(ART) AT1G55690.3_ART(ART) AT1G55690.4_ART(ART) AT1G55690.5_ART(ART) AT1G75370.1_ART(ART) AT1G75370.2_ART(ART) AT2G16380.1_ART(ART) AT2G16380.2_ART(ART) AT2G16380.3_ART(ART) …
ORTHOMCL43(477 genes,18 taxa):	AES63406_MET(MET) AES63407_MET(MET) AES63408_MET(MET) AES63409_MET(MET) AES63410_MET(MET) AES72189_MET(MET) AES92453_MET(MET) AES96149_MET(MET) AET04861_MET(MET) AT1G34210.1_ART(ART) AT1G34210.2_ART(ART) AT1G60800.1_ART(ART) AT1G60800.2_ART(ART) AT1G71830.1_ART(ART) AT2G13790.1_ART(ART) AT2G13800.1_ART(ART) AT2G13800.2_ART(ART) AT2G13800.3_ART(ART) AT2G13800.4_ART(ART) AT2G23950.1_ART(ART) AT2G23…
ORTHOMCL44(474 genes,18 taxa):	AES59982_MET(MET) AES59985_MET(MET) AES62669_MET(MET) AES62670_MET(MET) AES62671_MET(MET) AES68407_MET(MET) AES68429_MET(MET) AES68430_MET(MET) AES69173_MET(MET) AES72659_MET(MET) AES72665_MET(MET) AES76785_MET(MET) AES90393_MET(MET) AES90454_MET(MET) AES91726_MET(MET) AES91728_MET(MET) AES93659_MET(MET) AES96793_MET(MET) AES99586_MET(MET) AET00682_MET(MET) AET05222_MET(MET) AT1G07340.1_ART(ART) …
ORTHOMCL45(473 genes,18 taxa):	AES61444_MET(MET) AES61721_MET(MET) AES70665_MET(MET) AES76706_MET(MET) AES81347_MET(MET) AES82149_MET(MET) AES82400_MET(MET) AET00846_MET(MET) AET04979_MET(MET) AET05326_MET(MET) AT1G09170.1_ART(ART) AT1G09170.2_ART(ART) AT1G09170.3_ART(ART) AT1G09170.4_ART(ART) AT1G09170.5_ART(ART) AT1G09170.6_ART(ART) AT1G09170.7_ART(ART) AT1G09170.8_ART(ART) AT1G18410.1_ART(ART) AT1G18410.2_ART(ART) AT1G18410…
ORTHOMCL46(472 genes,18 taxa):	AES66480_MET(MET) AES66481_MET(MET) AES66482_MET(MET) AES66484_MET(MET) AES66492_MET(MET) AES66493_MET(MET) AES66495_MET(MET) AES66496_MET(MET) AES66504_MET(MET) AES66513_MET(MET) AES99711_MET(MET) AET00430_MET(MET) AET02915_MET(MET) AET04342_MET(MET) AT1G07650.1_ART(ART) AT1G07650.2_ART(ART) AT1G07650.3_ART(ART) AT1G07650.4_ART(ART) AT1G29720.1_ART(ART) AT1G29730.1_ART(ART) AT1G29730.2_ART(ART) …
ORTHOMCL47(460 genes,12 taxa):	AES59191_MET(MET) AES59935_MET(MET) AES60922_MET(MET) AES65773_MET(MET) AES66654_MET(MET) AES66692_MET(MET) AES67271_MET(MET) AES67320_MET(MET) AES68202_MET(MET) AES68870_MET(MET) AES69175_MET(MET) AES69544_MET(MET) AES70395_MET(MET) AES70987_MET(MET) AES71042_MET(MET) AES73416_MET(MET) AES74854_MET(MET) AES76150_MET(MET) AES76725_MET(MET) AES76830_MET(MET) AES77986_MET(MET) AES78311_MET(MET) AES…
ORTHOMCL48(455 genes,18 taxa):	AES62546_MET(MET) AES64810_MET(MET) AES64812_MET(MET) AES64817_MET(MET) AES64820_MET(MET) AES67250_MET(MET) AES67987_MET(MET) AES80044_MET(MET) AES88097_MET(MET) AES93619_MET(MET) AES95769_MET(MET) AT1G05230.10_ART(ART) AT1G05230.11_ART(ART) AT1G05230.12_ART(ART) AT1G05230.1_ART(ART) AT1G05230.2_ART(ART) AT1G05230.3_ART(ART) AT1G05230.4_ART(ART) AT1G05230.5_ART(ART) AT1G05230.6_ART(ART) AT1G05230…
ORTHOMCL49(453 genes,9 taxa):	GLYMA18G38410.1_GLM(GLM) KHN05779.1_GLS(GLS) KHN05992.1_GLS(GLS) KHN13120.1_GLS(GLS) KHN19622.1_GLS(GLS) KHN24001.1_GLS(GLS) KHN24186.1_GLS(GLS) KHN24371.1_GLS(GLS) KHN24627.1_GLS(GLS) KHN25173.1_GLS(GLS) KHN27559.1_GLS(GLS) KHN36471.1_GLS(GLS) KHN41511.1_GLS(GLS) KHN42913.1_GLS(GLS) KHN43553.1_GLS(GLS) KYP33076.1_CAC(CAC) KYP35429.1_CAC(CAC) KYP39208.1_CAC(CAC) KYP40566.1_CAC(CAC) KYP41189.1_CAC…
ORTHOMCL50(447 genes,13 taxa):	AES65839_MET(MET) AES78154_MET(MET) AES81665_MET(MET) AES86815_MET(MET) AET01285_MET(MET) AT1G19260.1_ART(ART) AT1G41920.1_ART(ART) AT2G06541.1_ART(ART) AT2G06541.2_ART(ART) AT3G29450.1_ART(ART) AT3G29763.1_ART(ART) AT3G29765.1_ART(ART) AT4G09660.1_ART(ART) GLYMA01G01251.1_GLM(GLM) GLYMA01G02963.1_GLM(GLM) GLYMA01G06671.1_GLM(GLM) GLYMA02G08284.1_GLM(GLM) GLYMA02G08292.1_GLM(GLM) GLYMA02G21290.1_…
ORTHOMCL51(444 genes,3 taxa):	XP_004506389.1-D132_GB(GB) XP_004506389.1-D141_GB(GB) XP_004506389.1-D163_GB(GB) XP_004506389.1-D168_GB(GB) XP_004506389.1-D175_GB(GB) XP_004506389.1-D304_GB(GB) XP_004506389.1-D328_GB(GB) XP_004506389.1-D356_GB(GB) XP_004506389.1-D365_GB(GB) XP_004506389.1-D397_GB(GB) XP_004506389.1-D414_GB(GB) XP_004506389.1-D416_GB(GB) XP_004506389.1-D437_GB(GB) XP_004506389.1-D464_GB(GB) XP_004506389.1-D50_GB…
ORTHOMCL52(443 genes,17 taxa):	AES59942_MET(MET) AES59944_MET(MET) AES63603_MET(MET) AES70567_MET(MET) AES70570_MET(MET) AES70573_MET(MET) AES70574_MET(MET) AES70578_MET(MET) AES70579_MET(MET) AES70581_MET(MET) AES70585_MET(MET) AES70590_MET(MET) AES92777_MET(MET) AES92778_MET(MET) AES94841_MET(MET) AES94842_MET(MET) AES94844_MET(MET) AES98821_MET(MET) AES98823_MET(MET) AES98829_MET(MET) AET00660_MET(MET) AET00662_MET(MET) AET…
ORTHOMCL53(440 genes,18 taxa):	AES67246_MET(MET) AES67247_MET(MET) AES73507_MET(MET) AES74100_MET(MET) AES95334_MET(MET) AET03581_MET(MET) AET03597_MET(MET) AT1G05200.1_ART(ART) AT1G05200.2_ART(ART) AT1G05200.3_ART(ART) AT1G05200.4_ART(ART) AT1G05200.5_ART(ART) AT1G05200.6_ART(ART) AT1G05200.7_ART(ART) AT1G42540.1_ART(ART) AT1G42540.2_ART(ART) AT1G42540.3_ART(ART) AT1G42540.4_ART(ART) AT2G17260.1_ART(ART) AT2G24710.1_ART(ART) …
ORTHOMCL54(432 genes,18 taxa):	AES58683_MET(MET) AES58688_MET(MET) AES58691_MET(MET) AES58701_MET(MET) AES70708_MET(MET) AES72917_MET(MET) AES72920_MET(MET) AES72921_MET(MET) AES73893_MET(MET) AES73894_MET(MET) AES73916_MET(MET) AET00869_MET(MET) AET00870_MET(MET) AET04792_MET(MET) AT1G10010.1_ART(ART) AT1G10010.2_ART(ART) AT1G44100.1_ART(ART) AT1G58360.1_ART(ART) AT1G77380.1_ART(ART) AT5G09220.1_ART(ART) AT5G23810.1_ART(ART) …
ORTHOMCL55(428 genes,13 taxa):	GLYMA02G33920.1_GLM(GLM) GLYMA05G23600.1_GLM(GLM) GLYMA08G35620.1_GLM(GLM) GLYMA15G21480.1_GLM(GLM) GLYMA15G38170.1_GLM(GLM) GLYMA15G38460.1_GLM(GLM) GLYMA17G32400.1_GLM(GLM) GLYMA18G37400.1_GLM(GLM) KYP30927.1_CAC(CAC) KYP31076.1_CAC(CAC) KYP31385.1_CAC(CAC) KYP31623.1_CAC(CAC) KYP31721.1_CAC(CAC) KYP31744.1_CAC(CAC) KYP31785.1_CAC(CAC) KYP31786.1_CAC(CAC) KYP31787.1_CAC(CAC) KYP31798.1_CAC(CAC)…
ORTHOMCL56(425 genes,12 taxa):	AES60450_MET(MET) AES65120_MET(MET) AES69798_MET(MET) AES70673_MET(MET) AES70675_MET(MET) AES72335_MET(MET) AES75522_MET(MET) AES75967_MET(MET) AES75969_MET(MET) AES75988_MET(MET) AES75991_MET(MET) AES76023_MET(MET) AES76031_MET(MET) AES76347_MET(MET) AES76366_MET(MET) AES76395_MET(MET) AES76397_MET(MET) AES76399_MET(MET) AES76486_MET(MET) AES76492_MET(MET) AES76494_MET(MET) AES76497_MET(MET) AES…
ORTHOMCL57(424 genes,18 taxa):	AES64853_MET(MET) AES64856_MET(MET) AES64859_MET(MET) AES64861_MET(MET) AES64863_MET(MET) AES68527_MET(MET) AES68530_MET(MET) AES68535_MET(MET) AES90435_MET(MET) AES90437_MET(MET) AES90439_MET(MET) AES90440_MET(MET) AT1G01980.1_ART(ART) AT1G11770.1_ART(ART) AT1G26380.1_ART(ART) AT1G26390.1_ART(ART) AT1G26400.1_ART(ART) AT1G26410.1_ART(ART) AT1G26420.1_ART(ART) AT1G30700.1_ART(ART) AT1G30710.1_ART…
ORTHOMCL58(424 genes,18 taxa):	AES65205_MET(MET) AES73783_MET(MET) AES92277_MET(MET) AES92278_MET(MET) AT1G17260.1_ART(ART) AT1G80660.1_ART(ART) AT1G80660.2_ART(ART) AT1G80660.3_ART(ART) AT1G80660.4_ART(ART) AT2G07560.1_ART(ART) AT2G18960.1_ART(ART) AT2G18960.2_ART(ART) AT2G18960.3_ART(ART) AT2G24520.1_ART(ART) AT2G24520.2_ART(ART) AT2G24520.3_ART(ART) AT2G24520.4_ART(ART) AT3G42640.1_ART(ART) AT3G47950.1_ART(ART) AT3G47950.2_…
ORTHOMCL59(400 genes,18 taxa):	AES64802_MET(MET) AES73487_MET(MET) AES82838_MET(MET) AT1G01040.1_ART(ART) AT1G01040.2_ART(ART) AT3G03300.1_ART(ART) AT3G03300.2_ART(ART) AT3G03300.3_ART(ART) AT3G03300.4_ART(ART) AT3G43920.1_ART(ART) AT3G43920.2_ART(ART) AT3G43920.3_ART(ART) AT3G43920.4_ART(ART) AT3G43920.5_ART(ART) AT3G43920.6_ART(ART) AT5G20320.1_ART(ART) AT5G20320.2_ART(ART) AT5G20320.3_ART(ART) GLYMA03G42290.3_GLM(GLM) GLYMA…
ORTHOMCL60(397 genes,18 taxa):	AES60213_MET(MET) AES61055_MET(MET) AES71287_MET(MET) AES81553_MET(MET) AES81558_MET(MET) AES81562_MET(MET) AES81563_MET(MET) AES81565_MET(MET) AES81567_MET(MET) AES81568_MET(MET) AES81569_MET(MET) AES81570_MET(MET) AES86812_MET(MET) AT1G62200.1_ART(ART) AT1G62200.2_ART(ART) AT1G62200.3_ART(ART) AT2G02020.1_ART(ART) AT2G02020.2_ART(ART) AT2G02040.1_ART(ART) AT2G40460.1_ART(ART) AT3G54140.1_ART(AR…
ORTHOMCL61(390 genes,18 taxa):	AES65832_MET(MET) AES73001_MET(MET) AES77846_MET(MET) AES82823_MET(MET) AET05071_MET(MET) AT1G29400.1_ART(ART) AT1G29400.2_ART(ART) AT1G29400.3_ART(ART) AT2G42890.1_ART(ART) AT2G42890.2_ART(ART) AT2G42890.3_ART(ART) AT5G07290.1_ART(ART) AT5G61960.10_ART(ART) AT5G61960.11_ART(ART) AT5G61960.1_ART(ART) AT5G61960.2_ART(ART) AT5G61960.3_ART(ART) AT5G61960.4_ART(ART) AT5G61960.5_ART(ART) AT5G61960.6_A…
ORTHOMCL62(387 genes,13 taxa):	AES60170_MET(MET) AES60345_MET(MET) AES68696_MET(MET) GLYMA01G10231.1_GLM(GLM) GLYMA01G10254.1_GLM(GLM) GLYMA06G39990.1_GLM(GLM) GLYMA07G06866.1_GLM(GLM) GLYMA07G06898.1_GLM(GLM) GLYMA07G06914.1_GLM(GLM) GLYMA07G06914.2_GLM(GLM) GLYMA07G07015.1_GLM(GLM) GLYMA07G07075.1_GLM(GLM) GLYMA07G07075.2_GLM(GLM) GLYMA07G07100.2_GLM(GLM) GLYMA07G07100.4_GLM(GLM) GLYMA07G07100.5_GLM(GLM) GLYMA07G07110.1_GLM(…
ORTHOMCL63(384 genes,18 taxa):	AES60733_MET(MET) AES72465_MET(MET) AES73805_MET(MET) AES82786_MET(MET) AES88563_MET(MET) AES92511_MET(MET) AT1G01340.1_ART(ART) AT1G01340.2_ART(ART) AT1G15990.1_ART(ART) AT1G19780.1_ART(ART) AT1G19780.2_ART(ART) AT2G23980.10_ART(ART) AT2G23980.1_ART(ART) AT2G23980.2_ART(ART) AT2G23980.3_ART(ART) AT2G23980.4_ART(ART) AT2G23980.5_ART(ART) AT2G23980.6_ART(ART) AT2G23980.7_ART(ART) AT2G23980.8_ART(A…
ORTHOMCL64(376 genes,18 taxa):	AES60208_MET(MET) AES60210_MET(MET) AES61099_MET(MET) AES65481_MET(MET) AES67816_MET(MET) AES67817_MET(MET) AES76788_MET(MET) AET01635_MET(MET) AET01636_MET(MET) AET05228_MET(MET) AT1G03930.1_ART(ART) AT1G04440.1_ART(ART) AT1G72710.1_ART(ART) AT2G19470.1_ART(ART) AT3G23340.1_ART(ART) AT3G23340.2_ART(ART) AT4G14340.1_ART(ART) AT4G14340.2_ART(ART) AT4G26100.1_ART(ART) AT4G28540.1_ART(ART) AT4G28860…
ORTHOMCL65(372 genes,18 taxa):	AES61489_MET(MET) AES61591_MET(MET) AES61592_MET(MET) AES61593_MET(MET) AES63160_MET(MET) AES66963_MET(MET) AES66964_MET(MET) AES80040_MET(MET) AES82237_MET(MET) AES82238_MET(MET) AT1G06390.1_ART(ART) AT1G06390.2_ART(ART) AT1G09840.10_ART(ART) AT1G09840.11_ART(ART) AT1G09840.1_ART(ART) AT1G09840.2_ART(ART) AT1G09840.3_ART(ART) AT1G09840.4_ART(ART) AT1G09840.5_ART(ART) AT1G09840.6_ART(ART) AT1G098…
ORTHOMCL66(371 genes,18 taxa):	AES65225_MET(MET) AES81363_MET(MET) AES92272_MET(MET) AT2G29890.1_ART(ART) AT2G29890.2_ART(ART) AT2G29890.3_ART(ART) AT2G29890.4_ART(ART) AT2G29890.5_ART(ART) AT2G41740.1_ART(ART) AT2G41740.2_ART(ART) AT3G57410.10_ART(ART) AT3G57410.1_ART(ART) AT3G57410.2_ART(ART) AT3G57410.3_ART(ART) AT3G57410.4_ART(ART) AT3G57410.5_ART(ART) AT3G57410.6_ART(ART) AT3G57410.7_ART(ART) AT3G57410.8_ART(ART) AT3G5741…
ORTHOMCL67(370 genes,18 taxa):	AES73979_MET(MET) AES76623_MET(MET) AES89267_MET(MET) AES92142_MET(MET) AES95091_MET(MET) AET03829_MET(MET) AT1G18370.1_ART(ART) AT2G21300.1_ART(ART) AT2G21300.2_ART(ART) AT2G21300.3_ART(ART) AT2G21300.4_ART(ART) AT2G21300.5_ART(ART) AT3G43210.1_ART(ART) AT3G43210.2_ART(ART) AT3G43210.3_ART(ART) AT3G43210.4_ART(ART) AT3G43210.5_ART(ART) AT3G51150.1_ART(ART) AT3G51150.2_ART(ART) AT3G51150.3_ART(AR…
ORTHOMCL68(364 genes,18 taxa):	AES62554_MET(MET) AES77233_MET(MET) AES80053_MET(MET) AES95570_MET(MET) AES95571_MET(MET) AES96706_MET(MET) AET02833_MET(MET) AT1G26850.1_ART(ART) AT1G26850.2_ART(ART) AT1G26850.3_ART(ART) AT1G31850.1_ART(ART) AT1G31850.2_ART(ART) AT1G31850.3_ART(ART) AT1G31850.4_ART(ART) AT1G33170.1_ART(ART) AT2G43200.1_ART(ART) AT2G43200.2_ART(ART) AT2G45750.1_ART(ART) AT4G00750.1_ART(ART) AT4G10440.1_ART(ART) …
ORTHOMCL69(364 genes,18 taxa):	AES67889_MET(MET) AES67891_MET(MET) AES67899_MET(MET) AES97667_MET(MET) AET01538_MET(MET) AET01539_MET(MET) AET01542_MET(MET) AET01545_MET(MET) AET01548_MET(MET) AET01553_MET(MET) AET01560_MET(MET) AT1G05700.1_ART(ART) AT1G05700.2_ART(ART) AT1G07550.1_ART(ART) AT1G07560.1_ART(ART) AT1G49100.1_ART(ART) AT1G51790.1_ART(ART) AT1G51790.2_ART(ART) AT1G51790.3_ART(ART) AT1G51800.1_ART(ART) AT1G51805.1_…
ORTHOMCL70(360 genes,18 taxa):	AES63525_MET(MET) AES64864_MET(MET) AES64865_MET(MET) AT1G16110.1_ART(ART) AT1G16120.1_ART(ART) AT1G16130.1_ART(ART) AT1G16150.1_ART(ART) AT1G16160.1_ART(ART) AT1G16260.1_ART(ART) AT1G16260.2_ART(ART) AT1G16260.3_ART(ART) AT1G17910.1_ART(ART) AT1G19390.1_ART(ART) AT1G21210.1_ART(ART) AT1G21230.1_ART(ART) AT1G21240.1_ART(ART) AT1G21240.2_ART(ART) AT1G21250.1_ART(ART) AT1G21270.1_ART(ART) AT1G69730…
ORTHOMCL71(357 genes,18 taxa):	AES67872_MET(MET) AES68145_MET(MET) AES73654_MET(MET) AES73658_MET(MET) AES74093_MET(MET) AES80029_MET(MET) AES86616_MET(MET) AES94127_MET(MET) AES94128_MET(MET) AES95217_MET(MET) AET04431_MET(MET) AT1G52570.1_ART(ART) AT1G52570.2_ART(ART) AT1G52570.3_ART(ART) AT1G55180.1_ART(ART) AT1G55180.2_ART(ART) AT2G42010.1_ART(ART) AT2G42010.2_ART(ART) AT3G15730.1_ART(ART) AT4G00240.1_ART(ART) AT4G00240.2_…
ORTHOMCL72(355 genes,18 taxa):	AES58973_MET(MET) AES59249_MET(MET) AES68659_MET(MET) AES68660_MET(MET) AES68661_MET(MET) AES68664_MET(MET) AES68665_MET(MET) AES68666_MET(MET) AES68688_MET(MET) AES68943_MET(MET) AES70478_MET(MET) AES70479_MET(MET) AES70480_MET(MET) AES70484_MET(MET) AES70488_MET(MET) AES70497_MET(MET) AES70517_MET(MET) AES70518_MET(MET) AES70526_MET(MET) AES70527_MET(MET) AES70528_MET(MET) AES70532_MET(MET) AES…
ORTHOMCL73(352 genes,18 taxa):	AES64120_MET(MET) AES70845_MET(MET) AES92167_MET(MET) AES99073_MET(MET) AET05087_MET(MET) AT1G19220.1_ART(ART) AT1G30330.1_ART(ART) AT1G30330.2_ART(ART) AT1G30330.3_ART(ART) AT5G20730.1_ART(ART) AT5G20730.2_ART(ART) AT5G20730.3_ART(ART) AT5G37020.1_ART(ART) AT5G37020.2_ART(ART) AT5G37020.3_ART(ART) GLYMA01G00510.1_GLM(GLM) GLYMA01G00510.2_GLM(GLM) GLYMA02G40650.1_GLM(GLM) GLYMA02G40650.2_GLM(GLM)…
ORTHOMCL74(352 genes,18 taxa):	AES67209_MET(MET) AES67210_MET(MET) AES68471_MET(MET) AES71846_MET(MET) AES71847_MET(MET) AES71848_MET(MET) AES71850_MET(MET) AES71851_MET(MET) AES71852_MET(MET) AES78952_MET(MET) AES88144_MET(MET) AES90011_MET(MET) AES90013_MET(MET) AES90957_MET(MET) AES92649_MET(MET) AES94783_MET(MET) AT1G21850.1_ART(ART) AT1G21860.1_ART(ART) AT1G41830.1_ART(ART) AT1G55560.1_ART(ART) AT1G55570.1_ART(ART) AT1G75…
ORTHOMCL75(344 genes,18 taxa):	AES60514_MET(MET) AES68766_MET(MET) AES71357_MET(MET) AES81223_MET(MET) AET02320_MET(MET) AET04456_MET(MET) AET04875_MET(MET) AT1G10900.1_ART(ART) AT1G10900.2_ART(ART) AT1G10900.3_ART(ART) AT1G21980.1_ART(ART) AT1G60890.1_ART(ART) AT1G60890.2_ART(ART) AT1G77740.1_ART(ART) AT1G77740.2_ART(ART) AT2G26420.1_ART(ART) AT2G26420.2_ART(ART) AT2G26420.3_ART(ART) AT2G41210.1_ART(ART) AT3G07960.1_ART(ART) …
ORTHOMCL76(341 genes,18 taxa):	AES59194_MET(MET) AES69304_MET(MET) AES80126_MET(MET) AES81439_MET(MET) AES87259_MET(MET) AES89263_MET(MET) AES91204_MET(MET) AES94060_MET(MET) AET00882_MET(MET) AT1G04150.1_ART(ART) AT1G22610.1_ART(ART) AT1G51570.1_ART(ART) AT1G74720.1_ART(ART) AT3G03680.1_ART(ART) AT3G57880.1_ART(ART) AT3G57880.2_ART(ART) AT3G57880.3_ART(ART) AT3G57880.4_ART(ART) AT3G61300.1_ART(ART) AT4G00700.1_ART(ART) AT4G00…
ORTHOMCL77(341 genes,18 taxa):	AES63231_MET(MET) AES63232_MET(MET) AES94356_MET(MET) AES94762_MET(MET) AES98115_MET(MET) AET04043_MET(MET) AET04893_MET(MET) AT1G10940.1_ART(ART) AT1G10940.2_ART(ART) AT1G60940.1_ART(ART) AT1G60940.2_ART(ART) AT1G78290.2_ART(ART) AT1G78290.3_ART(ART) AT2G23030.1_ART(ART) AT3G50500.1_ART(ART) AT3G50500.2_ART(ART) AT4G33950.1_ART(ART) AT4G33950.2_ART(ART) AT4G40010.1_ART(ART) AT5G08590.1_ART(ART) …
ORTHOMCL78(339 genes,18 taxa):	AES60845_MET(MET) AES63416_MET(MET) AES72252_MET(MET) AES72253_MET(MET) AES76723_MET(MET) AES97924_MET(MET) AES97926_MET(MET) AT1G22150.1_ART(ART) AT1G22150.2_ART(ART) AT1G22150.3_ART(ART) AT1G22150.4_ART(ART) AT1G23090.1_ART(ART) AT1G23090.2_ART(ART) AT1G23090.3_ART(ART) AT1G23090.4_ART(ART) AT1G77990.1_ART(ART) AT1G78000.1_ART(ART) AT1G78000.2_ART(ART) AT1G78000.3_ART(ART) AT1G78000.4_ART(ART) …
ORTHOMCL79(335 genes,18 taxa):	AES59504_MET(MET) AES71659_MET(MET) AES91148_MET(MET) AES95132_MET(MET) AES96271_MET(MET) AET03140_MET(MET) AET04261_MET(MET) AET04262_MET(MET) AT1G10540.1_ART(ART) AT1G10540.2_ART(ART) AT1G49960.1_ART(ART) AT1G60030.1_ART(ART) AT1G65550.1_ART(ART) AT2G05760.1_ART(ART) AT2G26510.1_ART(ART) AT2G26510.2_ART(ART) AT2G26510.3_ART(ART) AT2G34190.1_ART(ART) AT5G25420.1_ART(ART) AT5G49990.1_ART(ART) AT5…
ORTHOMCL80(332 genes,18 taxa):	AES70798_MET(MET) AES72427_MET(MET) AES91401_MET(MET) AES93986_MET(MET) AES98409_MET(MET) AES99013_MET(MET) AES99231_MET(MET) AET05610_MET(MET) AT1G48480.1_ART(ART) AT1G64210.1_ART(ART) AT2G26730.1_ART(ART) AT3G02880.1_ART(ART) AT3G08680.1_ART(ART) AT3G08680.2_ART(ART) AT3G17840.1_ART(ART) AT4G23740.1_ART(ART) AT4G23740.2_ART(ART) AT5G05160.1_ART(ART) AT5G16590.1_ART(ART) AT5G24100.1_ART(ART) AT5…
ORTHOMCL81(332 genes,18 taxa):	AES89804_MET(MET) AES92414_MET(MET) AET05453_MET(MET) AT1G06410.1_ART(ART) AT1G06410.2_ART(ART) AT1G06410.3_ART(ART) AT1G23870.1_ART(ART) AT1G60140.1_ART(ART) AT1G60140.2_ART(ART) AT1G60140.3_ART(ART) AT1G60140.4_ART(ART) AT1G60140.5_ART(ART) AT1G60140.6_ART(ART) AT1G68020.1_ART(ART) AT1G68020.2_ART(ART) AT1G68020.3_ART(ART) AT1G70290.1_ART(ART) AT1G70290.2_ART(ART) AT2G18700.1_ART(ART) AT4G17770…
ORTHOMCL82(329 genes,18 taxa):	AES64348_MET(MET) AES72362_MET(MET) AET00407_MET(MET) AET05561_MET(MET) AT1G18150.1_ART(ART) AT1G18150.2_ART(ART) AT1G18150.3_ART(ART) AT1G53510.1_ART(ART) AT1G73670.1_ART(ART) AT2G01450.1_ART(ART) AT2G01450.2_ART(ART) AT2G01450.3_ART(ART) AT2G01450.4_ART(ART) AT2G42880.1_ART(ART) AT2G42880.2_ART(ART) AT3G14720.1_ART(ART) AT3G14720.2_ART(ART) AT3G14720.3_ART(ART) AT3G18040.1_ART(ART) AT3G18040.2_…
ORTHOMCL83(328 genes,18 taxa):	AES61393_MET(MET) AES72972_MET(MET) AES72974_MET(MET) AES72977_MET(MET) AES79267_MET(MET) AES82471_MET(MET) AES82472_MET(MET) AES82473_MET(MET) AET04913_MET(MET) AT1G09090.1_ART(ART) AT1G09090.2_ART(ART) AT1G19230.1_ART(ART) AT1G19230.2_ART(ART) AT1G64060.1_ART(ART) AT3G45810.1_ART(ART) AT4G11230.1_ART(ART) AT4G25090.1_ART(ART) AT4G25090.2_ART(ART) AT5G07390.1_ART(ART) AT5G07390.2_ART(ART) AT5G47…
ORTHOMCL84(322 genes,18 taxa):	AES64572_MET(MET) AES66130_MET(MET) AES68570_MET(MET) AES81998_MET(MET) AT1G16440.1_ART(ART) AT1G79250.1_ART(ART) AT1G79250.2_ART(ART) AT1G79250.3_ART(ART) AT1G79250.4_ART(ART) AT2G36350.1_ART(ART) AT2G44830.1_ART(ART) AT2G44830.2_ART(ART) AT2G44830.3_ART(ART) AT3G12690.1_ART(ART) AT3G12690.2_ART(ART) AT3G12690.3_ART(ART) AT3G27580.1_ART(ART) AT3G27580.2_ART(ART) AT3G52890.1_ART(ART) AT3G52890.2_…
ORTHOMCL85(321 genes,18 taxa):	AES61622_MET(MET) AES62983_MET(MET) AES63960_MET(MET) AES67725_MET(MET) AES70389_MET(MET) AES75913_MET(MET) AES98983_MET(MET) AET02535_MET(MET) AT1G26370.1_ART(ART) AT1G27900.1_ART(ART) AT1G27900.2_ART(ART) AT1G27900.3_ART(ART) AT1G32490.1_ART(ART) AT1G32490.2_ART(ART) AT2G35340.1_ART(ART) AT2G35340.2_ART(ART) AT2G47250.1_ART(ART) AT3G26560.1_ART(ART) AT3G62310.1_ART(ART) AT3G62310.2_ART(ART) AT3…
ORTHOMCL86(320 genes,17 taxa):	AES59872_MET(MET) AES59877_MET(MET) AES59896_MET(MET) AES59897_MET(MET) AES59898_MET(MET) AES59901_MET(MET) AES75450_MET(MET) GLYMA02G11151.1_GLM(GLM) GLYMA02G31620.2_GLM(GLM) GLYMA13G03360.2_GLM(GLM) GLYMA13G09700.2_GLM(GLM) GLYMA13G09730.2_GLM(GLM) GLYMA13G09742.1_GLM(GLM) GLYMA13G09755.1_GLM(GLM) GLYMA13G09781.1_GLM(GLM) GLYMA13G09794.1_GLM(GLM) GLYMA13G09820.1_GLM(GLM) GLYMA13G09865.1_GLM(GLM…
ORTHOMCL87(320 genes,18 taxa):	AES76862_MET(MET) AES76863_MET(MET) AES86318_MET(MET) AES86319_MET(MET) AES93905_MET(MET) AET01563_MET(MET) AET01567_MET(MET) AT1G66960.1_ART(ART) AT1G66960.2_ART(ART) AT1G66960.3_ART(ART) AT1G66960.4_ART(ART) AT1G78500.1_ART(ART) AT1G78500.2_ART(ART) AT1G78950.1_ART(ART) AT1G78950.2_ART(ART) AT1G78955.1_ART(ART) AT1G78955.2_ART(ART) AT1G78955.3_ART(ART) AT1G78955.4_ART(ART) AT1G78955.5_ART(ART) …
ORTHOMCL88(319 genes,18 taxa):	AES60260_MET(MET) AES62396_MET(MET) AES70889_MET(MET) AES79776_MET(MET) AES87548_MET(MET) AET00240_MET(MET) AT1G65920.1_ART(ART) AT1G65920.2_ART(ART) AT1G69710.1_ART(ART) AT1G69710.2_ART(ART) AT1G76950.1_ART(ART) AT3G23270.1_ART(ART) AT3G23270.2_ART(ART) AT3G47660.1_ART(ART) AT3G47660.2_ART(ART) AT3G47660.3_ART(ART) AT3G47660.4_ART(ART) AT3G47660.5_ART(ART) AT3G47660.6_ART(ART) AT3G47660.7_ART(AR…
ORTHOMCL89(315 genes,18 taxa):	AES58946_MET(MET) AES60483_MET(MET) AES73711_MET(MET) AES79145_MET(MET) AES79147_MET(MET) AES91398_MET(MET) AT2G32700.1_ART(ART) AT2G32700.2_ART(ART) AT2G32700.3_ART(ART) AT2G32700.4_ART(ART) AT2G32700.5_ART(ART) AT2G32700.6_ART(ART) AT2G32700.7_ART(ART) AT4G32551.1_ART(ART) AT4G32551.2_ART(ART) GLYMA02G24612.1_GLM(GLM) GLYMA04G07460.1_GLM(GLM) GLYMA05G06220.2_GLM(GLM) GLYMA05G06220.3_GLM(GLM) GL…
ORTHOMCL90(315 genes,18 taxa):	AT1G36160.1_ART(ART) AT1G36160.2_ART(ART) AT1G36180.1_ART(ART) AT1G36180.2_ART(ART) AT1G36180.3_ART(ART) GLYMA04G11550.1_GLM(GLM) GLYMA06G11120.1_GLM(GLM) KEH34878_MET(MET) KEH34879_MET(MET) KHN09139.1_GLS(GLS) KHN45348.1_GLS(GLS) KYP52855.1_CAC(CAC) Lj0g3v0268829.1_LOJ(LOJ) Lj0g3v0268829.2_LOJ(LOJ) OS10T0363300-01_ORS(ORS) Sb06g003090.1_SOB(SOB) Sb08g016820.1_SOB(SOB) Si009159m_SEI(SEI) Si033837…
ORTHOMCL91(312 genes,18 taxa):	AES61437_MET(MET) AES66309_MET(MET) AES68182_MET(MET) AES68183_MET(MET) AES68184_MET(MET) AES82404_MET(MET) AES86542_MET(MET) AES91574_MET(MET) AES91919_MET(MET) AT1G15750.1_ART(ART) AT1G15750.2_ART(ART) AT1G15750.3_ART(ART) AT1G15750.4_ART(ART) AT1G80490.1_ART(ART) AT1G80490.2_ART(ART) AT1G80490.3_ART(ART) AT3G15880.1_ART(ART) AT3G15880.2_ART(ART) AT3G15880.3_ART(ART) AT3G15880.4_ART(ART) AT3G16…
ORTHOMCL93(310 genes,18 taxa):	AES62297_MET(MET) AES62299_MET(MET) AT1G22770.1_ART(ART) GLYMA09G07240.2_GLM(GLM) GLYMA10G36600.3_GLM(GLM) GLYMA20G30980.2_GLM(GLM) KHN17039.1_GLS(GLS) KHN41309.1_GLS(GLS) KHN46389.1_GLS(GLS) KYP42433.1_CAC(CAC) KYP59928.1_CAC(CAC) Lj5g3v1914110.1_LOJ(LOJ) OS01T0182600-01_ORS(ORS) OS01T0182600-03_ORS(ORS) Sb03g003650.1_SOB(SOB) Sb03g003650.2_SOB(SOB) Si000107m_SEI(SEI) XP_002524341.1_RIC(RIC) XP_…
ORTHOMCL95(307 genes,18 taxa):	AES58877_MET(MET) AES59157_MET(MET) AES67806_MET(MET) AES73422_MET(MET) AES73812_MET(MET) AET01687_MET(MET) AET05081_MET(MET) AET05083_MET(MET) AT1G16760.1_ART(ART) AT1G16760.2_ART(ART) AT1G17540.1_ART(ART) AT1G72760.1_ART(ART) AT1G72760.2_ART(ART) AT1G72760.3_ART(ART) AT1G78940.1_ART(ART) AT1G78940.2_ART(ART) AT1G78940.3_ART(ART) AT2G07020.1_ART(ART) AT2G24370.1_ART(ART) AT3G20200.1_ART(ART) AT3…
ORTHOMCL96(307 genes,18 taxa):	AES63831_MET(MET) AES73501_MET(MET) AES76279_MET(MET) AES82818_MET(MET) AES82819_MET(MET) AES88403_MET(MET) AES89124_MET(MET) AES91419_MET(MET) AES97592_MET(MET) AT1G01120.1_ART(ART) AT1G04220.1_ART(ART) AT1G19440.1_ART(ART) AT1G25450.1_ART(ART) AT1G68530.1_ART(ART) AT1G68530.2_ART(ART) AT2G15090.1_ART(ART) AT2G16280.1_ART(ART) AT2G26250.1_ART(ART) AT2G26640.1_ART(ART) AT2G46720.1_ART(ART) AT3G10…
ORTHOMCL97(305 genes,18 taxa):	AES96339_MET(MET) AT1G70110.1_ART(ART) AT1G70130.1_ART(ART) AT2G29220.1_ART(ART) AT2G29250.1_ART(ART) AT2G37710.1_ART(ART) AT2G43690.1_ART(ART) AT2G43690.2_ART(ART) AT2G43690.3_ART(ART) AT2G43700.1_ART(ART) AT2G43700.2_ART(ART) AT2G43700.3_ART(ART) AT2G43700.4_ART(ART) AT2G43700.5_ART(ART) AT3G08870.1_ART(ART) AT3G08870.2_ART(ART) AT3G45330.1_ART(ART) AT3G45390.1_ART(ART) AT3G45410.1_ART(ART) AT3…
ORTHOMCL98(301 genes,18 taxa):	AES59074_MET(MET) AES92536_MET(MET) AES98962_MET(MET) AT1G29230.1_ART(ART) AT2G25090.1_ART(ART) AT2G34180.1_ART(ART) AT4G18700.1_ART(ART) AT4G30960.1_ART(ART) AT5G01810.1_ART(ART) AT5G01810.2_ART(ART) AT5G01810.3_ART(ART) AT5G07070.1_ART(ART) AT5G10930.1_ART(ART) AT5G25110.1_ART(ART) AT5G45810.1_ART(ART) AT5G45820.1_ART(ART) AT5G58380.1_ART(ART) GLYMA01G32400.1_GLM(GLM) GLYMA02G36410.2_GLM(GLM) G…
ORTHOMCL99(297 genes,18 taxa):	AES59004_MET(MET) AES67495_MET(MET) AES91463_MET(MET) AES93692_MET(MET) AES93706_MET(MET) AT1G08070.1_ART(ART) AT1G08070.2_ART(ART) AT1G74630.1_ART(ART) AT1G74630.2_ART(ART) AT2G29760.1_ART(ART) AT3G08820.1_ART(ART) AT3G15930.1_ART(ART) AT3G22690.1_ART(ART) AT3G22690.2_ART(ART) AT3G22690.3_ART(ART) AT4G14820.1_ART(ART) AT4G21065.1_ART(ART) AT4G21065.2_ART(ART) AT5G06540.1_ART(ART) AT5G40405.1_ART…
ORTHOMCL100(297 genes,18 taxa):	AES61803_MET(MET) AES61807_MET(MET) AES72347_MET(MET) AT1G02890.1_ART(ART) AT1G02890.2_ART(ART) AT1G62130.1_ART(ART) AT1G62130.2_ART(ART) AT4G02480.1_ART(ART) AT4G24860.1_ART(ART) AT4G24860.2_ART(ART) AT4G24860.3_ART(ART) AT4G24860.4_ART(ART) GLYMA02G17400.1_GLM(GLM) GLYMA02G17410.2_GLM(GLM) GLYMA04G37081.1_GLM(GLM) GLYMA04G37081.2_GLM(GLM) GLYMA04G37081.3_GLM(GLM) GLYMA05G03270.3_GLM(GLM) GLYMA0…
ORTHOMCL102(293 genes,18 taxa):	AES63737_MET(MET) AES86312_MET(MET) AET01957_MET(MET) AT1G11130.1_ART(ART) AT1G11130.2_ART(ART) AT1G53730.1_ART(ART) AT1G53730.2_ART(ART) AT1G78980.1_ART(ART) AT2G20850.1_ART(ART) AT2G20850.2_ART(ART) AT3G13065.1_ART(ART) AT3G14350.1_ART(ART) AT3G14350.2_ART(ART) AT3G14350.3_ART(ART) AT4G03390.1_ART(ART) AT4G03390.2_ART(ART) AT4G22130.1_ART(ART) AT4G22130.2_ART(ART) GLYMA03G42360.1_GLM(GLM) GLYMA…
ORTHOMCL103(291 genes,18 taxa):	AES58933_MET(MET) AES71629_MET(MET) AES72091_MET(MET) AES73718_MET(MET) AES91393_MET(MET) AT1G13460.1_ART(ART) AT1G13460.2_ART(ART) AT3G09880.1_ART(ART) AT3G21650.1_ART(ART) AT3G21650.2_ART(ART) AT3G26020.1_ART(ART) AT3G26020.2_ART(ART) AT3G26020.3_ART(ART) AT3G26020.4_ART(ART) AT3G26020.5_ART(ART) AT3G26020.6_ART(ART) AT3G26020.7_ART(ART) AT3G26020.8_ART(ART) AT3G26030.1_ART(ART) AT3G54930.1_ART…
ORTHOMCL104(289 genes,18 taxa):	AES63392_MET(MET) AES68416_MET(MET) AES71579_MET(MET) AES74829_MET(MET) AES74850_MET(MET) AES74852_MET(MET) AES74855_MET(MET) AES74858_MET(MET) AES74860_MET(MET) AES74861_MET(MET) AES74862_MET(MET) AES74867_MET(MET) AES74868_MET(MET) AES74869_MET(MET) AES74872_MET(MET) AES74873_MET(MET) AES74874_MET(MET) AES74875_MET(MET) AES74876_MET(MET) AES74878_MET(MET) AES74879_MET(MET) AES74881_MET(MET) AES…
ORTHOMCL105(289 genes,18 taxa):	AES70094_MET(MET) AES80271_MET(MET) AES82376_MET(MET) AES92067_MET(MET) AES92068_MET(MET) AES94676_MET(MET) AET00381_MET(MET) AT1G01540.1_ART(ART) AT1G09440.1_ART(ART) AT1G09440.2_ART(ART) AT1G56720.1_ART(ART) AT1G56720.2_ART(ART) AT1G56720.3_ART(ART) AT1G56720.4_ART(ART) AT2G42960.1_ART(ART) AT2G42960.2_ART(ART) AT2G42960.3_ART(ART) AT2G42960.4_ART(ART) AT2G42960.5_ART(ART) AT3G17420.1_ART(ART) …
ORTHOMCL107(287 genes,18 taxa):	AES87667_MET(MET) AES87668_MET(MET) AES87669_MET(MET) AET00725_MET(MET) AET02536_MET(MET) AET02537_MET(MET) AET02539_MET(MET) AET02541_MET(MET) AET02543_MET(MET) AET02544_MET(MET) AT3G14610.1_ART(ART) AT3G14620.1_ART(ART) AT3G14630.1_ART(ART) AT3G14630.2_ART(ART) AT3G14640.1_ART(ART) AT3G14640.2_ART(ART) AT3G14650.1_ART(ART) AT3G14660.1_ART(ART) AT3G14660.2_ART(ART) AT3G14660.3_ART(ART) AT3G14680…
ORTHOMCL108(286 genes,16 taxa):	AES64870_MET(MET) AES69318_MET(MET) AES77336_MET(MET) AES77339_MET(MET) AES77340_MET(MET) AES77343_MET(MET) AES77345_MET(MET) AES77347_MET(MET) AES77348_MET(MET) AES77367_MET(MET) AES77447_MET(MET) AES87694_MET(MET) AES88914_MET(MET) AES98060_MET(MET) AES98062_MET(MET) AES99372_MET(MET) AES99373_MET(MET) AES99948_MET(MET) AES99950_MET(MET) AES99952_MET(MET) AES99956_MET(MET) AES99957_MET(MET) AES…
ORTHOMCL109(282 genes,18 taxa):	AES58717_MET(MET) AES58720_MET(MET) AES72566_MET(MET) AES76372_MET(MET) AES78364_MET(MET) AET00398_MET(MET) AT1G48370.1_ART(ART) AT1G48370.2_ART(ART) AT1G65730.1_ART(ART) AT3G17650.1_ART(ART) AT3G17650.2_ART(ART) AT3G27020.1_ART(ART) AT4G24120.1_ART(ART) AT5G24380.1_ART(ART) AT5G41000.1_ART(ART) AT5G41000.2_ART(ART) AT5G41000.3_ART(ART) AT5G53550.1_ART(ART) AT5G53550.2_ART(ART) AT5G53550.3_ART(AR…
ORTHOMCL110(281 genes,9 taxa):	GLYMA05G23700.1_GLM(GLM) GLYMA19G02140.1_GLM(GLM) KEH19573_MET(MET) KEH36687_MET(MET) KYP31829.1_CAC(CAC) KYP31902.1_CAC(CAC) KYP32324.1_CAC(CAC) KYP35391.1_CAC(CAC) KYP36149.1_CAC(CAC) KYP36151.1_CAC(CAC) KYP37291.1_CAC(CAC) KYP37449.1_CAC(CAC) KYP37497.1_CAC(CAC) KYP37536.1_CAC(CAC) KYP39488.1_CAC(CAC) KYP39555.1_CAC(CAC) KYP39829.1_CAC(CAC) KYP40753.1_CAC(CAC) KYP41784.1_CAC(CAC) KYP44242.1_CA…
ORTHOMCL112(280 genes,18 taxa):	AES73188_MET(MET) AES98226_MET(MET) AET00208_MET(MET) AT4G24580.1_ART(ART) AT4G24580.2_ART(ART) AT4G24580.3_ART(ART) AT5G12150.1_ART(ART) AT5G12150.2_ART(ART) AT5G19390.1_ART(ART) AT5G19390.2_ART(ART) AT5G19390.3_ART(ART) AT5G19390.4_ART(ART) GLYMA02G44780.3_GLM(GLM) GLYMA02G44780.4_GLM(GLM) GLYMA04G09780.2_GLM(GLM) GLYMA04G09780.3_GLM(GLM) GLYMA04G09780.4_GLM(GLM) GLYMA04G09780.5_GLM(GLM) GLYMA0…
ORTHOMCL113(279 genes,18 taxa):	AES63125_MET(MET) AES87135_MET(MET) AET05059_MET(MET) AET05061_MET(MET) AT1G34170.1_ART(ART) AT1G34170.2_ART(ART) AT1G34170.3_ART(ART) AT1G34310.1_ART(ART) AT1G34390.1_ART(ART) AT1G34410.1_ART(ART) AT1G35240.1_ART(ART) AT1G35520.1_ART(ART) AT1G35540.1_ART(ART) AT1G59750.1_ART(ART) AT1G59750.2_ART(ART) AT1G59750.3_ART(ART) AT1G59750.4_ART(ART) AT2G46530.1_ART(ART) AT2G46530.2_ART(ART) AT2G46530.3_…
ORTHOMCL114(277 genes,18 taxa):	AES63373_MET(MET) AES72796_MET(MET) AES78237_MET(MET) AES81483_MET(MET) AT1G49240.1_ART(ART) AT2G37620.1_ART(ART) AT2G37620.2_ART(ART) AT2G37620.3_ART(ART) AT2G37620.4_ART(ART) AT2G42090.1_ART(ART) AT2G42100.1_ART(ART) AT2G42170.1_ART(ART) AT2G42170.2_ART(ART) AT2G42170.3_ART(ART) AT2G42170.4_ART(ART) AT3G12110.1_ART(ART) AT3G18780.1_ART(ART) AT3G18780.2_ART(ART) AT3G18780.3_ART(ART) AT3G46520.1_…
ORTHOMCL115(273 genes,18 taxa):	AES67391_MET(MET) AES88710_MET(MET) AT2G28540.1_ART(ART) AT2G28540.2_ART(ART) AT3G45630.1_ART(ART) AT3G45630.2_ART(ART) AT5G60170.1_ART(ART) AT5G60170.2_ART(ART) GLYMA10G05590.1_GLM(GLM) GLYMA10G05590.2_GLM(GLM) GLYMA11G15670.2_GLM(GLM) GLYMA11G15670.3_GLM(GLM) GLYMA11G15670.4_GLM(GLM) GLYMA12G07791.1_GLM(GLM) GLYMA12G07791.2_GLM(GLM) GLYMA13G19941.1_GLM(GLM) GLYMA13G19941.2_GLM(GLM) GLYMA13G1994…
ORTHOMCL117(270 genes,18 taxa):	AES92138_MET(MET) AET01920_MET(MET) AT1G34260.1_ART(ART) AT1G34260.2_ART(ART) AT1G34260.3_ART(ART) AT1G34260.4_ART(ART) AT1G71010.1_ART(ART) AT3G14270.1_ART(ART) AT3G14270.2_ART(ART) AT4G33240.1_ART(ART) AT4G33240.2_ART(ART) AT4G33240.3_ART(ART) AT4G33240.4_ART(ART) AT4G33240.5_ART(ART) AT4G33240.6_ART(ART) AT4G33240.7_ART(ART) GLYMA07G05100.1_GLM(GLM) GLYMA07G34030.1_GLM(GLM) GLYMA07G34030.2_GLM…
ORTHOMCL118(269 genes,18 taxa):	AES64760_MET(MET) AES71601_MET(MET) AES80869_MET(MET) AES80870_MET(MET) AES98538_MET(MET) AES98545_MET(MET) AT3G47000.1_ART(ART) AT3G47000.2_ART(ART) AT3G47000.3_ART(ART) AT3G47010.1_ART(ART) AT3G47010.2_ART(ART) AT3G47010.3_ART(ART) AT3G47010.4_ART(ART) AT3G47040.1_ART(ART) AT3G47040.2_ART(ART) AT3G47040.3_ART(ART) AT3G47040.4_ART(ART) AT3G47050.1_ART(ART) AT3G47050.2_ART(ART) AT3G62710.1_ART(AR…
ORTHOMCL119(268 genes,18 taxa):	AES65845_MET(MET) AES91543_MET(MET) AES91544_MET(MET) AES98330_MET(MET) AET00104_MET(MET) AET00105_MET(MET) AET00106_MET(MET) AT1G01140.1_ART(ART) AT1G01140.2_ART(ART) AT1G01140.3_ART(ART) AT1G30270.1_ART(ART) AT1G30270.2_ART(ART) AT1G30270.3_ART(ART) AT2G26980.1_ART(ART) AT2G26980.2_ART(ART) AT2G26980.3_ART(ART) AT2G26980.4_ART(ART) AT2G26980.5_ART(ART) AT4G24400.1_ART(ART) AT4G24400.2_ART(ART) …
ORTHOMCL120(268 genes,10 taxa):	AET03781_MET(MET) GLYMA08G06831.1_GLM(GLM) GLYMA19G23453.1_GLM(GLM) KEH26210_MET(MET) KHN04076.1_GLS(GLS) KYP34423.1_CAC(CAC) KYP56875.1_CAC(CAC) KYP77525.1_CAC(CAC) Lj0g3v0299629.1_LOJ(LOJ) Lj5g3v2046050.2_LOJ(LOJ) Sb09g016870.1_SOB(SOB) Si004868m_SEI(SEI) Si005249m_SEI(SEI) Si032326m_SEI(SEI) Si038994m_SEI(SEI) XP_006607041.1-D105_GB(GB) XP_006607041.1-D108_GB(GB) XP_006607041.1-D112_GB(GB) XP_…
ORTHOMCL121(268 genes,18 taxa):	AET04483_MET(MET) AT1G08620.1_ART(ART) AT1G08620.2_ART(ART) AT1G08620.3_ART(ART) AT1G08620.4_ART(ART) AT1G30810.1_ART(ART) AT1G30810.2_ART(ART) AT1G30810.3_ART(ART) AT2G34880.1_ART(ART) AT4G20400.1_ART(ART) AT4G20400.2_ART(ART) GLYMA05G30470.2_GLM(GLM) GLYMA05G30470.3_GLM(GLM) GLYMA05G30470.4_GLM(GLM) GLYMA08G13610.2_GLM(GLM) GLYMA09G09973.1_GLM(GLM) GLYMA09G09973.2_GLM(GLM) GLYMA10G31510.1_GLM(G…
ORTHOMCL122(267 genes,18 taxa):	AES61743_MET(MET) AES70894_MET(MET) AES92143_MET(MET) AES92146_MET(MET) AES99124_MET(MET) AT1G73370.1_ART(ART) AT1G73370.2_ART(ART) AT1G73370.3_ART(ART) AT3G43190.1_ART(ART) AT3G43190.2_ART(ART) AT4G02280.1_ART(ART) AT5G20830.1_ART(ART) AT5G20830.2_ART(ART) AT5G20830.3_ART(ART) AT5G37180.1_ART(ART) AT5G37180.2_ART(ART) AT5G37180.3_ART(ART) AT5G49190.1_ART(ART) AT5G49190.2_ART(ART) AT5G49190.3_ART…
ORTHOMCL123(266 genes,18 taxa):	AES80147_MET(MET) AES90840_MET(MET) AET01057_MET(MET) AET04990_MET(MET) AET04991_MET(MET) AT1G01740.1_ART(ART) AT1G01740.2_ART(ART) AT1G01740.3_ART(ART) AT1G01740.4_ART(ART) AT1G01740.5_ART(ART) AT1G50990.1_ART(ART) AT1G50990.2_ART(ART) AT1G63500.1_ART(ART) AT2G17090.1_ART(ART) AT3G09240.1_ART(ART) AT3G09240.2_ART(ART) AT3G09240.3_ART(ART) AT3G54030.1_ART(ART) AT4G00710.1_ART(ART) AT4G00710.2_ART…
ORTHOMCL124(260 genes,18 taxa):	AES60304_MET(MET) AES60452_MET(MET) AES65497_MET(MET) AES69534_MET(MET) AES72878_MET(MET) AES81712_MET(MET) AES81713_MET(MET) AES81715_MET(MET) AES89643_MET(MET) AES93999_MET(MET) AES94000_MET(MET) AES94002_MET(MET) AES98372_MET(MET) AET04756_MET(MET) AT1G05580.1_ART(ART) AT1G05580.2_ART(ART) AT1G64170.1_ART(ART) AT2G13620.1_ART(ART) AT2G31910.1_ART(ART) AT2G31910.2_ART(ART) AT2G31910.3_ART(ART) …
ORTHOMCL125(260 genes,18 taxa):	AES71217_MET(MET) AES72888_MET(MET) AES95041_MET(MET) AES99641_MET(MET) AET04764_MET(MET) AT1G19430.1_ART(ART) AT1G19430.2_ART(ART) AT1G19430.3_ART(ART) AT1G29470.1_ART(ART) AT1G29470.2_ART(ART) AT1G75200.1_ART(ART) AT2G34300.1_ART(ART) AT2G34300.2_ART(ART) AT2G34300.3_ART(ART) AT2G40280.1_ART(ART) AT3G51070.1_ART(ART) AT3G51070.2_ART(ART) AT3G56080.1_ART(ART) AT3G56080.2_ART(ART) AT5G64030.1_ART…
ORTHOMCL126(258 genes,18 taxa):	AES60163_MET(MET) AES71608_MET(MET) AES71609_MET(MET) AES99964_MET(MET) AT3G11910.1_ART(ART) AT3G11910.2_ART(ART) AT3G11910.3_ART(ART) AT3G11910.4_ART(ART) AT5G06600.1_ART(ART) AT5G06600.2_ART(ART) AT5G06600.3_ART(ART) GLYMA02G43930.1_GLM(GLM) GLYMA10G23671.1_GLM(GLM) GLYMA13G16040.2_GLM(GLM) GLYMA13G16170.1_GLM(GLM) GLYMA14G04890.1_GLM(GLM) GLYMA14G04890.2_GLM(GLM) GLYMA20G11300.1_GLM(GLM) GLYMA…
ORTHOMCL127(256 genes,18 taxa):	AES89478_MET(MET) AT3G07980.1_ART(ART) AT3G07980.2_ART(ART) AT3G07980.3_ART(ART) AT3G13530.1_ART(ART) GLYMA11G10810.2_GLM(GLM) GLYMA11G10810.3_GLM(GLM) GLYMA11G10810.4_GLM(GLM) GLYMA11G10810.5_GLM(GLM) GLYMA11G10810.6_GLM(GLM) GLYMA12G03090.1_GLM(GLM) GLYMA12G03090.2_GLM(GLM) GLYMA12G03090.3_GLM(GLM) GLYMA12G03090.4_GLM(GLM) GLYMA12G03090.5_GLM(GLM) KEH30575_MET(MET) KEH30576_MET(MET) KEH30587_ME…
ORTHOMCL128(255 genes,18 taxa):	AES59429_MET(MET) AES60251_MET(MET) AES61100_MET(MET) AES65502_MET(MET) AES73425_MET(MET) AT1G03920.1_ART(ART) AT1G03920.2_ART(ART) AT1G03920.3_ART(ART) AT1G30640.1_ART(ART) AT1G30640.2_ART(ART) AT1G30640.3_ART(ART) AT2G19400.1_ART(ART) AT2G20470.1_ART(ART) AT2G20470.2_ART(ART) AT2G20470.3_ART(ART) AT3G23310.1_ART(ART) AT4G14350.1_ART(ART) AT4G14350.2_ART(ART) AT4G14350.3_ART(ART) AT4G14350.4_ART…
ORTHOMCL129(252 genes,18 taxa):	AES63276_MET(MET) AES72971_MET(MET) AES73558_MET(MET) AES74827_MET(MET) AES77608_MET(MET) AET05058_MET(MET) AT1G74310.1_ART(ART) AT1G74310.2_ART(ART) AT2G25140.1_ART(ART) AT3G48870.1_ART(ART) AT3G48870.2_ART(ART) AT3G48870.3_ART(ART) AT3G48870.4_ART(ART) AT4G14670.1_ART(ART) AT5G15450.1_ART(ART) AT5G50920.1_ART(ART) AT5G51070.1_ART(ART) GLYMA04G06610.1_GLM(GLM) GLYMA04G37740.1_GLM(GLM) GLYMA04G37…
ORTHOMCL130(252 genes,18 taxa):	AES86379_MET(MET) AT1G52360.1_ART(ART) AT1G52360.2_ART(ART) AT1G52360.3_ART(ART) AT1G52360.4_ART(ART) AT1G79990.1_ART(ART) AT1G79990.2_ART(ART) AT3G15980.1_ART(ART) AT3G15980.2_ART(ART) AT3G15980.3_ART(ART) AT3G15980.4_ART(ART) AT3G15980.5_ART(ART) AT3G15980.6_ART(ART) AT3G15980.7_ART(ART) GLYMA07G03890.1_GLM(GLM) GLYMA08G22140.1_GLM(GLM) GLYMA13G43680.1_GLM(GLM) GLYMA13G43680.2_GLM(GLM) GLYMA13G…
ORTHOMCL131(251 genes,18 taxa):	AES63895_MET(MET) AES89711_MET(MET) AT1G28420.1_ART(ART) AT5G44180.1_ART(ART) AT5G44180.2_ART(ART) AT5G44180.3_ART(ART) GLYMA06G44290.2_GLM(GLM) GLYMA06G44290.3_GLM(GLM) GLYMA06G44290.4_GLM(GLM) GLYMA07G32180.2_GLM(GLM) GLYMA07G32180.3_GLM(GLM) GLYMA07G32180.4_GLM(GLM) GLYMA07G32180.5_GLM(GLM) GLYMA13G24370.1_GLM(GLM) GLYMA13G30860.1_GLM(GLM) KEH30711_MET(MET) KEH30712_MET(MET) KEH30713_MET(MET) …
ORTHOMCL132(251 genes,18 taxa):	AES74241_MET(MET) AES81525_MET(MET) AES89210_MET(MET) AT1G21730.1_ART(ART) AT2G21380.1_ART(ART) AT2G21380.2_ART(ART) AT3G12020.1_ART(ART) AT3G12020.2_ART(ART) AT3G12020.3_ART(ART) AT3G12020.4_ART(ART) AT4G39050.1_ART(ART) AT5G06670.1_ART(ART) AT5G06670.2_ART(ART) AT5G06670.3_ART(ART) AT5G06670.4_ART(ART) AT5G06670.5_ART(ART) AT5G06670.6_ART(ART) AT5G06670.7_ART(ART) AT5G06670.8_ART(ART) GLYMA02G2…
ORTHOMCL133(250 genes,18 taxa):	AES63664_MET(MET) AES63666_MET(MET) AES63668_MET(MET) AES63669_MET(MET) AES63671_MET(MET) AES63672_MET(MET) AES63675_MET(MET) AES90472_MET(MET) AET01442_MET(MET) AET01444_MET(MET) AET01445_MET(MET) AET01446_MET(MET) AET01447_MET(MET) AT1G11280.1_ART(ART) AT1G11280.2_ART(ART) AT1G11280.3_ART(ART) AT1G11280.4_ART(ART) AT1G11280.5_ART(ART) AT1G11300.1_ART(ART) AT1G11300.2_ART(ART) AT1G11303.1_ART(AR…
ORTHOMCL135(249 genes,18 taxa):	AES71352_MET(MET) AES72125_MET(MET) AT1G13170.1_ART(ART) AT1G13170.2_ART(ART) AT2G31020.1_ART(ART) AT2G31030.1_ART(ART) AT4G08180.1_ART(ART) AT4G08180.2_ART(ART) AT4G08180.3_ART(ART) AT4G08180.4_ART(ART) AT4G12460.1_ART(ART) AT4G12460.2_ART(ART) AT4G12460.3_ART(ART) AT4G12460.4_ART(ART) AT4G12460.5_ART(ART) AT4G12460.6_ART(ART) AT4G12460.7_ART(ART) AT4G12460.8_ART(ART) AT4G12460.9_ART(ART) AT4G22…
ORTHOMCL136(248 genes,13 taxa):	AES69868_MET(MET) AES81596_MET(MET) AES81598_MET(MET) AES81604_MET(MET) AES92452_MET(MET) AT1G13780.1_ART(ART) AT1G13780.2_ART(ART) AT1G16930.1_ART(ART) AT1G16930.2_ART(ART) AT1G16930.3_ART(ART) AT1G16940.1_ART(ART) AT1G19410.1_ART(ART) AT1G32375.1_ART(ART) AT1G32375.2_ART(ART) AT1G50980.1_ART(ART) AT1G51055.1_ART(ART) AT1G51370.1_ART(ART) AT1G51370.2_ART(ART) AT1G51370.3_ART(ART) AT1G55030.1_ART…
ORTHOMCL137(247 genes,18 taxa):	AES76583_MET(MET) AET01527_MET(MET) AET05522_MET(MET) AT1G17980.1_ART(ART) AT1G17980.2_ART(ART) AT2G25850.1_ART(ART) AT2G25850.2_ART(ART) AT2G25850.3_ART(ART) AT2G25850.4_ART(ART) AT2G25850.5_ART(ART) AT2G25850.6_ART(ART) AT2G25850.7_ART(ART) AT2G25850.8_ART(ART) AT2G25850.9_ART(ART) AT4G32850.10_ART(ART) AT4G32850.11_ART(ART) AT4G32850.12_ART(ART) AT4G32850.13_ART(ART) AT4G32850.14_ART(ART) AT4G…
ORTHOMCL139(246 genes,13 taxa):	AES65465_MET(MET) AES66929_MET(MET) AES66930_MET(MET) AES66938_MET(MET) AES66953_MET(MET) AES75153_MET(MET) AES76692_MET(MET) AES76800_MET(MET) AES76805_MET(MET) AES76811_MET(MET) AES76839_MET(MET) AES76870_MET(MET) AES76871_MET(MET) AES79540_MET(MET) AES89793_MET(MET) AES89794_MET(MET) AES89816_MET(MET) AES89817_MET(MET) AES89886_MET(MET) AES89888_MET(MET) AES89889_MET(MET) AES89890_MET(MET) AES…
ORTHOMCL140(246 genes,14 taxa):	AES74563_MET(MET) AES74569_MET(MET) AES74572_MET(MET) AES74579_MET(MET) AES74581_MET(MET) AES74582_MET(MET) AES74583_MET(MET) AES74584_MET(MET) AES75355_MET(MET) AES75359_MET(MET) AES86986_MET(MET) AT2G25160.1_ART(ART) AT2G25160.2_ART(ART) AT3G25180.1_ART(ART) AT3G25180.2_ART(ART) AT4G31940.1_ART(ART) AT4G31950.1_ART(ART) AT4G31970.1_ART(ART) GLYMA01G33150.1_GLM(GLM) GLYMA01G38870.2_GLM(GLM) GLYM…
ORTHOMCL141(246 genes,18 taxa):	AES92140_MET(MET) AET01888_MET(MET) AT1G17340.1_ART(ART) AT1G22620.1_ART(ART) AT3G14205.1_ART(ART) AT3G14205.2_ART(ART) AT3G43220.1_ART(ART) AT3G43220.2_ART(ART) AT3G43220.3_ART(ART) AT5G20840.1_ART(ART) GLYMA07G04901.1_GLM(GLM) GLYMA07G04901.2_GLM(GLM) GLYMA07G04901.3_GLM(GLM) GLYMA07G04901.4_GLM(GLM) GLYMA07G04901.5_GLM(GLM) GLYMA08G26040.1_GLM(GLM) GLYMA08G26040.2_GLM(GLM) GLYMA09G08586.1_GLM(…
ORTHOMCL142(245 genes,18 taxa):	AES74611_MET(MET) AES96395_MET(MET) AES96396_MET(MET) AET03097_MET(MET) AT1G10450.1_ART(ART) AT1G10450.2_ART(ART) AT1G10450.3_ART(ART) AT1G24190.1_ART(ART) AT1G24190.2_ART(ART) AT1G24190.3_ART(ART) AT1G59890.1_ART(ART) AT1G59890.2_ART(ART) AT1G59890.3_ART(ART) AT1G59890.4_ART(ART) AT1G70060.1_ART(ART) AT1G70060.2_ART(ART) AT1G70070.1_ART(ART) AT3G01320.1_ART(ART) AT3G01320.2_ART(ART) AT5G15020.1_…
ORTHOMCL143(243 genes,18 taxa):	AES61909_MET(MET) AES67914_MET(MET) AES76981_MET(MET) AET01535_MET(MET) AET05157_MET(MET) AET05158_MET(MET) AET05162_MET(MET) AT1G51980.1_ART(ART) AT1G51980.2_ART(ART) AT3G16480.1_ART(ART) AT4G26270.1_ART(ART) AT4G29220.1_ART(ART) AT4G32840.1_ART(ART) AT5G47810.1_ART(ART) AT5G56630.1_ART(ART) AT5G61580.1_ART(ART) AT5G61580.2_ART(ART) GLYMA01G00870.1_GLM(GLM) GLYMA01G00870.2_GLM(GLM) GLYMA04G09180…
ORTHOMCL144(243 genes,18 taxa):	AES67616_MET(MET) AES67618_MET(MET) AES67621_MET(MET) AES67622_MET(MET) AES67624_MET(MET) AES88864_MET(MET) AES88866_MET(MET) AES88867_MET(MET) AES88868_MET(MET) AES88870_MET(MET) AT1G07520.1_ART(ART) AT1G07520.2_ART(ART) AT1G07520.3_ART(ART) AT1G07520.4_ART(ART) AT1G07530.1_ART(ART) AT2G29060.1_ART(ART) AT2G29060.2_ART(ART) AT2G29065.1_ART(ART) AT2G37650.1_ART(ART) AT2G37650.2_ART(ART) AT3G46600…
ORTHOMCL145(240 genes,18 taxa):	AES65685_MET(MET) AES82360_MET(MET) AES82361_MET(MET) AES82362_MET(MET) AES92659_MET(MET) AT1G11910.1_ART(ART) AT1G11910.2_ART(ART) AT1G62290.1_ART(ART) AT1G62290.2_ART(ART) AT1G62290.3_ART(ART) AT1G62290.4_ART(ART) AT1G62290.5_ART(ART) AT1G62290.6_ART(ART) AT4G04460.1_ART(ART) AT4G04460.2_ART(ART) GLYMA03G38730.2_GLM(GLM) GLYMA03G38730.3_GLM(GLM) GLYMA07G39240.1_GLM(GLM) GLYMA07G39240.2_GLM(GLM)…
ORTHOMCL146(240 genes,11 taxa):	GLYMA03G24720.1_GLM(GLM) KEH15843_MET(MET) KHN03202.1_GLS(GLS) KHN08868.1_GLS(GLS) KHN14468.1_GLS(GLS) KHN22956.1_GLS(GLS) KHN45451.1_GLS(GLS) KYP31856.1_CAC(CAC) KYP32094.1_CAC(CAC) KYP32139.1_CAC(CAC) KYP32451.1_CAC(CAC) KYP32881.1_CAC(CAC) KYP33142.1_CAC(CAC) KYP33166.1_CAC(CAC) KYP34652.1_CAC(CAC) KYP35333.1_CAC(CAC) KYP36511.1_CAC(CAC) KYP37043.1_CAC(CAC) KYP37044.1_CAC(CAC) KYP37147.1_CAC(C…
ORTHOMCL147(239 genes,18 taxa):	AES81225_MET(MET) AT2G41220.1_ART(ART) AT5G04140.1_ART(ART) AT5G04140.2_ART(ART) AT5G53460.1_ART(ART) AT5G53460.2_ART(ART) AT5G53460.3_ART(ART) GLYMA03G28410.1_GLM(GLM) GLYMA03G28410.2_GLM(GLM) GLYMA04G41540.1_GLM(GLM) GLYMA06G13280.2_GLM(GLM) GLYMA14G32500.1_GLM(GLM) GLYMA19G16486.1_GLM(GLM) GLYMA19G31120.1_GLM(GLM) GLYMA19G31120.2_GLM(GLM) GLYMA19G31120.3_GLM(GLM) KEH40309_MET(MET) KHN14899.1_G…
ORTHOMCL148(239 genes,18 taxa):	AT1G17240.1_ART(ART) AT1G17240.2_ART(ART) AT1G17250.1_ART(ART) AT1G72300.1_ART(ART) AT2G02220.1_ART(ART) AT5G53890.1_ART(ART) GLYMA03G42330.1_GLM(GLM) GLYMA03G42330.2_GLM(GLM) GLYMA03G42330.3_GLM(GLM) GLYMA06G36230.1_GLM(GLM) GLYMA07G05280.1_GLM(GLM) GLYMA12G27600.2_GLM(GLM) GLYMA12G27600.3_GLM(GLM) GLYMA12G35440.2_GLM(GLM) GLYMA13G35020.2_GLM(GLM) GLYMA16G01750.1_GLM(GLM) GLYMA16G01750.2_GLM(GLM…
ORTHOMCL149(237 genes,18 taxa):	AES86554_MET(MET) AES86555_MET(MET) AES86556_MET(MET) AT1G01320.1_ART(ART) AT1G01320.2_ART(ART) AT1G01320.3_ART(ART) AT1G15290.1_ART(ART) AT1G15290.2_ART(ART) AT4G28080.1_ART(ART) GLYMA04G24430.1_GLM(GLM) GLYMA06G30000.1_GLM(GLM) GLYMA07G03250.2_GLM(GLM) GLYMA07G03250.3_GLM(GLM) GLYMA07G06165.1_GLM(GLM) GLYMA07G06165.2_GLM(GLM) GLYMA07G06165.3_GLM(GLM) GLYMA08G22850.2_GLM(GLM) GLYMA16G02770.2_GLM…
ORTHOMCL150(236 genes,18 taxa):	AES60288_MET(MET) AES60290_MET(MET) AES60294_MET(MET) AES61009_MET(MET) AES61010_MET(MET) AES71780_MET(MET) AES90072_MET(MET) AES98403_MET(MET) AT1G20860.1_ART(ART) AT1G20860.2_ART(ART) AT1G76430.1_ART(ART) AT2G32830.1_ART(ART) AT2G38940.1_ART(ART) AT3G54700.1_ART(ART) AT3G54700.2_ART(ART) AT5G43340.1_ART(ART) AT5G43350.1_ART(ART) AT5G43360.1_ART(ART) AT5G43370.1_ART(ART) AT5G43370.2_ART(ART) GLY…
ORTHOMCL152(230 genes,18 taxa):	AES59128_MET(MET) AES82675_MET(MET) AES90557_MET(MET) AES90558_MET(MET) AES90560_MET(MET) AES90561_MET(MET) AES90564_MET(MET) AES90566_MET(MET) AET03324_MET(MET) AET03326_MET(MET) AET03329_MET(MET) AET03337_MET(MET) AET03348_MET(MET) AT5G10530.1_ART(ART) AT5G65600.1_ART(ART) GLYMA02G04860.1_GLM(GLM) GLYMA02G04870.2_GLM(GLM) GLYMA07G30250.1_GLM(GLM) GLYMA07G30260.1_GLM(GLM) GLYMA08G07010.1_GLM(GLM…
ORTHOMCL153(230 genes,18 taxa):	AES61477_MET(MET) AES62239_MET(MET) AES62250_MET(MET) AES74277_MET(MET) AET04610_MET(MET) AT1G22650.1_ART(ART) AT1G22650.2_ART(ART) AT1G35580.1_ART(ART) AT1G35580.2_ART(ART) AT1G35580.3_ART(ART) AT1G56560.1_ART(ART) AT1G72000.1_ART(ART) AT3G05820.1_ART(ART) AT3G05820.2_ART(ART) AT3G06500.1_ART(ART) AT3G06500.2_ART(ART) AT4G09510.1_ART(ART) AT4G09510.2_ART(ART) AT4G34860.1_ART(ART) AT4G34860.2_ART…
ORTHOMCL154(229 genes,18 taxa):	AES60995_MET(MET) AES79866_MET(MET) AES93885_MET(MET) AES95216_MET(MET) AET03186_MET(MET) AET05556_MET(MET) AET05560_MET(MET) AT1G09410.1_ART(ART) AT1G25360.1_ART(ART) AT1G56690.1_ART(ART) AT1G68930.1_ART(ART) AT1G68930.2_ART(ART) AT2G22070.1_ART(ART) AT4G02750.1_ART(ART) AT4G16835.1_ART(ART) AT4G37170.1_ART(ART) GLYMA02G13130.2_GLM(GLM) GLYMA02G13130.3_GLM(GLM) GLYMA03G126.1_GLM(GLM) GLYMA04G356…
ORTHOMCL155(226 genes,18 taxa):	AES59110_MET(MET) AES62730_MET(MET) AES94565_MET(MET) AT2G14820.1_ART(ART) AT2G14820.2_ART(ART) AT2G23050.1_ART(ART) AT2G23050.2_ART(ART) AT4G31820.1_ART(ART) AT4G31820.2_ART(ART) AT4G37590.1_ART(ART) AT5G67440.1_ART(ART) AT5G67440.2_ART(ART) AT5G67440.3_ART(ART) GLYMA04G06430.2_GLM(GLM) GLYMA04G06430.3_GLM(GLM) GLYMA04G06430.4_GLM(GLM) GLYMA05G22370.1_GLM(GLM) GLYMA05G22370.2_GLM(GLM) GLYMA05G22…
ORTHOMCL156(225 genes,18 taxa):	AES59111_MET(MET) AES71730_MET(MET) AES73542_MET(MET) AET01036_MET(MET) AT1G55130.1_ART(ART) AT2G24170.1_ART(ART) AT2G24170.2_ART(ART) AT3G13772.1_ART(ART) AT4G12650.1_ART(ART) AT5G10840.1_ART(ART) AT5G25100.1_ART(ART) AT5G25100.2_ART(ART) AT5G35160.1_ART(ART) AT5G35160.2_ART(ART) AT5G35160.3_ART(ART) AT5G35160.4_ART(ART) GLYMA02G36551.1_GLM(GLM) GLYMA02G47950.1_GLM(GLM) GLYMA04G06420.1_GLM(GLM) …
ORTHOMCL157(225 genes,18 taxa):	AES71731_MET(MET) AES74194_MET(MET) AES82317_MET(MET) AES89140_MET(MET) AES92592_MET(MET) AET00884_MET(MET) AT1G27680.1_ART(ART) AT2G21590.1_ART(ART) AT2G21590.2_ART(ART) AT2G21590.3_ART(ART) AT2G21590.4_ART(ART) AT2G21590.5_ART(ART) AT2G21590.6_ART(ART) AT2G21590.7_ART(ART) AT4G39210.1_ART(ART) AT4G39210.2_ART(ART) AT5G19220.1_ART(ART) AT5G48300.1_ART(ART) GLYMA02G47460.1_GLM(GLM) GLYMA03G38500.…
ORTHOMCL158(224 genes,18 taxa):	AES63554_MET(MET) AES71704_MET(MET) AES73956_MET(MET) AES81389_MET(MET) AES81390_MET(MET) AES81391_MET(MET) AES90550_MET(MET) AET00810_MET(MET) AET00813_MET(MET) AET00815_MET(MET) AET03013_MET(MET) AT1G09930.1_ART(ART) AT4G10770.1_ART(ART) AT4G10770.2_ART(ART) AT4G16370.1_ART(ART) AT4G26590.1_ART(ART) AT4G27730.1_ART(ART) AT5G53510.1_ART(ART) AT5G53520.1_ART(ART) AT5G55930.1_ART(ART) AT5G64410.1_…
ORTHOMCL159(224 genes,17 taxa):	AES86940_MET(MET) AES86942_MET(MET) AES86945_MET(MET) AES86946_MET(MET) AES86948_MET(MET) AES86957_MET(MET) AES86966_MET(MET) AES86997_MET(MET) AES86998_MET(MET) AES87000_MET(MET) AES87005_MET(MET) AES87007_MET(MET) AES97167_MET(MET) GLYMA01G28936.1_GLM(GLM) GLYMA01G29030.2_GLM(GLM) GLYMA01G29570.2_GLM(GLM) GLYMA01G29580.2_GLM(GLM) GLYMA01G29615.1_GLM(GLM) GLYMA01G31711.1_GLM(GLM) GLYMA03G06804.1…
ORTHOMCL160(224 genes,18 taxa):	AES88369_MET(MET) AES89553_MET(MET) AES89556_MET(MET) AES89558_MET(MET) AES90628_MET(MET) AES90632_MET(MET) AES90633_MET(MET) AES90636_MET(MET) AT1G17840.1_ART(ART) AT1G51460.1_ART(ART) AT1G51500.1_ART(ART) AT3G21090.1_ART(ART) GLYMA03G29150.1_GLM(GLM) GLYMA03G29160.2_GLM(GLM) GLYMA08G07530.1_GLM(GLM) GLYMA08G07530.2_GLM(GLM) GLYMA08G07540.2_GLM(GLM) GLYMA08G07540.3_GLM(GLM) GLYMA08G07550.2_GLM(G…
ORTHOMCL161(223 genes,18 taxa):	AES59318_MET(MET) AES61060_MET(MET) AES61061_MET(MET) AES95557_MET(MET) AT1G27460.1_ART(ART) AT1G27460.2_ART(ART) AT1G27460.3_ART(ART) AT2G43040.1_ART(ART) AT2G43040.2_ART(ART) AT4G28600.1_ART(ART) AT4G28600.2_ART(ART) AT4G28600.3_ART(ART) GLYMA01G35291.1_GLM(GLM) GLYMA01G35291.2_GLM(GLM) GLYMA03G32240.1_GLM(GLM) GLYMA04G04850.1_GLM(GLM) GLYMA06G04950.1_GLM(GLM) GLYMA06G04950.2_GLM(GLM) GLYMA09G3…
ORTHOMCL162(221 genes,18 taxa):	AES71465_MET(MET) AES82211_MET(MET) AES91600_MET(MET) AET00866_MET(MET) AET00867_MET(MET) AET04367_MET(MET) AT1G55740.1_ART(ART) AT3G57520.1_ART(ART) AT3G57520.2_ART(ART) AT3G57520.3_ART(ART) AT4G01970.1_ART(ART) AT4G01970.2_ART(ART) AT5G20250.1_ART(ART) AT5G20250.2_ART(ART) AT5G20250.3_ART(ART) AT5G20250.4_ART(ART) AT5G40390.1_ART(ART) GLYMA02G47330.1_GLM(GLM) GLYMA03G29440.1_GLM(GLM) GLYMA04G36…
ORTHOMCL163(219 genes,17 taxa):	AES58666_MET(MET) AES58669_MET(MET) AES65584_MET(MET) AES65585_MET(MET) AES65622_MET(MET) AES68552_MET(MET) AES75708_MET(MET) AES75719_MET(MET) AES80027_MET(MET) AES82000_MET(MET) AES99459_MET(MET) AET01121_MET(MET) AET01145_MET(MET) AET01150_MET(MET) AET02015_MET(MET) AT3G46840.1_ART(ART) AT3G46850.1_ART(ART) AT4G00230.1_ART(ART) AT4G00230.2_ART(ART) AT4G15040.1_ART(ART) AT4G15040.2_ART(ART) AT5…
ORTHOMCL164(219 genes,18 taxa):	AES58965_MET(MET) AES64882_MET(MET) AES71504_MET(MET) AES73690_MET(MET) AES82231_MET(MET) AT1G15460.1_ART(ART) AT1G15460.2_ART(ART) AT1G15460.3_ART(ART) AT1G15460.4_ART(ART) AT1G74810.1_ART(ART) AT1G74810.2_ART(ART) AT1G74810.3_ART(ART) AT1G74810.4_ART(ART) AT1G74810.5_ART(ART) AT1G74810.6_ART(ART) AT1G74810.7_ART(ART) AT2G47160.1_ART(ART) AT2G47160.2_ART(ART) AT3G06450.1_ART(ART) AT3G06450.2_ART…
ORTHOMCL166(213 genes,18 taxa):	AES67002_MET(MET) AES93973_MET(MET) AT1G53090.1_ART(ART) AT1G53090.2_ART(ART) AT1G53090.3_ART(ART) AT1G53090.4_ART(ART) AT1G53090.5_ART(ART) AT2G46340.1_ART(ART) AT2G46340.2_ART(ART) AT3G15354.1_ART(ART) AT3G15354.2_ART(ART) AT3G15354.3_ART(ART) AT3G15354.4_ART(ART) AT3G15354.5_ART(ART) AT4G11110.1_ART(ART) GLYMA01G43360.2_GLM(GLM) GLYMA05G37070.2_GLM(GLM) GLYMA06G37080.1_GLM(GLM) GLYMA06G37080.2…
ORTHOMCL167(213 genes,18 taxa):	AES70805_MET(MET) AES70807_MET(MET) AES77893_MET(MET) AES77894_MET(MET) AES79863_MET(MET) AES99015_MET(MET) AT1G06840.1_ART(ART) AT3G53590.1_ART(ART) AT5G01950.1_ART(ART) AT5G01950.2_ART(ART) AT5G01950.3_ART(ART) AT5G01950.4_ART(ART) AT5G01950.5_ART(ART) AT5G01950.6_ART(ART) AT5G01950.7_ART(ART) AT5G01950.8_ART(ART) AT5G37450.1_ART(ART) AT5G37450.2_ART(ART) AT5G37450.3_ART(ART) AT5G37450.4_ART(AR…
ORTHOMCL169(211 genes,18 taxa):	AES73958_MET(MET) AES73960_MET(MET) AES73961_MET(MET) AES95929_MET(MET) AES98299_MET(MET) AET03351_MET(MET) AET03352_MET(MET) AET03356_MET(MET) AT1G09880.1_ART(ART) AT1G09880.2_ART(ART) AT1G09880.3_ART(ART) AT1G09880.4_ART(ART) AT1G09890.1_ART(ART) AT1G09890.2_ART(ART) AT1G09890.3_ART(ART) AT1G09890.4_ART(ART) AT1G09890.5_ART(ART) AT1G09910.1_ART(ART) AT1G09910.2_ART(ART) AT1G09910.3_ART(ART) AT2…
ORTHOMCL170(210 genes,18 taxa):	AES61671_MET(MET) AES62763_MET(MET) AES63396_MET(MET) AES65046_MET(MET) AES82175_MET(MET) AES95902_MET(MET) AES97961_MET(MET) AES97964_MET(MET) AES97966_MET(MET) AES97977_MET(MET) AT1G02640.1_ART(ART) AT1G78060.1_ART(ART) AT3G19620.1_ART(ART) AT5G09700.1_ART(ART) AT5G09730.1_ART(ART) AT5G10560.1_ART(ART) AT5G49360.1_ART(ART) AT5G64570.1_ART(ART) AT5G64570.2_ART(ART) AT5G64570.3_ART(ART) GLYMA02G0…
ORTHOMCL171(210 genes,18 taxa):	AES64771_MET(MET) AES67503_MET(MET) AES67941_MET(MET) AES73881_MET(MET) AET01481_MET(MET) AT1G30490.1_ART(ART) AT1G52150.1_ART(ART) AT1G52150.2_ART(ART) AT1G52150.3_ART(ART) AT2G34710.1_ART(ART) AT4G32880.1_ART(ART) AT5G60690.1_ART(ART) GLYMA04G09000.2_GLM(GLM) GLYMA05G30000.1_GLM(GLM) GLYMA06G09100.1_GLM(GLM) GLYMA07G01940.1_GLM(GLM) GLYMA07G01950.1_GLM(GLM) GLYMA08G13110.1_GLM(GLM) GLYMA08G1311…
ORTHOMCL172(210 genes,11 taxa):	AES69584_MET(MET) AES70149_MET(MET) AES70759_MET(MET) AES70760_MET(MET) AES70765_MET(MET) AES70768_MET(MET) AES70772_MET(MET) AES70776_MET(MET) AES70777_MET(MET) AES70780_MET(MET) AES70782_MET(MET) AES70789_MET(MET) AES78240_MET(MET) AES97987_MET(MET) AES99851_MET(MET) GLYMA11G17875.1_GLM(GLM) GLYMA14G01231.1_GLM(GLM) GLYMA14G01231.2_GLM(GLM) KEH15331_MET(MET) KEH15506_MET(MET) KEH15541_MET(MET) …
ORTHOMCL173(209 genes,18 taxa):	AES64612_MET(MET) AES73713_MET(MET) AES80022_MET(MET) AET04592_MET(MET) AT2G46480.1_ART(ART) AT2G46480.2_ART(ART) AT2G46480.3_ART(ART) AT2G46480.4_ART(ART) AT3G61130.1_ART(ART) AT4G38270.1_ART(ART) AT4G38270.2_ART(ART) AT5G47780.1_ART(ART) GLYMA03G02250.2_GLM(GLM) GLYMA05G09200.2_GLM(GLM) GLYMA07G08910.2_GLM(GLM) GLYMA07G40011.1_GLM(GLM) GLYMA09G01980.1_GLM(GLM) GLYMA09G40260.1_GLM(GLM) GLYMA15G1…
ORTHOMCL174(209 genes,18 taxa):	AES72013_MET(MET) AET00919_MET(MET) AET05490_MET(MET) AET05491_MET(MET) AT1G27320.1_ART(ART) AT2G01830.1_ART(ART) AT2G01830.2_ART(ART) AT2G01830.3_ART(ART) AT2G01830.4_ART(ART) AT2G01830.5_ART(ART) AT2G01830.6_ART(ART) AT5G35750.1_ART(ART) GLYMA02G09550.1_GLM(GLM) GLYMA02G09550.3_GLM(GLM) GLYMA02G47611.1_GLM(GLM) GLYMA02G47611.2_GLM(GLM) GLYMA05G28070.1_GLM(GLM) GLYMA05G34310.2_GLM(GLM) GLYMA05G3…
ORTHOMCL175(208 genes,17 taxa):	AES59632_MET(MET) AES69165_MET(MET) AES69267_MET(MET) AES72097_MET(MET) AES75517_MET(MET) AES75531_MET(MET) AES75532_MET(MET) AES75535_MET(MET) AES75540_MET(MET) AES75542_MET(MET) AES75545_MET(MET) AES75558_MET(MET) AES75658_MET(MET) AES79733_MET(MET) AES88483_MET(MET) AES96229_MET(MET) AES96274_MET(MET) AES96276_MET(MET) AES96277_MET(MET) AES96281_MET(MET) AES96283_MET(MET) AES96300_MET(MET) AES…
ORTHOMCL176(208 genes,18 taxa):	AES60574_MET(MET) AET02648_MET(MET) AET05528_MET(MET) AT1G48650.1_ART(ART) AT1G48650.2_ART(ART) AT1G58050.1_ART(ART) AT1G58060.1_ART(ART) AT2G01130.1_ART(ART) AT2G01130.2_ART(ART) AT2G35920.1_ART(ART) AT2G35920.2_ART(ART) AT2G35920.3_ART(ART) AT5G04895.1_ART(ART) GLYMA02G35240.2_GLM(GLM) GLYMA05G34180.1_GLM(GLM) GLYMA08G05480.1_GLM(GLM) GLYMA08G24630.1_GLM(GLM) GLYMA08G24630.2_GLM(GLM) GLYMA09G18…
ORTHOMCL177(208 genes,18 taxa):	AES62105_MET(MET) AES95438_MET(MET) AET00827_MET(MET) AT1G31770.1_ART(ART) AT1G71960.1_ART(ART) AT3G13220.1_ART(ART) AT3G25620.1_ART(ART) AT3G25620.2_ART(ART) AT4G27420.1_ART(ART) AT5G06530.1_ART(ART) AT5G06530.2_ART(ART) AT5G06530.3_ART(ART) AT5G06530.4_ART(ART) GLYMA01G22850.1_GLM(GLM) GLYMA01G35800.1_GLM(GLM) GLYMA02G14470.2_GLM(GLM) GLYMA02G14470.3_GLM(GLM) GLYMA02G34070.2_GLM(GLM) GLYMA02G47…
ORTHOMCL178(208 genes,18 taxa):	AES64877_MET(MET) AES74403_MET(MET) AT3G01540.1_ART(ART) AT3G01540.2_ART(ART) AT3G01540.3_ART(ART) AT3G01540.4_ART(ART) AT3G06480.1_ART(ART) AT3G06480.2_ART(ART) AT5G14610.1_ART(ART) AT5G14610.2_ART(ART) AT5G14610.3_ART(ART) AT5G14610.4_ART(ART) AT5G14610.5_ART(ART) AT5G14610.6_ART(ART) AT5G14610.7_ART(ART) GLYMA05G08750.1_GLM(GLM) GLYMA05G08750.2_GLM(GLM) GLYMA09G03560.2_GLM(GLM) GLYMA09G03560.3…
ORTHOMCL179(208 genes,18 taxa):	AES68618_MET(MET) AES68621_MET(MET) AES72135_MET(MET) AET03120_MET(MET) AT3G43790.1_ART(ART) AT3G43790.2_ART(ART) AT3G43790.3_ART(ART) AT3G43790.4_ART(ART) AT3G43790.5_ART(ART) AT5G13740.1_ART(ART) AT5G13740.2_ART(ART) AT5G13750.1_ART(ART) AT5G13750.2_ART(ART) AT5G13750.3_ART(ART) AT5G13750.4_ART(ART) GLYMA04G14970.2_GLM(GLM) GLYMA04G14970.3_GLM(GLM) GLYMA04G14970.4_GLM(GLM) GLYMA06G47091.1_GLM(G…
ORTHOMCL180(207 genes,18 taxa):	AES59072_MET(MET) AES61858_MET(MET) AES62210_MET(MET) AES62596_MET(MET) AES65268_MET(MET) AES66869_MET(MET) AES74993_MET(MET) AES86784_MET(MET) AES96456_MET(MET) AET01232_MET(MET) AET01475_MET(MET) AET01529_MET(MET) AT1G07920.1_ART(ART) AT1G07930.1_ART(ART) AT1G07930.2_ART(ART) AT1G07940.1_ART(ART) AT1G07940.2_ART(ART) AT1G07940.3_ART(ART) AT1G07940.4_ART(ART) AT5G60390.1_ART(ART) AT5G60390.2_ART…
ORTHOMCL181(207 genes,18 taxa):	AES59470_MET(MET) AES61442_MET(MET) AES62871_MET(MET) AES73278_MET(MET) AES82401_MET(MET) AT1G09160.1_ART(ART) AT1G09160.2_ART(ART) AT1G47380.1_ART(ART) AT1G68410.1_ART(ART) AT1G68410.2_ART(ART) AT1G68410.3_ART(ART) AT1G68410.4_ART(ART) GLYMA03G39260.1_GLM(GLM) GLYMA03G39260.2_GLM(GLM) GLYMA04G04041.1_GLM(GLM) GLYMA04G04041.2_GLM(GLM) GLYMA06G04210.1_GLM(GLM) GLYMA10G29060.1_GLM(GLM) GLYMA10G4177…
ORTHOMCL182(206 genes,18 taxa):	AES74480_MET(MET) AES86322_MET(MET) AT1G70430.1_ART(ART) AT1G70430.2_ART(ART) AT1G70430.3_ART(ART) AT1G70430.4_ART(ART) AT1G79640.1_ART(ART) AT1G79640.2_ART(ART) AT1G79640.3_ART(ART) AT1G79640.4_ART(ART) AT1G79640.5_ART(ART) AT1G79640.6_ART(ART) AT4G10730.1_ART(ART) AT4G10730.2_ART(ART) AT4G24100.1_ART(ART) AT4G24100.2_ART(ART) AT4G24100.3_ART(ART) AT4G24100.4_ART(ART) AT5G14720.1_ART(ART) AT5G14…
ORTHOMCL183(206 genes,14 taxa):	KEH19605_MET(MET) KHN46351.1_GLS(GLS) KYP42750.1_CAC(CAC) KYP58723.1_CAC(CAC) OS06T0704400-01_ORS(ORS) OS06T0704400-02_ORS(ORS) OS06T0704400-03_ORS(ORS) OS11T0256400-01_ORS(ORS) Sb01g016800.1_SOB(SOB) Sb01g017470.1_SOB(SOB) Sb01g023040.1_SOB(SOB) Sb02g013090.1_SOB(SOB) Sb02g023020.1_SOB(SOB) Sb03g011625.1_SOB(SOB) Sb04g018080.1_SOB(SOB) Sb07g023090.1_SOB(SOB) Sb07g027820.1_SOB(SOB) Sb09g005600.1_…
ORTHOMCL184(204 genes,18 taxa):	AES59756_MET(MET) AES62447_MET(MET) AET00832_MET(MET) AET00835_MET(MET) AET00910_MET(MET) AT2G04030.1_ART(ART) AT2G04030.2_ART(ART) AT3G07770.1_ART(ART) AT3G07770.2_ART(ART) AT3G07770.3_ART(ART) AT4G24190.1_ART(ART) AT4G24190.2_ART(ART) AT5G52640.1_ART(ART) AT5G56000.1_ART(ART) AT5G56010.1_ART(ART) AT5G56030.1_ART(ART) AT5G56030.2_ART(ART) GLYMA01G09310.1_GLM(GLM) GLYMA01G33803.1_GLM(GLM) GLYMA02…
ORTHOMCL185(204 genes,18 taxa):	AES62039_MET(MET) AES62040_MET(MET) AES68006_MET(MET) AES72076_MET(MET) AES91069_MET(MET) AES97458_MET(MET) AT1G24400.1_ART(ART) AT1G25530.1_ART(ART) AT1G48640.1_ART(ART) AT1G61270.1_ART(ART) AT1G67640.1_ART(ART) AT3G01760.1_ART(ART) AT5G40780.1_ART(ART) AT5G40780.2_ART(ART) AT5G40780.3_ART(ART) GLYMA01G21510.1_GLM(GLM) GLYMA01G21510.2_GLM(GLM) GLYMA01G21510.3_GLM(GLM) GLYMA02G10870.1_GLM(GLM) GL…
ORTHOMCL186(204 genes,18 taxa):	AES63449_MET(MET) AES63450_MET(MET) AT2G22300.1_ART(ART) AT2G22300.2_ART(ART) AT2G22300.3_ART(ART) AT5G09410.1_ART(ART) AT5G09410.2_ART(ART) AT5G09410.3_ART(ART) AT5G09410.4_ART(ART) AT5G64220.1_ART(ART) AT5G64220.2_ART(ART) GLYMA05G24430.2_GLM(GLM) GLYMA05G31190.1_GLM(GLM) GLYMA05G31190.2_GLM(GLM) GLYMA08G07680.2_GLM(GLM) GLYMA08G14370.1_GLM(GLM) GLYMA08G19101.1_GLM(GLM) GLYMA08G19101.2_GLM(GLM)…
ORTHOMCL187(204 genes,18 taxa):	AES63685_MET(MET) AES87486_MET(MET) AES98992_MET(MET) AT2G30470.1_ART(ART) AT4G32010.1_ART(ART) AT4G32010.2_ART(ART) GLYMA01G32810.2_GLM(GLM) GLYMA01G32810.3_GLM(GLM) GLYMA02G40280.2_GLM(GLM) GLYMA03G04330.2_GLM(GLM) GLYMA03G04330.3_GLM(GLM) GLYMA11G31234.1_GLM(GLM) GLYMA13G31970.1_GLM(GLM) GLYMA14G38492.1_GLM(GLM) GLYMA14G38492.2_GLM(GLM) GLYMA14G38492.3_GLM(GLM) GLYMA15G07350.1_GLM(GLM) GLYMA18…
ORTHOMCL188(203 genes,18 taxa):	AES58767_MET(MET) AES62949_MET(MET) AES62954_MET(MET) AES62955_MET(MET) AES92666_MET(MET) AES97246_MET(MET) AES98174_MET(MET) AT1G11950.1_ART(ART) AT1G11950.2_ART(ART) AT1G11950.3_ART(ART) AT1G62310.1_ART(ART) AT3G07610.1_ART(ART) AT3G07610.2_ART(ART) AT3G07610.3_ART(ART) AT4G00990.1_ART(ART) AT4G00990.2_ART(ART) AT4G00990.3_ART(ART) GLYMA0010S50.1_GLM(GLM) GLYMA07G39310.2_GLM(GLM) GLYMA08G42515.…
ORTHOMCL189(202 genes,18 taxa):	AES64757_MET(MET) AES67505_MET(MET) AT1G07990.1_ART(ART) AT1G07990.2_ART(ART) AT1G30470.1_ART(ART) AT1G30470.2_ART(ART) AT1G30470.3_ART(ART) AT2G28360.1_ART(ART) AT3G45190.1_ART(ART) AT3G45190.2_ART(ART) GLYMA09G02705.1_GLM(GLM) GLYMA09G02705.2_GLM(GLM) GLYMA11G20500.1_GLM(GLM) GLYMA12G08100.1_GLM(GLM) GLYMA12G29710.1_GLM(GLM) GLYMA13G40050.1_GLM(GLM) GLYMA15G13580.2_GLM(GLM) KEH37053_MET(MET) KE…
ORTHOMCL190(202 genes,18 taxa):	AES67441_MET(MET) AES88651_MET(MET) AT5G60410.1_ART(ART) AT5G60410.2_ART(ART) AT5G60410.3_ART(ART) AT5G60410.4_ART(ART) AT5G60410.5_ART(ART) AT5G60410.6_ART(ART) GLYMA11G15880.1_GLM(GLM) GLYMA11G15880.2_GLM(GLM) GLYMA12G07590.1_GLM(GLM) GLYMA12G07590.2_GLM(GLM) GLYMA12G29270.3_GLM(GLM) GLYMA12G29270.4_GLM(GLM) GLYMA13G40325.1_GLM(GLM) GLYMA13G40325.2_GLM(GLM) GLYMA13G40325.3_GLM(GLM) GLYMA13G4032…
ORTHOMCL191(202 genes,18 taxa):	AES70413_MET(MET) AET00257_MET(MET) AT2G13370.1_ART(ART) AT2G13370.2_ART(ART) AT2G13370.3_ART(ART) GLYMA02G45000.1_GLM(GLM) GLYMA02G45000.2_GLM(GLM) GLYMA14G03780.1_GLM(GLM) KEH28386_MET(MET) KEH33615_MET(MET) KHN12016.1_GLS(GLS) KHN38371.1_GLS(GLS) KYP73305.1_CAC(CAC) Lj2g3v3058550.1_LOJ(LOJ) Lj2g3v3058550.2_LOJ(LOJ) Lj2g3v3058550.3_LOJ(LOJ) OS07T0660200-01_ORS(ORS) OS07T0660200-02_ORS(ORS) Sb02…
ORTHOMCL192(201 genes,17 taxa):	AES66086_MET(MET) AES80234_MET(MET) AES80262_MET(MET) AES80263_MET(MET) AES81332_MET(MET) AES81335_MET(MET) AES81338_MET(MET) AES81339_MET(MET) AES91808_MET(MET) AES99125_MET(MET) GLYMA02G32030.2_GLM(GLM) GLYMA03G05758.1_GLM(GLM) GLYMA03G05772.1_GLM(GLM) GLYMA03G29270.2_GLM(GLM) GLYMA03G29370.2_GLM(GLM) GLYMA06G17560.1_GLM(GLM) GLYMA11G33251.1_GLM(GLM) GLYMA19G24751.1_GLM(GLM) GLYMA19G31528.1_GLM…
ORTHOMCL194(200 genes,18 taxa):	AET01158_MET(MET) AT1G02080.1_ART(ART) AT1G02080.2_ART(ART) AT1G02080.3_ART(ART) GLYMA03G27256.1_GLM(GLM) GLYMA03G27263.1_GLM(GLM) GLYMA03G27270.1_GLM(GLM) GLYMA07G14770.1_GLM(GLM) KHN10885.1_GLS(GLS) KHN10886.1_GLS(GLS) KHN25074.1_GLS(GLS) KYP76674.1_CAC(CAC) Lj3g3v0439760.1_LOJ(LOJ) Lj3g3v0439760.2_LOJ(LOJ) Lj3g3v0439760.3_LOJ(LOJ) Lj3g3v3225370.1_LOJ(LOJ) OS03T0102366-00_ORS(ORS) OS10T0556600-…
ORTHOMCL195(200 genes,18 taxa):	AET02437_MET(MET) AT3G12280.1_ART(ART) AT3G12280.2_ART(ART) GLYMA04G36700.1_GLM(GLM) GLYMA04G36700.2_GLM(GLM) GLYMA04G36700.3_GLM(GLM) GLYMA04G36700.4_GLM(GLM) GLYMA04G36700.5_GLM(GLM) GLYMA04G36700.6_GLM(GLM) GLYMA13G26170.1_GLM(GLM) GLYMA15G36890.1_GLM(GLM) KHN05792.1_GLS(GLS) KHN32003.1_GLS(GLS) KHN37715.1_GLS(GLS) KYP44670.1_CAC(CAC) Lj1g3v5020940.1_LOJ(LOJ) Lj1g3v5020940.2_LOJ(LOJ) Lj3g3v189…
ORTHOMCL197(199 genes,18 taxa):	AES58679_MET(MET) AES63053_MET(MET) AES77231_MET(MET) AES80844_MET(MET) AET01488_MET(MET) AT2G25760.1_ART(ART) AT2G25760.2_ART(ART) AT3G03940.1_ART(ART) AT3G13670.1_ART(ART) AT5G18190.1_ART(ART) AT5G18190.2_ART(ART) GLYMA04G09070.1_GLM(GLM) GLYMA04G09070.2_GLM(GLM) GLYMA04G09080.1_GLM(GLM) GLYMA06G09190.1_GLM(GLM) GLYMA07G01890.1_GLM(GLM) GLYMA08G21570.1_GLM(GLM) GLYMA08G47680.1_GLM(GLM) GLYMA08G…
ORTHOMCL198(199 genes,18 taxa):	AES74137_MET(MET) AES76887_MET(MET) AES89274_MET(MET) AES94926_MET(MET) AES98982_MET(MET) AET03950_MET(MET) AET05271_MET(MET) AT2G16120.1_ART(ART) AT2G16130.1_ART(ART) AT2G18480.1_ART(ART) AT3G18830.1_ART(ART) AT4G36670.1_ART(ART) GLYMA01G38040.1_GLM(GLM) GLYMA02G06460.1_GLM(GLM) GLYMA04G01550.1_GLM(GLM) GLYMA07G09480.2_GLM(GLM) GLYMA09G32340.1_GLM(GLM) GLYMA11G07040.1_GLM(GLM) GLYMA11G07040.2_GL…
ORTHOMCL199(198 genes,18 taxa):	AES70878_MET(MET) AES91935_MET(MET) AES93904_MET(MET) AES93906_MET(MET) AES95274_MET(MET) AES99066_MET(MET) AES99068_MET(MET) AES99069_MET(MET) AET03642_MET(MET) AET03651_MET(MET) AT1G20560.1_ART(ART) AT1G20560.2_ART(ART) AT1G21530.1_ART(ART) AT1G21530.2_ART(ART) AT1G21540.1_ART(ART) AT1G65880.1_ART(ART) AT1G65890.1_ART(ART) AT1G66120.1_ART(ART) AT1G68270.1_ART(ART) AT1G75960.1_ART(ART) AT1G76290…
ORTHOMCL201(197 genes,18 taxa):	AES65425_MET(MET) AES81663_MET(MET) AT2G20300.1_ART(ART) AT5G56890.1_ART(ART) GLYMA03G32640.1_GLM(GLM) GLYMA07G01211.1_GLM(GLM) GLYMA07G01211.2_GLM(GLM) GLYMA08G20590.1_GLM(GLM) GLYMA08G20590.2_GLM(GLM) GLYMA09G07141.1_GLM(GLM) GLYMA09G07141.2_GLM(GLM) GLYMA10G04700.2_GLM(GLM) GLYMA10G04700.3_GLM(GLM) GLYMA13G16280.10_GLM(GLM) GLYMA13G16280.1_GLM(GLM) GLYMA13G16280.2_GLM(GLM) GLYMA13G16280.3_GLM(…
ORTHOMCL202(197 genes,18 taxa):	AES71377_MET(MET) AES71378_MET(MET) AT1G77800.1_ART(ART) AT1G77800.2_ART(ART) AT1G77800.3_ART(ART) AT1G77800.4_ART(ART) AT1G77800.5_ART(ART) AT1G77800.6_ART(ART) AT1G77800.7_ART(ART) GLYMA04G43310.1_GLM(GLM) GLYMA06G11370.1_GLM(GLM) KHN09164.1_GLS(GLS) KYP70024.1_CAC(CAC) Lj1g3v0749150.1_LOJ(LOJ) Lj1g3v0749150.2_LOJ(LOJ) OS02T0768750-00_ORS(ORS) OS02T0768800-01_ORS(ORS) OS06T0209300-01_ORS(ORS) O…
ORTHOMCL203(196 genes,18 taxa):	AES66797_MET(MET) AES94611_MET(MET) AT1G23160.1_ART(ART) AT1G28130.1_ART(ART) AT1G28130.2_ART(ART) AT1G48660.1_ART(ART) AT1G48660.2_ART(ART) AT1G48670.1_ART(ART) AT1G48670.2_ART(ART) AT1G59500.1_ART(ART) AT2G14960.1_ART(ART) AT2G23170.1_ART(ART) AT2G47750.1_ART(ART) AT4G27260.1_ART(ART) AT4G37390.1_ART(ART) AT5G13320.1_ART(ART) AT5G13320.2_ART(ART) AT5G13320.3_ART(ART) AT5G13350.1_ART(ART) AT5G13…
ORTHOMCL204(196 genes,17 taxa):	AES69561_MET(MET) AES69562_MET(MET) AES69563_MET(MET) AES69564_MET(MET) AES69565_MET(MET) AES69569_MET(MET) AES69571_MET(MET) AES69572_MET(MET) AES69575_MET(MET) AES73352_MET(MET) AES73356_MET(MET) AES79044_MET(MET) AES79155_MET(MET) AES79156_MET(MET) AES79180_MET(MET) AES79183_MET(MET) GLYMA03G00500.2_GLM(GLM) GLYMA03G00520.2_GLM(GLM) GLYMA03G00530.1_GLM(GLM) GLYMA03G00540.1_GLM(GLM) GLYMA03G005…
ORTHOMCL205(196 genes,18 taxa):	AT2G36490.1_ART(ART) AT3G10010.1_ART(ART) AT3G10010.2_ART(ART) AT4G34060.1_ART(ART) AT4G34060.2_ART(ART) AT4G34060.3_ART(ART) AT4G34060.4_ART(ART) AT4G34060.5_ART(ART) AT5G04560.1_ART(ART) AT5G04560.2_ART(ART) AT5G04560.3_ART(ART) GLYMA03G34860.3_GLM(GLM) GLYMA03G34860.4_GLM(GLM) GLYMA10G07601.1_GLM(GLM) GLYMA10G34595.1_GLM(GLM) GLYMA13G21460.2_GLM(GLM) GLYMA20G32960.2_GLM(GLM) KEH24122_MET(MET) …
ORTHOMCL206(195 genes,18 taxa):	AES59395_MET(MET) AES73159_MET(MET) AES73335_MET(MET) AES98257_MET(MET) AT3G50240.1_ART(ART) AT3G50240.2_ART(ART) AT3G50240.3_ART(ART) AT3G50240.4_ART(ART) AT5G47820.1_ART(ART) AT5G47820.2_ART(ART) AT5G60930.1_ART(ART) AT5G60930.2_ART(ART) AT5G60930.3_ART(ART) GLYMA02G37800.1_GLM(GLM) GLYMA04G04380.1_GLM(GLM) GLYMA04G04380.2_GLM(GLM) GLYMA04G10080.1_GLM(GLM) GLYMA05G15805.1_GLM(GLM) GLYMA05G15805…
ORTHOMCL207(195 genes,18 taxa):	AES62861_MET(MET) AES62862_MET(MET) AES62863_MET(MET) AES62868_MET(MET) AES75432_MET(MET) AES75438_MET(MET) AES80591_MET(MET) AES80593_MET(MET) AT1G18390.1_ART(ART) AT1G18390.2_ART(ART) AT1G25390.1_ART(ART) AT1G25390.2_ART(ART) AT1G66880.1_ART(ART) AT1G66880.2_ART(ART) AT1G66880.3_ART(ART) AT5G38210.1_ART(ART) AT5G38210.2_ART(ART) AT5G38210.3_ART(ART) GLYMA02G09750.1_GLM(GLM) GLYMA02G09750.2_GLM(…
ORTHOMCL208(195 genes,8 taxa):	AES69921_MET(MET) AES75747_MET(MET) AES78443_MET(MET) GLYMA09G07786.1_GLM(GLM) KHN35887.1_GLS(GLS) KYP30917.1_CAC(CAC) KYP31535.1_CAC(CAC) KYP31536.1_CAC(CAC) KYP31769.1_CAC(CAC) KYP31930.1_CAC(CAC) KYP32053.1_CAC(CAC) KYP32055.1_CAC(CAC) KYP32153.1_CAC(CAC) KYP32330.1_CAC(CAC) KYP32338.1_CAC(CAC) KYP32351.1_CAC(CAC) KYP32488.1_CAC(CAC) KYP32939.1_CAC(CAC) KYP33211.1_CAC(CAC) KYP33306.1_CAC(CAC) …
ORTHOMCL209(195 genes,18 taxa):	AES72579_MET(MET) AES81181_MET(MET) AES82806_MET(MET) AES90220_MET(MET) AES94744_MET(MET) AET04065_MET(MET) AT1G49580.1_ART(ART) AT2G41140.1_ART(ART) AT2G46700.1_ART(ART) AT2G46700.2_ART(ART) AT2G46700.3_ART(ART) AT3G19100.1_ART(ART) AT3G49370.1_ART(ART) AT3G50530.1_ART(ART) AT3G50530.2_ART(ART) AT3G56760.1_ART(ART) AT5G24430.1_ART(ART) GLYMA01G39090.1_GLM(GLM) GLYMA01G39090.2_GLM(GLM) GLYMA02G15…
ORTHOMCL210(194 genes,18 taxa):	AES74575_MET(MET) AES74576_MET(MET) AES97954_MET(MET) AES98818_MET(MET) AES98824_MET(MET) AET00670_MET(MET) AT1G31950.1_ART(ART) AT1G31950.2_ART(ART) AT1G31950.3_ART(ART) AT1G33750.1_ART(ART) AT1G48800.1_ART(ART) AT1G48820.1_ART(ART) AT1G66020.1_ART(ART) AT1G66020.2_ART(ART) AT1G70080.1_ART(ART) AT2G23230.1_ART(ART) AT2G23230.2_ART(ART) AT3G14490.1_ART(ART) AT3G14520.1_ART(ART) AT3G14540.1_ART(AR…
ORTHOMCL211(193 genes,18 taxa):	AES64227_MET(MET) AES64229_MET(MET) AES67534_MET(MET) AES67537_MET(MET) AES67539_MET(MET) AES81778_MET(MET) AES92607_MET(MET) AT1G07870.1_ART(ART) AT1G07870.2_ART(ART) AT2G28590.1_ART(ART) AT2G28590.2_ART(ART) AT5G02800.1_ART(ART) AT5G13160.1_ART(ART) AT5G18610.1_ART(ART) AT5G18610.2_ART(ART) AT5G18610.3_ART(ART) GLYMA03G33370.1_GLM(GLM) GLYMA08G47570.1_GLM(GLM) GLYMA10G05500.1_GLM(GLM) GLYMA10G0…
ORTHOMCL212(192 genes,18 taxa):	AES64637_MET(MET) AES68546_MET(MET) AES68547_MET(MET) AES77949_MET(MET) AT1G36070.1_ART(ART) AT1G36070.2_ART(ART) AT1G36070.3_ART(ART) AT1G36070.4_ART(ART) AT1G36070.5_ART(ART) AT1G55680.1_ART(ART) AT1G78070.1_ART(ART) AT1G78070.2_ART(ART) AT1G78070.3_ART(ART) AT3G13340.1_ART(ART) AT3G13340.2_ART(ART) AT3G13340.3_ART(ART) AT5G56190.1_ART(ART) AT5G56190.2_ART(ART) AT5G56190.3_ART(ART) AT5G56190.4_…
ORTHOMCL213(192 genes,18 taxa):	AES70967_MET(MET) AES71865_MET(MET) AES92646_MET(MET) AES99240_MET(MET) AET04191_MET(MET) AT1G11820.1_ART(ART) AT1G11820.2_ART(ART) AT1G11820.3_ART(ART) AT1G66250.1_ART(ART) AT2G01630.1_ART(ART) AT2G01630.2_ART(ART) AT2G01630.3_ART(ART) AT3G13560.1_ART(ART) AT3G13560.2_ART(ART) AT3G13560.3_ART(ART) AT3G13560.4_ART(ART) AT3G13560.5_ART(ART) GLYMA02G07730.1_GLM(GLM) GLYMA02G41190.1_GLM(GLM) GLYMA05…
ORTHOMCL214(192 genes,2 taxa):	KYP31357.1_CAC(CAC) KYP31941.1_CAC(CAC) KYP31976.1_CAC(CAC) KYP32252.1_CAC(CAC) KYP32272.1_CAC(CAC) KYP32467.1_CAC(CAC) KYP32782.1_CAC(CAC) KYP33022.1_CAC(CAC) KYP33049.1_CAC(CAC) KYP33125.1_CAC(CAC) KYP33126.1_CAC(CAC) KYP33516.1_CAC(CAC) KYP33669.1_CAC(CAC) KYP34167.1_CAC(CAC) KYP35254.1_CAC(CAC) KYP35257.1_CAC(CAC) KYP35583.1_CAC(CAC) KYP35924.1_CAC(CAC) KYP36263.1_CAC(CAC) KYP36279.1_CAC(CAC)…
ORTHOMCL215(191 genes,18 taxa):	AES76737_MET(MET) AES76740_MET(MET) AES91175_MET(MET) AET04123_MET(MET) AET04124_MET(MET) AT1G23800.1_ART(ART) AT1G23800.2_ART(ART) AT3G24503.1_ART(ART) AT3G48000.1_ART(ART) GLYMA01G03820.1_GLM(GLM) GLYMA02G03870.1_GLM(GLM) GLYMA04G35220.2_GLM(GLM) GLYMA05G35340.1_GLM(GLM) GLYMA05G35350.1_GLM(GLM) GLYMA06G19560.1_GLM(GLM) GLYMA07G09630.1_GLM(GLM) GLYMA07G09640.1_GLM(GLM) GLYMA07G09640.2_GLM(GLM) …
ORTHOMCL216(190 genes,18 taxa):	AES71043_MET(MET) AES94835_MET(MET) AES99465_MET(MET) AET03995_MET(MET) AT1G19270.1_ART(ART) AT1G19270.2_ART(ART) AT2G39830.1_ART(ART) AT2G39830.2_ART(ART) AT2G39830.3_ART(ART) AT2G39830.4_ART(ART) AT4G36860.1_ART(ART) AT4G36860.2_ART(ART) AT4G36860.3_ART(ART) GLYMA01G38640.1_GLM(GLM) GLYMA01G38640.4_GLM(GLM) GLYMA01G38640.5_GLM(GLM) GLYMA02G06720.1_GLM(GLM) GLYMA02G06720.3_GLM(GLM) GLYMA02G06720…
ORTHOMCL217(190 genes,18 taxa):	AES73003_MET(MET) AES80719_MET(MET) AES80720_MET(MET) AES95153_MET(MET) AET03756_MET(MET) AT3G26720.1_ART(ART) AT3G26720.2_ART(ART) AT3G26720.3_ART(ART) AT3G26720.4_ART(ART) AT3G26720.5_ART(ART) AT5G13980.1_ART(ART) AT5G13980.2_ART(ART) AT5G13980.3_ART(ART) AT5G66150.1_ART(ART) AT5G66150.2_ART(ART) AT5G66150.3_ART(ART) GLYMA01G36980.1_GLM(GLM) GLYMA01G37000.2_GLM(GLM) GLYMA01G37000.3_GLM(GLM) GLY…
ORTHOMCL218(190 genes,18 taxa):	AES87846_MET(MET) AES94616_MET(MET) AES94618_MET(MET) AT1G66540.1_ART(ART) AT1G66540.2_ART(ART) AT2G23190.1_ART(ART) AT2G23220.1_ART(ART) AT3G28740.1_ART(ART) AT4G37310.1_ART(ART) AT4G37320.1_ART(ART) AT4G37330.1_ART(ART) AT4G37340.1_ART(ART) AT4G37360.1_ART(ART) AT4G37370.1_ART(ART) AT4G37400.1_ART(ART) AT4G37410.1_ART(ART) AT4G37430.1_ART(ART) AT5G36220.1_ART(ART) AT5G36220.2_ART(ART) AT5G57220…
ORTHOMCL219(190 genes,18 taxa):	AT1G18830.1_ART(ART) AT1G18830.2_ART(ART) AT1G18830.3_ART(ART) AT3G63460.1_ART(ART) AT3G63460.2_ART(ART) AT3G63460.3_ART(ART) GLYMA09G36050.1_GLM(GLM) GLYMA09G36050.2_GLM(GLM) GLYMA12G01291.1_GLM(GLM) GLYMA12G01291.2_GLM(GLM) KEH29545_MET(MET) KHN11712.1_GLS(GLS) KHN32395.1_GLS(GLS) KYP67966.1_CAC(CAC) Lj0g3v0039969.1_LOJ(LOJ) Lj0g3v0039969.2_LOJ(LOJ) OS07T0657200-01_ORS(ORS) OS07T0657200-02_ORS(…
ORTHOMCL220(189 genes,18 taxa):	AES60886_MET(MET) AT1G05380.1_ART(ART) AT1G05380.2_ART(ART) AT1G05380.3_ART(ART) AT4G14920.1_ART(ART) AT4G14920.2_ART(ART) AT4G14920.3_ART(ART) AT5G36670.1_ART(ART) AT5G36670.2_ART(ART) AT5G36670.3_ART(ART) AT5G36670.4_ART(ART) AT5G36670.5_ART(ART) AT5G36740.1_ART(ART) AT5G36740.2_ART(ART) AT5G36740.3_ART(ART) AT5G36740.4_ART(ART) AT5G36740.5_ART(ART) GLYMA01G44870.1_GLM(GLM) GLYMA01G44870.2_GLM(…
ORTHOMCL221(189 genes,18 taxa):	AES62700_MET(MET) AES91771_MET(MET) AES93636_MET(MET) AT2G28290.1_ART(ART) AT2G28290.2_ART(ART) AT2G28290.3_ART(ART) AT2G28290.4_ART(ART) AT2G28290.5_ART(ART) AT2G28290.6_ART(ART) AT3G06010.1_ART(ART) AT5G19310.1_ART(ART) AT5G19310.2_ART(ART) GLYMA07G38180.2_GLM(GLM) GLYMA10G39635.1_GLM(GLM) GLYMA11G00640.1_GLM(GLM) GLYMA11G00640.2_GLM(GLM) GLYMA17G02540.3_GLM(GLM) GLYMA17G02540.4_GLM(GLM) GLYMA2…
ORTHOMCL222(187 genes,18 taxa):	AES65305_MET(MET) AES92256_MET(MET) AES92673_MET(MET) AET04481_MET(MET) AT1G30600.1_ART(ART) AT1G62340.1_ART(ART) AT2G19170.1_ART(ART) AT2G19170.2_ART(ART) AT4G20430.1_ART(ART) AT4G20430.2_ART(ART) AT4G20430.3_ART(ART) AT4G30020.1_ART(ART) AT4G30020.2_ART(ART) AT4G30020.3_ART(ART) AT4G30020.4_ART(ART) AT5G44530.1_ART(ART) AT5G44530.2_ART(ART) AT5G44530.3_ART(ART) GLYMA05G30460.1_GLM(GLM) GLYMA05G…
ORTHOMCL223(186 genes,17 taxa):	AES59881_MET(MET) AES59891_MET(MET) AES59899_MET(MET) AES59902_MET(MET) AES89380_MET(MET) GLYMA02G11160.2_GLM(GLM) GLYMA02G11160.3_GLM(GLM) GLYMA13G09690.1_GLM(GLM) GLYMA13G09768.1_GLM(GLM) GLYMA13G09840.2_GLM(GLM) GLYMA14G26960.1_GLM(GLM) GLYMA17G32711.1_GLM(GLM) GLYMA17G32711.2_GLM(GLM) GLYMA17G32750.2_GLM(GLM) GLYMA17G32766.1_GLM(GLM) GLYMA17G32798.1_GLM(GLM) GLYMA17G32814.1_GLM(GLM) GLYMA17G3…
ORTHOMCL224(186 genes,18 taxa):	AES60055_MET(MET) AES82157_MET(MET) AES82685_MET(MET) AES89624_MET(MET) AES95755_MET(MET) AT1G02730.1_ART(ART) AT1G32180.1_ART(ART) AT1G32180.2_ART(ART) AT2G33100.1_ART(ART) AT2G33100.2_ART(ART) AT3G03050.1_ART(ART) AT4G38190.1_ART(ART) AT5G16910.1_ART(ART) GLYMA01G01780.1_GLM(GLM) GLYMA01G01780.2_GLM(GLM) GLYMA01G01780.3_GLM(GLM) GLYMA01G44281.1_GLM(GLM) GLYMA02G45560.1_GLM(GLM) GLYMA03G37550.1_…
ORTHOMCL226(186 genes,18 taxa):	AES73896_MET(MET) AES94380_MET(MET) AET05154_MET(MET) AT4G32920.1_ART(ART) AT4G32920.2_ART(ART) AT4G32920.3_ART(ART) AT5G11700.1_ART(ART) AT5G11700.2_ART(ART) AT5G47020.1_ART(ART) GLYMA01G41140.2_GLM(GLM) GLYMA01G41140.3_GLM(GLM) GLYMA04G09230.1_GLM(GLM) GLYMA05G36070.1_GLM(GLM) GLYMA05G36070.2_GLM(GLM) GLYMA05G36070.3_GLM(GLM) GLYMA06G09360.2_GLM(GLM) GLYMA08G03550.3_GLM(GLM) GLYMA11G04290.2_GLM…
ORTHOMCL227(186 genes,18 taxa):	AES74257_MET(MET) AES95077_MET(MET) AT2G16485.1_ART(ART) AT2G16485.2_ART(ART) AT3G51120.1_ART(ART) GLYMA01G37393.1_GLM(GLM) GLYMA04G01042.1_GLM(GLM) GLYMA04G01054.1_GLM(GLM) GLYMA06G01070.1_GLM(GLM) GLYMA11G07890.2_GLM(GLM) KHN20033.1_GLS(GLS) KHN33716.1_GLS(GLS) KHN36055.1_GLS(GLS) KHN41920.1_GLS(GLS) KYP64932.1_CAC(CAC) KYP66892.1_CAC(CAC) Lj0g3v0127099.1_LOJ(LOJ) Lj0g3v0127099.2_LOJ(LOJ) Lj1g3…
ORTHOMCL228(186 genes,13 taxa):	GLYMA03G29310.2_GLM(GLM) GLYMA08G18380.2_GLM(GLM) GLYMA08G18380.3_GLM(GLM) GLYMA11G13523.1_GLM(GLM) GLYMA12G05530.1_GLM(GLM) GLYMA19G32051.1_GLM(GLM) GLYMA19G32051.2_GLM(GLM) KHN14976.1_GLS(GLS) KHN26808.1_GLS(GLS) KYP41146.1_CAC(CAC) KYP41154.1_CAC(CAC) KYP45768.1_CAC(CAC) Lj1g3v4251280.1_LOJ(LOJ) NP_177759.1-D190_GB(GB) NP_177759.1-D24_GB(GB) NP_177759.1-D32_GB(GB) NP_177759.1-D55_GB(GB) OS11T0…
ORTHOMCL229(185 genes,18 taxa):	AES61784_MET(MET) AES61786_MET(MET) AES61789_MET(MET) AES61791_MET(MET) AES86917_MET(MET) AES98450_MET(MET) AT1G02850.1_ART(ART) AT1G02850.2_ART(ART) AT1G02850.3_ART(ART) AT1G02850.4_ART(ART) AT1G02850.5_ART(ART) AT1G45191.1_ART(ART) AT1G45191.2_ART(ART) AT1G45191.3_ART(ART) AT1G45191.4_ART(ART) AT1G45191.5_ART(ART) AT1G45191.6_ART(ART) AT1G60090.1_ART(ART) AT1G60090.2_ART(ART) AT1G60270.1_ART(AR…
ORTHOMCL230(185 genes,18 taxa):	AES64559_MET(MET) AT1G77600.1_ART(ART) AT1G77600.2_ART(ART) AT1G77600.3_ART(ART) AT5G47690.1_ART(ART) AT5G47690.2_ART(ART) AT5G47690.3_ART(ART) AT5G47690.4_ART(ART) GLYMA07G39830.1_GLM(GLM) GLYMA09G01705.1_GLM(GLM) GLYMA13G03241.1_GLM(GLM) GLYMA13G03241.2_GLM(GLM) GLYMA13G03241.3_GLM(GLM) GLYMA13G03241.4_GLM(GLM) GLYMA14G23590.2_GLM(GLM) GLYMA15G12671.1_GLM(GLM) GLYMA17G00935.1_GLM(GLM) KEH32691_…
ORTHOMCL231(185 genes,18 taxa):	AES71031_MET(MET) AES71145_MET(MET) AES71154_MET(MET) AES71155_MET(MET) AES98642_MET(MET) AES98644_MET(MET) AES99590_MET(MET) AES99591_MET(MET) AES99594_MET(MET) AT2G40116.1_ART(ART) AT3G08510.1_ART(ART) AT3G08510.2_ART(ART) AT3G08510.3_ART(ART) AT3G08510.4_ART(ART) AT3G55940.1_ART(ART) AT4G38530.1_ART(ART) AT5G58670.1_ART(ART) AT5G58690.1_ART(ART) AT5G58690.2_ART(ART) AT5G58690.3_ART(ART) AT5G58…
ORTHOMCL232(185 genes,18 taxa):	AES72122_MET(MET) AES72123_MET(MET) AES75005_MET(MET) AES79214_MET(MET) AES91106_MET(MET) AT1G04680.1_ART(ART) AT1G67750.1_ART(ART) AT3G07010.1_ART(ART) AT3G07010.2_ART(ART) AT3G24230.1_ART(ART) AT3G24670.1_ART(ART) AT3G27400.1_ART(ART) AT3G27400.2_ART(ART) AT3G53190.1_ART(ART) AT3G54920.1_ART(ART) AT4G13210.1_ART(ART) AT4G13210.2_ART(ART) AT4G13710.1_ART(ART) AT4G13710.2_ART(ART) AT4G24780.1_ART…
ORTHOMCL233(184 genes,18 taxa):	AES62273_MET(MET) AES62295_MET(MET) AES65896_MET(MET) AES71898_MET(MET) AES71899_MET(MET) AES72118_MET(MET) AES77748_MET(MET) AES77750_MET(MET) AES77752_MET(MET) AES77754_MET(MET) AES77756_MET(MET) AES80742_MET(MET) AES93810_MET(MET) AES93811_MET(MET) AES93813_MET(MET) AT5G13930.1_ART(ART) GLYMA01G22880.1_GLM(GLM) GLYMA01G43880.1_GLM(GLM) GLYMA02G14450.1_GLM(GLM) GLYMA05G28610.1_GLM(GLM) GLYMA05G…
ORTHOMCL234(184 genes,18 taxa):	AES62535_MET(MET) AES64847_MET(MET) AES74016_MET(MET) AES81144_MET(MET) AES87013_MET(MET) AES87015_MET(MET) AET04989_MET(MET) AET05587_MET(MET) AT1G20010.1_ART(ART) AT1G75780.1_ART(ART) AT2G29550.1_ART(ART) AT4G20890.1_ART(ART) AT5G12250.1_ART(ART) AT5G23860.1_ART(ART) AT5G23860.2_ART(ART) AT5G44340.1_ART(ART) AT5G62690.1_ART(ART) AT5G62700.1_ART(ART) GLYMA01G26950.1_GLM(GLM) GLYMA03G15020.1_GLM(…
ORTHOMCL235(184 genes,18 taxa):	AES63251_MET(MET) AES64087_MET(MET) AES71392_MET(MET) AES71934_MET(MET) AES71935_MET(MET) AES82108_MET(MET) AES95912_MET(MET) AES98324_MET(MET) AET04077_MET(MET) AT1G22020.1_ART(ART) AT1G22020.2_ART(ART) AT1G36370.1_ART(ART) AT4G13890.1_ART(ART) AT4G13890.2_ART(ART) AT4G13930.1_ART(ART) AT4G32520.1_ART(ART) AT4G32520.2_ART(ART) AT4G37930.1_ART(ART) AT5G26780.1_ART(ART) AT5G26780.2_ART(ART) AT5G26…
ORTHOMCL236(184 genes,7 taxa):	AES63694_MET(MET) AES64862_MET(MET) AES65518_MET(MET) AES67177_MET(MET) AES67309_MET(MET) AES69055_MET(MET) AES71124_MET(MET) AES71473_MET(MET) AES72299_MET(MET) AES73771_MET(MET) AES74640_MET(MET) AES78991_MET(MET) AES90602_MET(MET) AES90772_MET(MET) AES93778_MET(MET) AES94255_MET(MET) AES94437_MET(MET) AES95022_MET(MET) AES95399_MET(MET) AES95585_MET(MET) AES95629_MET(MET) AES95637_MET(MET) AES…
ORTHOMCL237(183 genes,18 taxa):	AES68029_MET(MET) AES70315_MET(MET) AET00484_MET(MET) AT1G11660.1_ART(ART) AT1G11660.2_ART(ART) AT1G11660.3_ART(ART) AT1G11660.4_ART(ART) AT1G79920.1_ART(ART) AT1G79920.2_ART(ART) AT1G79920.3_ART(ART) AT1G79920.4_ART(ART) AT1G79930.1_ART(ART) AT1G79930.2_ART(ART) GLYMA07G00820.1_GLM(GLM) GLYMA08G22100.1_GLM(GLM) GLYMA08G42720.1_GLM(GLM) GLYMA13G43630.1_GLM(GLM) GLYMA13G43630.2_GLM(GLM) GLYMA14G02…
ORTHOMCL238(182 genes,18 taxa):	AES59747_MET(MET) AES74020_MET(MET) AET04866_MET(MET) AT1G30755.1_ART(ART) AT1G30755.2_ART(ART) AT1G30755.3_ART(ART) AT1G30755.4_ART(ART) AT1G30755.5_ART(ART) AT1G30755.6_ART(ART) AT1G34320.1_ART(ART) AT1G34320.2_ART(ART) AT5G08660.1_ART(ART) AT5G08660.2_ART(ART) AT5G08660.3_ART(ART) AT5G08660.4_ART(ART) GLYMA04G02600.2_GLM(GLM) GLYMA04G02600.3_GLM(GLM) GLYMA04G38370.1_GLM(GLM) GLYMA04G38370.2_GL…
ORTHOMCL239(182 genes,18 taxa):	AES60358_MET(MET) AT1G04300.1_ART(ART) AT1G04300.2_ART(ART) AT1G04300.3_ART(ART) AT1G04300.4_ART(ART) AT1G04300.5_ART(ART) AT1G04300.6_ART(ART) AT5G43560.1_ART(ART) AT5G43560.2_ART(ART) GLYMA10G01170.1_GLM(GLM) GLYMA10G33245.1_GLM(GLM) GLYMA10G33245.2_GLM(GLM) GLYMA20G21660.1_GLM(GLM) GLYMA20G21660.2_GLM(GLM) GLYMA20G21660.3_GLM(GLM) GLYMA20G34410.2_GLM(GLM) KEH42693_MET(MET) KEH42694_MET(MET) KH…
ORTHOMCL240(182 genes,18 taxa):	AES60833_MET(MET) AES79553_MET(MET) AES86773_MET(MET) AT3G51770.1_ART(ART) AT3G51770.2_ART(ART) AT4G02680.1_ART(ART) AT5G58550.1_ART(ART) GLYMA01G31170.1_GLM(GLM) GLYMA02G16310.2_GLM(GLM) GLYMA02G16310.3_GLM(GLM) GLYMA02G39460.1_GLM(GLM) GLYMA03G06600.1_GLM(GLM) GLYMA03G31370.1_GLM(GLM) GLYMA03G31370.2_GLM(GLM) GLYMA10G03520.1_GLM(GLM) GLYMA11G29000.1_GLM(GLM) GLYMA14G37640.1_GLM(GLM) GLYMA14G376…
ORTHOMCL241(182 genes,18 taxa):	AES61525_MET(MET) AES64985_MET(MET) AES65822_MET(MET) AT1G09570.1_ART(ART) AT1G09570.2_ART(ART) AT1G09570.3_ART(ART) AT1G09570.4_ART(ART) AT1G09570.5_ART(ART) AT1G09570.6_ART(ART) AT2G18790.1_ART(ART) AT2G18790.2_ART(ART) AT4G16250.1_ART(ART) AT4G18130.1_ART(ART) AT5G35840.1_ART(ART) GLYMA03G38620.1_GLM(GLM) GLYMA09G03990.1_GLM(GLM) GLYMA09G11600.1_GLM(GLM) GLYMA10G28170.2_GLM(GLM) GLYMA10G28170.…
ORTHOMCL242(182 genes,18 taxa):	AES64514_MET(MET) AES66819_MET(MET) AES70512_MET(MET) AES92768_MET(MET) AET00656_MET(MET) AET00925_MET(MET) AT1G50600.1_ART(ART) AT1G50600.2_ART(ART) AT1G50600.3_ART(ART) AT2G04890.1_ART(ART) AT4G17230.1_ART(ART) AT4G17230.2_ART(ART) AT5G48150.1_ART(ART) AT5G48150.2_ART(ART) AT5G48150.3_ART(ART) AT5G48150.4_ART(ART) GLYMA02G46730.1_GLM(GLM) GLYMA02G47640.3_GLM(GLM) GLYMA02G47640.4_GLM(GLM) GLYMA0…
ORTHOMCL243(182 genes,18 taxa):	AES89393_MET(MET) AT4G38600.1_ART(ART) AT4G38600.2_ART(ART) AT4G38600.3_ART(ART) AT5G02880.1_ART(ART) AT5G02880.2_ART(ART) GLYMA04G00530.1_GLM(GLM) GLYMA06G00600.1_GLM(GLM) GLYMA06G00600.2_GLM(GLM) GLYMA10G05620.3_GLM(GLM) GLYMA10G05620.4_GLM(GLM) GLYMA11G11490.1_GLM(GLM) GLYMA11G11490.2_GLM(GLM) GLYMA12G03640.1_GLM(GLM) GLYMA13G19981.1_GLM(GLM) GLYMA13G19981.2_GLM(GLM) KEH42288_MET(MET) KEH42289…
ORTHOMCL244(182 genes,18 taxa):	AET01913_MET(MET) AT2G35630.1_ART(ART) AT2G35630.2_ART(ART) GLYMA10G35140.2_GLM(GLM) GLYMA20G32430.1_GLM(GLM) GLYMA20G32430.2_GLM(GLM) KEH43480_MET(MET) KHN00874.1_GLS(GLS) KHN37797.1_GLS(GLS) KYP53049.1_CAC(CAC) Lj5g3v1794720.1_LOJ(LOJ) Lj5g3v1794720.2_LOJ(LOJ) Lj5g3v1794730.1_LOJ(LOJ) OS01T0816400-01_ORS(ORS) OS01T0816400-02_ORS(ORS) Sb03g037950.1_SOB(SOB) Sb03g037950.2_SOB(SOB) Si000012m_SEI(S…
ORTHOMCL245(181 genes,18 taxa):	AES59445_MET(MET) AES74408_MET(MET) AES78838_MET(MET) AES78852_MET(MET) AES82774_MET(MET) AET01253_MET(MET) AET01255_MET(MET) AET01260_MET(MET) AET03924_MET(MET) AT1G01390.1_ART(ART) AT1G01390.2_ART(ART) AT1G01420.1_ART(ART) AT1G01420.2_ART(ART) AT4G01070.1_ART(ART) AT4G01070.2_ART(ART) GLYMA0023S00410.1_GLM(GLM) GLYMA0023S00410.2_GLM(GLM) GLYMA03G22640.1_GLM(GLM) GLYMA03G25000.1_GLM(GLM) GLYMA03…
ORTHOMCL246(181 genes,18 taxa):	AES93936_MET(MET) AET01304_MET(MET) AET01305_MET(MET) AET05441_MET(MET) AET05442_MET(MET) AT1G14830.1_ART(ART) AT2G44590.1_ART(ART) AT2G44590.2_ART(ART) AT2G44590.3_ART(ART) AT3G60190.1_ART(ART) AT3G61760.1_ART(ART) AT3G61760.2_ART(ART) AT3G61760.3_ART(ART) AT5G42080.1_ART(ART) AT5G42080.2_ART(ART) AT5G42080.3_ART(ART) AT5G42080.4_ART(ART) GLYMA01G43550.1_GLM(GLM) GLYMA02G09420.1_GLM(GLM) GLYMA03…
ORTHOMCL248(180 genes,18 taxa):	AES67230_MET(MET) AES71383_MET(MET) AES71384_MET(MET) AES87856_MET(MET) AT1G05170.1_ART(ART) AT1G05170.2_ART(ART) AT1G11730.1_ART(ART) AT1G22015.1_ART(ART) AT1G32930.1_ART(ART) AT1G33430.1_ART(ART) AT1G33430.2_ART(ART) AT1G33430.3_ART(ART) AT1G77810.1_ART(ART) AT1G77810.2_ART(ART) AT2G32430.1_ART(ART) AT4G26940.1_ART(ART) AT4G26940.2_ART(ART) GLYMA04G43340.1_GLM(GLM) GLYMA04G43340.2_GLM(GLM) GLYM…
ORTHOMCL249(180 genes,18 taxa):	AES70857_MET(MET) AES70859_MET(MET) AES89408_MET(MET) AES99076_MET(MET) AES99077_MET(MET) AES99078_MET(MET) AES99079_MET(MET) AES99084_MET(MET) AES99089_MET(MET) AES99095_MET(MET) AES99436_MET(MET) AT1G65780.1_ART(ART) AT1G65810.1_ART(ART) AT1G65810.2_ART(ART) AT1G65810.3_ART(ART) AT4G05540.1_ART(ART) AT5G37030.1_ART(ART) AT5G37140.1_ART(ART) AT5G37150.1_ART(ART) AT5G37165.1_ART(ART) AT5G52090.1_…
ORTHOMCL250(180 genes,18 taxa):	AES72142_MET(MET) AES72143_MET(MET) AES72144_MET(MET) AES74987_MET(MET) AES78547_MET(MET) AT1G67800.1_ART(ART) AT1G67800.2_ART(ART) AT1G67800.3_ART(ART) AT1G67800.4_ART(ART) AT1G67800.5_ART(ART) AT1G67800.6_ART(ART) AT3G01650.1_ART(ART) AT3G01650.2_ART(ART) AT5G14420.1_ART(ART) AT5G14420.2_ART(ART) AT5G14420.3_ART(ART) AT5G14420.4_ART(ART) GLYMA04G36400.1_GLM(GLM) GLYMA04G36400.3_GLM(GLM) GLYMA05…
ORTHOMCL251(179 genes,18 taxa):	AES63141_MET(MET) AES75065_MET(MET) AES75975_MET(MET) AES91630_MET(MET) AES93650_MET(MET) AES93651_MET(MET) AES93652_MET(MET) AT3G27170.1_ART(ART) AT5G26240.1_ART(ART) AT5G26240.2_ART(ART) AT5G33280.1_ART(ART) AT5G40890.1_ART(ART) AT5G40890.2_ART(ART) AT5G49890.1_ART(ART) GLYMA01G44950.1_GLM(GLM) GLYMA01G44950.2_GLM(GLM) GLYMA05G14760.1_GLM(GLM) GLYMA09G28620.2_GLM(GLM) GLYMA11G00690.1_GLM(GLM) G…
ORTHOMCL252(179 genes,18 taxa):	AES63168_MET(MET) AES71995_MET(MET) AES82696_MET(MET) AET04867_MET(MET) AET04869_MET(MET) AET04871_MET(MET) AET04872_MET(MET) AET04873_MET(MET) AET04977_MET(MET) AT1G14780.1_ART(ART) AT1G28380.1_ART(ART) AT4G24290.1_ART(ART) AT4G24290.2_ART(ART) AT4G24290.3_ART(ART) GLYMA05G28180.1_GLM(GLM) GLYMA05G28180.2_GLM(GLM) GLYMA05G33050.1_GLM(GLM) GLYMA05G33070.1_GLM(GLM) GLYMA05G33080.2_GLM(GLM) GLYMA05…
ORTHOMCL253(179 genes,18 taxa):	AES64109_MET(MET) AES64110_MET(MET) AES64112_MET(MET) AES73172_MET(MET) AES87125_MET(MET) AES87126_MET(MET) AES87127_MET(MET) AES87128_MET(MET) AES87129_MET(MET) AES87130_MET(MET) AT1G33540.1_ART(ART) AT1G33540.2_ART(ART) AT1G73270.1_ART(ART) AT1G73270.2_ART(ART) AT1G73280.1_ART(ART) AT1G73280.2_ART(ART) AT1G73280.3_ART(ART) AT1G73280.4_ART(ART) AT1G73290.1_ART(ART) AT1G73290.2_ART(ART) AT1G73290…
ORTHOMCL254(179 genes,18 taxa):	AES65365_MET(MET) AES76282_MET(MET) AES88311_MET(MET) AES99151_MET(MET) AT1G08350.1_ART(ART) AT1G08350.2_ART(ART) AT1G08350.3_ART(ART) AT1G08350.4_ART(ART) AT1G14660.1_ART(ART) AT1G14660.2_ART(ART) AT1G14670.1_ART(ART) AT2G01970.1_ART(ART) AT2G01980.1_ART(ART) AT5G37310.1_ART(ART) AT5G37310.2_ART(ART) GLYMA02G40890.2_GLM(GLM) GLYMA02G40890.3_GLM(GLM) GLYMA05G26750.1_GLM(GLM) GLYMA08G09730.1_GLM(G…
ORTHOMCL255(179 genes,18 taxa):	AES73232_MET(MET) AES73716_MET(MET) AES86305_MET(MET) AES94669_MET(MET) AES94670_MET(MET) AES99840_MET(MET) AT1G16710.10_ART(ART) AT1G16710.1_ART(ART) AT1G16710.2_ART(ART) AT1G16710.3_ART(ART) AT1G16710.4_ART(ART) AT1G16710.5_ART(ART) AT1G16710.6_ART(ART) AT1G16710.7_ART(ART) AT1G16710.8_ART(ART) AT1G16710.9_ART(ART) AT1G55970.1_ART(ART) AT1G55970.2_ART(ART) AT1G67220.1_ART(ART) AT1G79000.1_ART(A…
ORTHOMCL256(179 genes,10 taxa):	AES87731_MET(MET) AES99429_MET(MET) AES99727_MET(MET) AT1G06630.1_ART(ART) AT1G06630.2_ART(ART) AT1G06630.3_ART(ART) AT1G06630.4_ART(ART) AT1G06630.5_ART(ART) AT1G06630.6_ART(ART) AT1G06630.7_ART(ART) AT1G06630.8_ART(ART) AT1G06630.9_ART(ART) AT1G21990.1_ART(ART) AT1G47915.1_ART(ART) AT1G47920.1_ART(ART) AT1G48390.1_ART(ART) AT1G48390.2_ART(ART) AT1G48390.3_ART(ART) AT1G48400.1_ART(ART) AT1G48400…
ORTHOMCL258(178 genes,18 taxa):	AES61091_MET(MET) AES81410_MET(MET) AT2G42320.1_ART(ART) AT2G42320.2_ART(ART) AT2G42320.3_ART(ART) AT2G42320.4_ART(ART) AT3G01810.1_ART(ART) AT3G01810.2_ART(ART) AT3G01810.3_ART(ART) AT3G57780.1_ART(ART) AT3G57780.2_ART(ART) AT3G57780.3_ART(ART) AT3G57780.4_ART(ART) AT3G57780.5_ART(ART) AT5G06930.1_ART(ART) AT5G06930.2_ART(ART) AT5G06930.3_ART(ART) AT5G43230.1_ART(ART) GLYMA03G29691.1_GLM(GLM) GL…
ORTHOMCL259(178 genes,18 taxa):	AES63731_MET(MET) AT1G11160.1_ART(ART) AT1G11160.2_ART(ART) AT1G11160.3_ART(ART) AT1G11160.4_ART(ART) AT1G61210.1_ART(ART) AT1G61210.2_ART(ART) AT1G61210.3_ART(ART) AT5G08390.1_ART(ART) AT5G23430.1_ART(ART) AT5G23430.2_ART(ART) AT5G23430.3_ART(ART) GLYMA05G09341.1_GLM(GLM) GLYMA07G31130.3_GLM(GLM) GLYMA13G25350.2_GLM(GLM) GLYMA13G31790.1_GLM(GLM) GLYMA15G07510.1_GLM(GLM) GLYMA19G00890.2_GLM(GLM) …
ORTHOMCL260(177 genes,18 taxa):	AES61689_MET(MET) AES66122_MET(MET) AET03432_MET(MET) AT1G30820.1_ART(ART) AT2G34890.1_ART(ART) AT3G12670.1_ART(ART) AT4G02120.1_ART(ART) AT4G02120.2_ART(ART) AT4G02120.3_ART(ART) AT4G02120.4_ART(ART) AT4G02120.5_ART(ART) AT4G20320.1_ART(ART) AT4G20320.2_ART(ART) AT4G20320.3_ART(ART) AT4G20320.4_ART(ART) AT4G20320.5_ART(ART) AT4G20320.6_ART(ART) GLYMA02G01770.1_GLM(GLM) GLYMA08G17120.1_GLM(GLM) G…
ORTHOMCL261(177 genes,17 taxa):	AES66383_MET(MET) AES91502_MET(MET) AES91503_MET(MET) AES91505_MET(MET) AES91506_MET(MET) AES94311_MET(MET) AES94317_MET(MET) AET01339_MET(MET) AET01343_MET(MET) AET01344_MET(MET) AET01345_MET(MET) GLYMA01G41491.1_GLM(GLM) GLYMA01G41500.1_GLM(GLM) GLYMA01G41510.1_GLM(GLM) GLYMA03G22510.1_GLM(GLM) GLYMA03G22526.1_GLM(GLM) GLYMA03G22560.2_GLM(GLM) GLYMA03G22571.1_GLM(GLM) GLYMA08G18791.1_GLM(GLM) G…
ORTHOMCL262(177 genes,18 taxa):	AES71400_MET(MET) AES72145_MET(MET) AES73839_MET(MET) AES73840_MET(MET) AT3G53570.1_ART(ART) AT3G53570.2_ART(ART) AT3G53570.3_ART(ART) AT3G53570.4_ART(ART) AT3G53570.5_ART(ART) AT4G24740.1_ART(ART) AT4G24740.2_ART(ART) AT4G24740.3_ART(ART) AT4G24740.4_ART(ART) AT4G24740.5_ART(ART) AT4G24740.6_ART(ART) AT4G24740.7_ART(ART) AT4G24740.9_ART(ART) AT4G32660.1_ART(ART) AT4G32660.2_ART(ART) AT4G32660.3_…
ORTHOMCL263(177 genes,18 taxa):	AES72750_MET(MET) AES73764_MET(MET) AES75227_MET(MET) AES80828_MET(MET) AES92122_MET(MET) AET04600_MET(MET) AT1G64760.1_ART(ART) AT1G64760.2_ART(ART) AT2G19440.1_ART(ART) AT2G19440.2_ART(ART) AT3G04010.1_ART(ART) AT3G24330.1_ART(ART) AT4G31140.1_ART(ART) AT5G18220.1_ART(ART) AT5G20870.1_ART(ART) AT5G58090.1_ART(ART) AT5G64790.1_ART(ART) GLYMA02G07840.1_GLM(GLM) GLYMA04G07820.2_GLM(GLM) GLYMA04G22…
ORTHOMCL264(177 genes,18 taxa):	AES92669_MET(MET) AES95620_MET(MET) AES99955_MET(MET) AT1G11960.1_ART(ART) AT1G11960.2_ART(ART) AT1G11960.3_ART(ART) AT1G32090.1_ART(ART) AT1G62320.1_ART(ART) AT1G62320.2_ART(ART) AT1G62320.3_ART(ART) AT1G62320.4_ART(ART) AT1G62320.5_ART(ART) AT3G21620.1_ART(ART) AT4G02900.1_ART(ART) AT4G02900.2_ART(ART) AT4G02900.3_ART(ART) AT4G02900.4_ART(ART) AT4G04340.1_ART(ART) AT4G04340.2_ART(ART) AT4G04340…
ORTHOMCL265(177 genes,9 taxa):	GLYMA02G34582.1_GLM(GLM) GLYMA03G01431.1_GLM(GLM) GLYMA03G07994.1_GLM(GLM) GLYMA04G35376.1_GLM(GLM) GLYMA05G14382.1_GLM(GLM) GLYMA06G33254.1_GLM(GLM) GLYMA09G24376.1_GLM(GLM) GLYMA10G22131.1_GLM(GLM) GLYMA12G14014.1_GLM(GLM) GLYMA12G28804.1_GLM(GLM) GLYMA13G03966.1_GLM(GLM) GLYMA13G10025.1_GLM(GLM) GLYMA13G10373.1_GLM(GLM) GLYMA15G21848.1_GLM(GLM) GLYMA15G23566.1_GLM(GLM) GLYMA15G39114.1_GLM(GLM)…
ORTHOMCL266(176 genes,18 taxa):	AES59716_MET(MET) AES61159_MET(MET) AES61160_MET(MET) AES74973_MET(MET) AES82710_MET(MET) AES82711_MET(MET) AES82713_MET(MET) AES82718_MET(MET) AT3G04290.1_ART(ART) AT4G28780.1_ART(ART) AT5G18430.1_ART(ART) AT5G33370.1_ART(ART) AT5G33370.2_ART(ART) GLYMA01G26580.1_GLM(GLM) GLYMA03G16140.1_GLM(GLM) GLYMA03G41310.1_GLM(GLM) GLYMA03G41320.1_GLM(GLM) GLYMA03G41330.1_GLM(GLM) GLYMA03G41340.1_GLM(GLM) …
ORTHOMCL267(176 genes,18 taxa):	AES63269_MET(MET) AES64187_MET(MET) AES73689_MET(MET) AES91437_MET(MET) AET02738_MET(MET) AT2G25600.1_ART(ART) AT2G26650.1_ART(ART) AT2G26650.2_ART(ART) AT4G18290.1_ART(ART) AT4G18290.2_ART(ART) AT4G22200.1_ART(ART) AT4G22200.2_ART(ART) AT4G32500.1_ART(ART) AT5G46240.1_ART(ART) GLYMA04G07380.2_GLM(GLM) GLYMA05G08230.1_GLM(GLM) GLYMA06G07470.1_GLM(GLM) GLYMA08G20030.2_GLM(GLM) GLYMA08G24960.1_GLM(…
ORTHOMCL268(176 genes,18 taxa):	AES67545_MET(MET) AES82074_MET(MET) AT2G28620.1_ART(ART) AT2G28620.2_ART(ART) AT2G28620.3_ART(ART) AT2G36200.1_ART(ART) AT2G36200.2_ART(ART) AT2G37420.1_ART(ART) AT2G37420.2_ART(ART) AT3G45850.1_ART(ART) AT3G45850.2_ART(ART) GLYMA03G35510.1_GLM(GLM) GLYMA09G16871.1_GLM(GLM) GLYMA10G05220.1_GLM(GLM) GLYMA11G15520.1_GLM(GLM) GLYMA11G15520.2_GLM(GLM) GLYMA11G15520.3_GLM(GLM) GLYMA12G07910.1_GLM(GLM)…
ORTHOMCL269(176 genes,18 taxa):	AT3G24870.1_ART(ART) AT3G24870.2_ART(ART) AT3G24870.3_ART(ART) AT3G24870.4_ART(ART) AT3G24880.1_ART(ART) AT3G24880.2_ART(ART) AT3G24880.3_ART(ART) GLYMA03G18725.1_GLM(GLM) GLYMA08G46710.2_GLM(GLM) GLYMA16G14060.2_GLM(GLM) GLYMA16G14060.3_GLM(GLM) GLYMA16G14060.4_GLM(GLM) GLYMA16G14060.5_GLM(GLM) GLYMA18G36628.1_GLM(GLM) GLYMA18G36628.2_GLM(GLM) GLYMA18G36628.3_GLM(GLM) GLYMA18G36628.4_GLM(GLM) GL…
ORTHOMCL270(175 genes,18 taxa):	AES61745_MET(MET) AES61746_MET(MET) AES68577_MET(MET) AES71699_MET(MET) AES74258_MET(MET) AET05381_MET(MET) AT1G02800.1_ART(ART) AT1G22880.1_ART(ART) AT1G22880.2_ART(ART) AT1G22880.3_ART(ART) AT1G23210.1_ART(ART) AT1G70710.1_ART(ART) AT1G71380.1_ART(ART) AT4G02290.1_ART(ART) AT4G02290.2_ART(ART) AT4G38990.1_ART(ART) AT4G38990.2_ART(ART) AT4G39000.1_ART(ART) AT4G39010.1_ART(ART) AT4G39010.2_ART(AR…
ORTHOMCL271(175 genes,18 taxa):	AES71337_MET(MET) AES79446_MET(MET) AES99557_MET(MET) AT1G77690.1_ART(ART) AT2G21050.1_ART(ART) AT2G38120.1_ART(ART) AT2G38120.2_ART(ART) AT5G01240.1_ART(ART) AT5G01240.2_ART(ART) GLYMA01G28310.1_GLM(GLM) GLYMA01G28310.2_GLM(GLM) GLYMA02G42290.2_GLM(GLM) GLYMA02G42290.3_GLM(GLM) GLYMA03G09100.1_GLM(GLM) GLYMA03G09140.1_GLM(GLM) GLYMA04G00640.1_GLM(GLM) GLYMA04G43150.1_GLM(GLM) GLYMA04G43150.2_GLM…
ORTHOMCL272(175 genes,18 taxa):	AES98293_MET(MET) AT1G55860.1_ART(ART) AT1G70320.1_ART(ART) GLYMA02G38020.2_GLM(GLM) GLYMA02G38020.3_GLM(GLM) GLYMA04G10481.1_GLM(GLM) GLYMA04G10481.2_GLM(GLM) GLYMA05G26360.1_GLM(GLM) GLYMA05G26360.2_GLM(GLM) GLYMA06G10360.1_GLM(GLM) GLYMA08G09270.3_GLM(GLM) GLYMA08G09270.4_GLM(GLM) GLYMA14G36180.1_GLM(GLM) GLYMA14G36180.2_GLM(GLM) KEH31408_MET(MET) KEH31409_MET(MET) KEH35723_MET(MET) KHN08289.1…
ORTHOMCL273(174 genes,18 taxa):	AES67514_MET(MET) AES72153_MET(MET) AT1G08040.1_ART(ART) AT1G08040.2_ART(ART) AT1G08040.3_ART(ART) AT1G08040.4_ART(ART) AT1G13000.1_ART(ART) AT1G13000.2_ART(ART) AT1G13000.3_ART(ART) AT1G13000.4_ART(ART) AT1G13000.5_ART(ART) AT1G24570.1_ART(ART) AT1G24570.2_ART(ART) AT1G67850.1_ART(ART) AT1G67850.2_ART(ART) AT1G67850.3_ART(ART) AT1G67850.4_ART(ART) AT1G67850.5_ART(ART) AT1G67850.6_ART(ART) AT1G67…
ORTHOMCL274(174 genes,18 taxa):	AES80267_MET(MET) AES88706_MET(MET) AES88721_MET(MET) AES90297_MET(MET) AES90298_MET(MET) AES94023_MET(MET) AT1G01560.1_ART(ART) AT1G01560.2_ART(ART) AT1G01560.3_ART(ART) AT1G01560.4_ART(ART) AT1G07880.1_ART(ART) AT1G07880.2_ART(ART) AT2G43790.1_ART(ART) AT2G46070.1_ART(ART) AT2G46070.2_ART(ART) AT2G46070.3_ART(ART) AT3G45640.1_ART(ART) AT3G59790.1_ART(ART) AT4G01370.1_ART(ART) AT4G11330.1_ART(AR…
ORTHOMCL275(174 genes,18 taxa):	AES89447_MET(MET) AT5G08230.1_ART(ART) AT5G23150.1_ART(ART) AT5G23150.2_ART(ART) AT5G23150.3_ART(ART) GLYMA11G10671.1_GLM(GLM) GLYMA11G10671.2_GLM(GLM) GLYMA11G10671.3_GLM(GLM) GLYMA12G02981.1_GLM(GLM) KEH40913_MET(MET) KHN05452.1_GLS(GLS) KHN32288.1_GLS(GLS) KHN32289.1_GLS(GLS) KYP33119.1_CAC(CAC) KYP68402.1_CAC(CAC) Lj3g3v3513720.1_LOJ(LOJ) Lj3g3v3513720.2_LOJ(LOJ) Lj3g3v3523870.1_LOJ(LOJ) Lj3g…
ORTHOMCL276(173 genes,18 taxa):	AES59224_MET(MET) AES59227_MET(MET) AES59229_MET(MET) AES59230_MET(MET) AES67844_MET(MET) AES82076_MET(MET) AES98262_MET(MET) AT1G55120.1_ART(ART) AT1G55120.2_ART(ART) AT1G55120.3_ART(ART) AT1G55120.4_ART(ART) AT2G36190.1_ART(ART) AT3G13784.1_ART(ART) AT3G13784.2_ART(ART) AT3G13784.3_ART(ART) AT3G13784.4_ART(ART) AT3G13790.1_ART(ART) AT3G13790.2_ART(ART) AT3G13790.3_ART(ART) AT3G13790.4_ART(ART) …
ORTHOMCL277(173 genes,18 taxa):	AES60846_MET(MET) AES93701_MET(MET) AT1G03080.1_ART(ART) AT1G03080.2_ART(ART) AT1G03080.3_ART(ART) AT3G22790.1_ART(ART) AT3G22790.2_ART(ART) AT3G22790.3_ART(ART) AT4G02710.1_ART(ART) AT4G14760.1_ART(ART) AT4G14760.2_ART(ART) AT4G14760.3_ART(ART) AT4G14760.4_ART(ART) GLYMA01G44310.2_GLM(GLM) GLYMA01G44680.1_GLM(GLM) GLYMA02G16380.1_GLM(GLM) GLYMA03G31290.2_GLM(GLM) GLYMA03G31290.3_GLM(GLM) GLYMA07…
ORTHOMCL278(173 genes,18 taxa):	AES66110_MET(MET) AT5G03280.1_ART(ART) GLYMA03G33850.2_GLM(GLM) GLYMA03G33850.3_GLM(GLM) GLYMA10G06610.1_GLM(GLM) GLYMA13G20810.3_GLM(GLM) GLYMA13G20810.4_GLM(GLM) GLYMA19G36605.1_GLM(GLM) KEH17126_MET(MET) KEH38190_MET(MET) KHN02335.1_GLS(GLS) KHN09505.1_GLS(GLS) KHN39029.1_GLS(GLS) KHN48249.1_GLS(GLS) KYP36693.1_CAC(CAC) Lj1g3v4590690.1_LOJ(LOJ) Lj5g3v0659810.1_LOJ(LOJ) OS03T0700800-01_ORS(ORS)…
ORTHOMCL279(173 genes,18 taxa):	AES70468_MET(MET) AES92567_MET(MET) AET00635_MET(MET) AT1G66970.1_ART(ART) AT1G66970.2_ART(ART) AT1G66970.3_ART(ART) AT1G66980.1_ART(ART) AT1G66980.2_ART(ART) AT1G66980.3_ART(ART) AT1G66980.4_ART(ART) AT3G20520.1_ART(ART) AT4G26690.1_ART(ART) AT5G55480.1_ART(ART) AT5G58050.1_ART(ART) AT5G58170.1_ART(ART) GLYMA02G46590.1_GLM(GLM) GLYMA08G43630.1_GLM(GLM) GLYMA08G43640.1_GLM(GLM) GLYMA08G43640.2_GL…
ORTHOMCL280(172 genes,18 taxa):	AES79353_MET(MET) AES79355_MET(MET) AES91176_MET(MET) AES91179_MET(MET) AES96516_MET(MET) AES96528_MET(MET) AT1G18880.1_ART(ART) AT1G27080.1_ART(ART) AT1G27080.2_ART(ART) AT1G69860.1_ART(ART) AT1G69870.1_ART(ART) AT3G47960.1_ART(ART) AT5G28470.1_ART(ART) AT5G28470.2_ART(ART) AT5G62680.1_ART(ART) GLYMA01G04830.1_GLM(GLM) GLYMA02G02680.1_GLM(GLM) GLYMA02G02680.2_GLM(GLM) GLYMA05G01430.1_GLM(GLM) GL…
ORTHOMCL281(171 genes,18 taxa):	AES59911_MET(MET) AES59912_MET(MET) AES79977_MET(MET) AES79992_MET(MET) AES79996_MET(MET) AES79998_MET(MET) AES79999_MET(MET) AES89642_MET(MET) AES93785_MET(MET) AES93786_MET(MET) AES93793_MET(MET) AES97607_MET(MET) AET02720_MET(MET) AET02723_MET(MET) AT1G33720.1_ART(ART) AT1G33720.2_ART(ART) AT1G33720.3_ART(ART) AT1G33720.4_ART(ART) AT1G33720.5_ART(ART) AT1G33730.1_ART(ART) AT1G33730.2_ART(ART) …
ORTHOMCL282(171 genes,18 taxa):	AES64353_MET(MET) AES79888_MET(MET) AT2G48110.1_ART(ART) AT3G23590.1_ART(ART) GLYMA03G30760.2_GLM(GLM) GLYMA05G09220.1_GLM(GLM) GLYMA13G28070.1_GLM(GLM) GLYMA15G10970.1_GLM(GLM) GLYMA18G45100.1_GLM(GLM) GLYMA19G00780.1_GLM(GLM) KEH23308_MET(MET) KEH23728_MET(MET) KEH39693_MET(MET) KHN19869.1_GLS(GLS) KHN19870.1_GLS(GLS) KHN27483.1_GLS(GLS) KHN29465.1_GLS(GLS) KHN33074.1_GLS(GLS) KHN37560.1_GLS(GL…
ORTHOMCL283(171 genes,18 taxa):	AES70446_MET(MET) AET00628_MET(MET) AET01256_MET(MET) AT5G48090.1_ART(ART) AT5G48090.2_ART(ART) AT5G48090.3_ART(ART) AT5G55390.1_ART(ART) AT5G55390.2_ART(ART) AT5G55390.3_ART(ART) GLYMA02G46570.10_GLM(GLM) GLYMA02G46570.11_GLM(GLM) GLYMA02G46570.12_GLM(GLM) GLYMA02G46570.13_GLM(GLM) GLYMA02G46570.14_GLM(GLM) GLYMA02G46570.15_GLM(GLM) GLYMA02G46570.16_GLM(GLM) GLYMA02G46570.1_GLM(GLM) GLYMA02G4657…
ORTHOMCL284(171 genes,8 taxa):	AES72275_MET(MET) GLYMA13G26925.1_GLM(GLM) KEH22941_MET(MET) KEH29481_MET(MET) KYP32612.1_CAC(CAC) KYP33638.1_CAC(CAC) KYP33884.1_CAC(CAC) KYP33938.1_CAC(CAC) KYP38056.1_CAC(CAC) KYP39270.1_CAC(CAC) KYP39682.1_CAC(CAC) KYP43092.1_CAC(CAC) KYP43701.1_CAC(CAC) KYP45552.1_CAC(CAC) KYP45741.1_CAC(CAC) KYP47392.1_CAC(CAC) KYP51928.1_CAC(CAC) KYP54388.1_CAC(CAC) KYP54831.1_CAC(CAC) KYP55050.1_CAC(CAC) …
ORTHOMCL285(171 genes,18 taxa):	AES76047_MET(MET) AES81170_MET(MET) AES92222_MET(MET) AES92223_MET(MET) AET05599_MET(MET) AT1G23080.1_ART(ART) AT1G23080.2_ART(ART) AT1G23080.3_ART(ART) AT1G23080.4_ART(ART) AT1G70940.1_ART(ART) AT1G73590.1_ART(ART) AT1G77110.1_ART(ART) AT1G77110.2_ART(ART) AT2G01420.1_ART(ART) AT2G01420.2_ART(ART) AT2G01420.3_ART(ART) AT5G57090.1_ART(ART) AT5G57090.2_ART(ART) GLYMA03G28130.2_GLM(GLM) GLYMA07G115…
ORTHOMCL286(170 genes,18 taxa):	AES61315_MET(MET) AES61316_MET(MET) AES70467_MET(MET) AES82581_MET(MET) AES91776_MET(MET) AT3G05030.1_ART(ART) AT3G05030.2_ART(ART) AT3G05030.3_ART(ART) AT3G05030.4_ART(ART) AT3G06370.1_ART(ART) AT3G06370.2_ART(ART) AT3G06370.3_ART(ART) AT3G06370.4_ART(ART) AT5G27150.1_ART(ART) AT5G55470.1_ART(ART) GLYMA03G40290.1_GLM(GLM) GLYMA07G38160.1_GLM(GLM) GLYMA08G43620.1_GLM(GLM) GLYMA08G43620.2_GLM(GLM)…
ORTHOMCL287(170 genes,18 taxa):	AES67324_MET(MET) AES67331_MET(MET) AET02037_MET(MET) AT2G19130.1_ART(ART) AT4G00340.1_ART(ART) AT4G00340.2_ART(ART) GLYMA06G45590.1_GLM(GLM) GLYMA07G07510.2_GLM(GLM) GLYMA12G11260.1_GLM(GLM) GLYMA12G32500.2_GLM(GLM) GLYMA12G32520.1_GLM(GLM) GLYMA13G37930.1_GLM(GLM) GLYMA16G03900.1_GLM(GLM) KEH16197_MET(MET) KEH39027_MET(MET) KHN04304.1_GLS(GLS) KHN04306.1_GLS(GLS) KHN22874.1_GLS(GLS) KHN26952.1_…
ORTHOMCL288(170 genes,18 taxa):	AES91671_MET(MET) AES96970_MET(MET) AT5G07830.1_ART(ART) AT5G34940.1_ART(ART) AT5G34940.2_ART(ART) AT5G34940.3_ART(ART) AT5G34940.4_ART(ART) AT5G61250.1_ART(ART) AT5G61250.2_ART(ART) AT5G61250.3_ART(ART) GLYMA02G12740.1_GLM(GLM) GLYMA02G12740.2_GLM(GLM) GLYMA02G12760.1_GLM(GLM) GLYMA04G32745.1_GLM(GLM) GLYMA04G32745.2_GLM(GLM) GLYMA05G00663.1_GLM(GLM) GLYMA05G00663.2_GLM(GLM) GLYMA06G21551.1_GLM(…
ORTHOMCL289(170 genes,13 taxa):	AT5G53670.1_ART(ART) GLYMA09G09956.1_GLM(GLM) KHN01180.1_GLS(GLS) KHN14584.1_GLS(GLS) KHN25516.1_GLS(GLS) KHN42224.1_GLS(GLS) KYP30888.1_CAC(CAC) KYP30896.1_CAC(CAC) KYP31134.1_CAC(CAC) KYP31265.1_CAC(CAC) KYP31460.1_CAC(CAC) KYP31473.1_CAC(CAC) KYP31559.1_CAC(CAC) KYP31670.1_CAC(CAC) KYP32060.1_CAC(CAC) KYP32433.1_CAC(CAC) KYP34717.1_CAC(CAC) KYP35264.1_CAC(CAC) KYP35715.1_CAC(CAC) KYP35727.1_CA…
ORTHOMCL290(169 genes,18 taxa):	AES65430_MET(MET) AES65435_MET(MET) AES69857_MET(MET) AES81318_MET(MET) AES88062_MET(MET) AT1G75450.1_ART(ART) AT1G75450.2_ART(ART) AT2G19500.1_ART(ART) AT2G41510.1_ART(ART) AT2G41510.2_ART(ART) AT2G41510.3_ART(ART) AT3G63440.1_ART(ART) AT4G29740.1_ART(ART) AT4G29740.2_ART(ART) AT4G29740.3_ART(ART) AT5G56970.1_ART(ART) AT5G56970.2_ART(ART) GLYMA03G28910.2_GLM(GLM) GLYMA04G03130.1_GLM(GLM) GLYMA06…
ORTHOMCL291(168 genes,18 taxa):	AES67931_MET(MET) AET01514_MET(MET) AET05203_MET(MET) AT1G79750.1_ART(ART) AT2G19900.1_ART(ART) AT2G19900.2_ART(ART) AT5G11670.1_ART(ART) AT5G25880.1_ART(ART) AT5G25880.2_ART(ART) AT5G25880.3_ART(ART) GLYMA01G01180.1_GLM(GLM) GLYMA01G01180.3_GLM(GLM) GLYMA04G09110.3_GLM(GLM) GLYMA04G09110.4_GLM(GLM) GLYMA04G09110.5_GLM(GLM) GLYMA05G35800.1_GLM(GLM) GLYMA05G35800.2_GLM(GLM) GLYMA06G09220.1_GLM(GLM…
ORTHOMCL292(167 genes,18 taxa):	AES68604_MET(MET) AES71838_MET(MET) AET00054_MET(MET) AET00055_MET(MET) AET00057_MET(MET) AT2G27040.1_ART(ART) AT2G27040.2_ART(ART) AT2G32940.1_ART(ART) AT5G21030.1_ART(ART) AT5G21030.2_ART(ART) AT5G21150.1_ART(ART) GLYMA02G44260.1_GLM(GLM) GLYMA06G47230.1_GLM(GLM) GLYMA06G47230.2_GLM(GLM) GLYMA06G47230.3_GLM(GLM) GLYMA13G26240.2_GLM(GLM) GLYMA13G26240.3_GLM(GLM) GLYMA13G26240.4_GLM(GLM) GLYMA13G…
ORTHOMCL293(167 genes,11 taxa):	AT1G29179.1_ART(ART) AT1G29180.1_ART(ART) AT1G34480.1_ART(ART) AT1G35610.1_ART(ART) AT1G44020.1_ART(ART) AT1G44030.1_ART(ART) AT1G44030.2_ART(ART) AT1G44050.1_ART(ART) AT1G45243.1_ART(ART) AT1G50190.1_ART(ART) AT1G53340.1_ART(ART) AT1G53340.2_ART(ART) AT1G53340.3_ART(ART) AT1G55380.1_ART(ART) AT1G55390.1_ART(ART) AT1G55420.1_ART(ART) AT1G55430.1_ART(ART) AT1G55440.1_ART(ART) AT1G55700.1_ART(ART) …
ORTHOMCL294(166 genes,18 taxa):	AES74308_MET(MET) AT5G06120.10_ART(ART) AT5G06120.1_ART(ART) AT5G06120.2_ART(ART) AT5G06120.3_ART(ART) AT5G06120.4_ART(ART) AT5G06120.5_ART(ART) AT5G06120.6_ART(ART) AT5G06120.7_ART(ART) AT5G06120.8_ART(ART) AT5G06120.9_ART(ART) GLYMA04G00430.2_GLM(GLM) GLYMA04G00430.3_GLM(GLM) GLYMA04G00430.4_GLM(GLM) GLYMA04G00430.5_GLM(GLM) GLYMA06G00523.1_GLM(GLM) GLYMA06G00523.2_GLM(GLM) GLYMA06G00523.3_GLM(…
ORTHOMCL295(166 genes,18 taxa):	AES74766_MET(MET) AES74767_MET(MET) AES77519_MET(MET) AES96872_MET(MET) AT1G10090.1_ART(ART) AT1G58520.1_ART(ART) AT1G58520.2_ART(ART) AT1G58520.4_ART(ART) AT1G58520.5_ART(ART) AT1G58520.6_ART(ART) AT1G58520.7_ART(ART) AT1G69450.1_ART(ART) AT1G69450.2_ART(ART) AT1G69450.3_ART(ART) AT3G01100.1_ART(ART) AT3G01100.2_ART(ART) AT3G01100.3_ART(ART) AT3G01100.4_ART(ART) GLYMA0041S00290.1_GLM(GLM) GLYMA0…
ORTHOMCL296(166 genes,18 taxa):	AES79315_MET(MET) AES81801_MET(MET) AT2G37080.1_ART(ART) AT2G37080.2_ART(ART) AT2G37080.3_ART(ART) AT5G60210.1_ART(ART) AT5G60210.2_ART(ART) AT5G60210.3_ART(ART) AT5G60210.4_ART(ART) AT5G60210.5_ART(ART) AT5G60210.6_ART(ART) GLYMA03G33540.1_GLM(GLM) GLYMA03G33540.2_GLM(GLM) GLYMA10G05670.2_GLM(GLM) GLYMA10G05670.3_GLM(GLM) GLYMA10G05670.4_GLM(GLM) GLYMA11G15780.1_GLM(GLM) GLYMA12G07690.1_GLM(GLM)…
ORTHOMCL297(165 genes,18 taxa):	AES59623_MET(MET) AES73546_MET(MET) AT3G18090.1_ART(ART) AT3G18090.2_ART(ART) AT3G18090.3_ART(ART) AT3G23780.1_ART(ART) AT3G23780.2_ART(ART) AT4G21710.1_ART(ART) AT5G45140.1_ART(ART) AT5G45140.2_ART(ART) AT5G45140.3_ART(ART) GLYMA01G00975.1_GLM(GLM) GLYMA04G06440.2_GLM(GLM) GLYMA06G06480.1_GLM(GLM) GLYMA07G14995.1_GLM(GLM) GLYMA07G14995.2_GLM(GLM) GLYMA09G07570.1_GLM(GLM) GLYMA15G08000.2_GLM(GLM)…
ORTHOMCL298(165 genes,18 taxa):	AES60291_MET(MET) AES61004_MET(MET) AES61198_MET(MET) AES82699_MET(MET) AES99469_MET(MET) AET01100_MET(MET) AT1G64040.1_ART(ART) AT2G29400.1_ART(ART) AT2G39840.1_ART(ART) AT3G46820.1_ART(ART) AT4G11240.1_ART(ART) AT5G43380.1_ART(ART) AT5G43380.2_ART(ART) AT5G43380.3_ART(ART) AT5G59160.1_ART(ART) AT5G59160.2_ART(ART) AT5G59160.3_ART(ART) GLYMA02G00850.3_GLM(GLM) GLYMA02G00850.4_GLM(GLM) GLYMA02G41…
ORTHOMCL299(165 genes,18 taxa):	AET00010_MET(MET) AET00012_MET(MET) AT1G04580.1_ART(ART) AT2G27150.1_ART(ART) AT2G27150.2_ART(ART) AT2G27150.3_ART(ART) AT2G27150.4_ART(ART) AT2G27150.5_ART(ART) AT2G27150.6_ART(ART) AT3G43600.1_ART(ART) AT5G20960.1_ART(ART) AT5G20960.2_ART(ART) GLYMA02G43993.1_GLM(GLM) GLYMA02G44000.1_GLM(GLM) GLYMA14G04950.1_GLM(GLM) KEH28334_MET(MET) KHM99113.1_GLS(GLS) KHN38456.1_GLS(GLS) KHN38458.1_GLS(GLS) …
ORTHOMCL300(164 genes,18 taxa):	AES60858_MET(MET) AES93729_MET(MET) AT1G05470.1_ART(ART) AT1G05470.2_ART(ART) AT2G32010.1_ART(ART) AT2G32010.2_ART(ART) AT2G32010.3_ART(ART) AT2G32010.4_ART(ART) AT3G63240.1_ART(ART) AT3G63240.2_ART(ART) GLYMA01G44570.2_GLM(GLM) GLYMA02G16430.1_GLM(GLM) GLYMA03G31271.1_GLM(GLM) GLYMA03G31271.2_GLM(GLM) GLYMA10G03411.1_GLM(GLM) GLYMA10G08900.2_GLM(GLM) GLYMA10G39130.1_GLM(GLM) GLYMA11G00990.1_GLM(…
ORTHOMCL301(164 genes,18 taxa):	AES63779_MET(MET) AES68298_MET(MET) AES68299_MET(MET) AES68300_MET(MET) AES87656_MET(MET) AT1G60900.1_ART(ART) AT4G36690.1_ART(ART) AT4G36690.2_ART(ART) AT4G36690.3_ART(ART) AT4G36690.4_ART(ART) GLYMA04G43500.1_GLM(GLM) GLYMA04G43500.2_GLM(GLM) GLYMA04G43500.3_GLM(GLM) GLYMA04G43500.4_GLM(GLM) GLYMA06G48231.1_GLM(GLM) GLYMA06G48231.2_GLM(GLM) GLYMA06G48231.3_GLM(GLM) KEH32783_MET(MET) KEH32784_ME…
ORTHOMCL302(164 genes,18 taxa):	AES73211_MET(MET) AES80681_MET(MET) AES90448_MET(MET) AES98190_MET(MET) AT1G12820.1_ART(ART) AT3G26810.1_ART(ART) AT3G62980.1_ART(ART) AT4G03190.1_ART(ART) AT4G24390.1_ART(ART) AT4G24390.2_ART(ART) AT5G49980.1_ART(ART) GLYMA02G07240.1_GLM(GLM) GLYMA02G17170.1_GLM(GLM) GLYMA02G17170.2_GLM(GLM) GLYMA02G37470.1_GLM(GLM) GLYMA03G36770.1_GLM(GLM) GLYMA04G09930.1_GLM(GLM) GLYMA06G09990.1_GLM(GLM) GLYMA…
ORTHOMCL303(164 genes,18 taxa):	AES77097_MET(MET) AES80302_MET(MET) AES80303_MET(MET) AES94493_MET(MET) AET05123_MET(MET) AT1G01480.1_ART(ART) AT1G01480.2_ART(ART) AT2G22810.1_ART(ART) AT3G49700.1_ART(ART) AT3G61510.1_ART(ART) AT4G08040.1_ART(ART) AT4G11280.1_ART(ART) AT4G26200.1_ART(ART) AT4G37770.1_ART(ART) AT5G65800.1_ART(ART) GLYMA01G00700.1_GLM(GLM) GLYMA01G40400.1_GLM(GLM) GLYMA04G05150.1_GLM(GLM) GLYMA05G23020.1_GLM(GLM)…
ORTHOMCL304(164 genes,18 taxa):	AET01226_MET(MET) AT3G60240.2_ART(ART) AT3G60240.3_ART(ART) AT3G60240.4_ART(ART) GLYMA01G23598.1_GLM(GLM) GLYMA03G25390.2_GLM(GLM) GLYMA07G13380.1_GLM(GLM) GLYMA07G13380.2_GLM(GLM) GLYMA08G45425.1_GLM(GLM) GLYMA08G45425.2_GLM(GLM) KEH17864_MET(MET) KEH17960_MET(MET) KEH17961_MET(MET) KEH17962_MET(MET) KEH17963_MET(MET) KEH22483_MET(MET) KEH22484_MET(MET) KHN01612.1_GLS(GLS) KHN01847.1_GLS(GLS) KH…
ORTHOMCL306(164 genes,18 taxa):	AT3G02210.1_ART(ART) AT3G29810.1_ART(ART) AT5G15630.1_ART(ART) AT5G15630.2_ART(ART) AT5G15630.3_ART(ART) AT5G15630.4_ART(ART) AT5G15630.5_ART(ART) AT5G60920.1_ART(ART) AT5G60920.2_ART(ART) GLYMA02G35400.1_GLM(GLM) GLYMA04G32120.2_GLM(GLM) GLYMA04G32130.1_GLM(GLM) GLYMA06G22410.1_GLM(GLM) GLYMA06G22410.2_GLM(GLM) GLYMA06G22430.2_GLM(GLM) GLYMA08G27560.1_GLM(GLM) GLYMA08G27570.1_GLM(GLM) GLYMA08G27…
ORTHOMCL307(164 genes,4 taxa):	KYP31228.1_CAC(CAC) KYP31290.1_CAC(CAC) KYP31354.1_CAC(CAC) KYP31366.1_CAC(CAC) KYP31734.1_CAC(CAC) KYP31801.1_CAC(CAC) KYP31978.1_CAC(CAC) KYP32005.1_CAC(CAC) KYP32432.1_CAC(CAC) KYP32550.1_CAC(CAC) KYP32598.1_CAC(CAC) KYP32744.1_CAC(CAC) KYP32903.1_CAC(CAC) KYP33087.1_CAC(CAC) KYP33183.1_CAC(CAC) KYP33402.1_CAC(CAC) KYP33598.1_CAC(CAC) KYP33630.1_CAC(CAC) KYP33833.1_CAC(CAC) KYP34196.1_CAC(CAC)…
ORTHOMCL308(163 genes,18 taxa):	AES62134_MET(MET) AES64125_MET(MET) AES65746_MET(MET) AT1G30440.1_ART(ART) AT3G44820.1_ART(ART) AT3G50840.1_ART(ART) AT3G50840.2_ART(ART) AT3G50840.3_ART(ART) AT5G03250.1_ART(ART) AT5G03250.2_ART(ART) AT5G13600.1_ART(ART) AT5G66560.1_ART(ART) AT5G66560.2_ART(ART) AT5G66560.3_ART(ART) AT5G66560.4_ART(ART) GLYMA01G38780.1_GLM(GLM) GLYMA02G06860.1_GLM(GLM) GLYMA02G06860.2_GLM(GLM) GLYMA09G10370.1_GL…
ORTHOMCL309(163 genes,18 taxa):	AES73562_MET(MET) AES90712_MET(MET) AT2G25170.1_ART(ART) AT2G25170.2_ART(ART) AT2G25170.3_ART(ART) AT2G25170.4_ART(ART) AT4G31900.1_ART(ART) AT4G31900.2_ART(ART) AT4G31900.3_ART(ART) AT5G44800.1_ART(ART) GLYMA04G06630.2_GLM(GLM) GLYMA04G06630.3_GLM(GLM) GLYMA05G26180.3_GLM(GLM) GLYMA06G06720.1_GLM(GLM) GLYMA06G06720.3_GLM(GLM) GLYMA08G09120.1_GLM(GLM) GLYMA17G33261.1_GLM(GLM) GLYMA17G33261.2_GLM(…
ORTHOMCL310(163 genes,18 taxa):	AES73921_MET(MET) AES75164_MET(MET) AES80851_MET(MET) AES90779_MET(MET) AET04212_MET(MET) AT1G04820.1_ART(ART) AT1G50010.1_ART(ART) AT1G64740.1_ART(ART) AT4G14960.1_ART(ART) AT4G14960.2_ART(ART) AT5G19770.1_ART(ART) AT5G19780.1_ART(ART) GLYMA01G40550.1_GLM(GLM) GLYMA04G09350.1_GLM(GLM) GLYMA05G23230.1_GLM(GLM) GLYMA05G23230.2_GLM(GLM) GLYMA05G29000.1_GLM(GLM) GLYMA06G09500.1_GLM(GLM) GLYMA08G1214…
ORTHOMCL311(163 genes,18 taxa):	AES76108_MET(MET) AES94802_MET(MET) AES94803_MET(MET) AES95661_MET(MET) AT1G31930.1_ART(ART) AT1G31930.2_ART(ART) AT1G31930.3_ART(ART) AT1G31930.4_ART(ART) AT1G31930.5_ART(ART) AT1G31930.6_ART(ART) AT2G23460.1_ART(ART) AT4G34390.1_ART(ART) AT4G34390.2_ART(ART) GLYMA01G01470.1_GLM(GLM) GLYMA01G38890.1_GLM(GLM) GLYMA02G06910.2_GLM(GLM) GLYMA02G06910.3_GLM(GLM) GLYMA07G11970.1_GLM(GLM) GLYMA07G11970…
ORTHOMCL312(163 genes,18 taxa):	AT1G44910.1_ART(ART) AT1G44910.2_ART(ART) AT3G19670.1_ART(ART) AT3G19670.2_ART(ART) AT3G19670.3_ART(ART) AT3G19670.4_ART(ART) GLYMA10G40175.1_GLM(GLM) GLYMA10G40175.2_GLM(GLM) GLYMA14G10071.1_GLM(GLM) GLYMA14G10071.2_GLM(GLM) GLYMA14G10071.3_GLM(GLM) GLYMA17G35120.1_GLM(GLM) GLYMA20G27241.1_GLM(GLM) GLYMA20G27241.2_GLM(GLM) GLYMA20G27241.3_GLM(GLM) KEH40000_MET(MET) KEH44000_MET(MET) KHN01575.1_G…
ORTHOMCL313(162 genes,18 taxa):	AES62840_MET(MET) AES62852_MET(MET) AES80620_MET(MET) AES80621_MET(MET) AT1G15150.1_ART(ART) AT1G15150.2_ART(ART) AT1G15160.1_ART(ART) AT1G15170.1_ART(ART) AT1G15170.2_ART(ART) AT1G15180.1_ART(ART) AT1G15180.2_ART(ART) AT1G64820.1_ART(ART) AT1G66760.1_ART(ART) AT1G66760.2_ART(ART) AT1G66760.3_ART(ART) AT1G66760.4_ART(ART) AT1G66780.1_ART(ART) AT1G71140.1_ART(ART) GLYMA02G09920.1_GLM(GLM) GLYMA02G…
ORTHOMCL314(162 genes,18 taxa):	AES64294_MET(MET) AES82549_MET(MET) AES82550_MET(MET) AES91760_MET(MET) AT1G54730.10_ART(ART) AT1G54730.11_ART(ART) AT1G54730.2_ART(ART) AT1G54730.3_ART(ART) AT1G54730.4_ART(ART) AT1G54730.5_ART(ART) AT1G54730.6_ART(ART) AT1G54730.7_ART(ART) AT1G54730.8_ART(ART) AT1G54730.9_ART(ART) AT2G48020.1_ART(ART) AT2G48020.2_ART(ART) AT2G48020.3_ART(ART) AT2G48020.4_ART(ART) AT3G05150.1_ART(ART) AT3G05150.…
ORTHOMCL315(162 genes,11 taxa):	AES69924_MET(MET) AES70135_MET(MET) AES70138_MET(MET) AES70145_MET(MET) AES70153_MET(MET) AES70155_MET(MET) AES70162_MET(MET) AES70166_MET(MET) AES71729_MET(MET) AES77699_MET(MET) AET02465_MET(MET) AET02469_MET(MET) AET02472_MET(MET) AET02715_MET(MET) GLYMA0384S00200.2_GLM(GLM) GLYMA0712S00200.2_GLM(GLM) GLYMA09G40860.1_GLM(GLM) GLYMA09G40870.2_GLM(GLM) GLYMA10G37230.2_GLM(GLM) GLYMA10G37250.1_GL…
ORTHOMCL317(161 genes,18 taxa):	AES64141_MET(MET) AT1G30400.1_ART(ART) AT1G30400.2_ART(ART) AT1G30410.1_ART(ART) AT1G30410.2_ART(ART) AT1G30410.3_ART(ART) AT1G30410.4_ART(ART) AT1G30410.5_ART(ART) AT1G30410.6_ART(ART) AT1G30420.1_ART(ART) AT1G30420.2_ART(ART) AT2G07680.1_ART(ART) AT2G07680.2_ART(ART) AT2G07680.3_ART(ART) AT2G07680.4_ART(ART) AT2G07680.5_ART(ART) AT2G07680.6_ART(ART) AT2G34660.1_ART(ART) AT2G34660.2_ART(ART) AT2…
ORTHOMCL318(161 genes,18 taxa):	AES67561_MET(MET) AES81769_MET(MET) AES88778_MET(MET) AT1G05640.1_ART(ART) AT1G07710.1_ART(ART) AT1G07710.2_ART(ART) AT2G31820.1_ART(ART) AT5G02620.1_ART(ART) AT5G02620.2_ART(ART) AT5G02620.3_ART(ART) AT5G02620.4_ART(ART) AT5G02620.5_ART(ART) AT5G60070.1_ART(ART) GLYMA03G33180.1_GLM(GLM) GLYMA03G33180.2_GLM(GLM) GLYMA03G42530.1_GLM(GLM) GLYMA03G88.1_GLM(GLM) GLYMA11G15460.1_GLM(GLM) GLYMA12G07990…
ORTHOMCL319(161 genes,18 taxa):	AES81163_MET(MET) AT1G03000.1_ART(ART) GLYMA03G36930.2_GLM(GLM) GLYMA19G39580.1_GLM(GLM) KEH23583_MET(MET) KEH23584_MET(MET) KHN28219.1_GLS(GLS) KHN43535.1_GLS(GLS) KYP71329.1_CAC(CAC) Lj1g3v4916320.1_LOJ(LOJ) Lj1g3v4916320.2_LOJ(LOJ) Lj1g3v4916320.3_LOJ(LOJ) OS04T0617600-01_ORS(ORS) Sb06g028670.1_SOB(SOB) Si009287m_SEI(SEI) Si009290m_SEI(SEI) Si009291m_SEI(SEI) XP_004493380.1_CIA(CIA) XP_0044933…
ORTHOMCL320(160 genes,18 taxa):	AES63058_MET(MET) AES80477_MET(MET) AET03717_MET(MET) AET03718_MET(MET) AT3G12620.1_ART(ART) AT3G12620.2_ART(ART) AT3G51370.1_ART(ART) AT3G51370.2_ART(ART) AT3G51370.3_ART(ART) AT3G55050.1_ART(ART) AT3G55050.2_ART(ART) AT4G38520.1_ART(ART) AT4G38520.2_ART(ART) AT5G66080.1_ART(ART) AT5G66080.2_ART(ART) GLYMA02G05030.1_GLM(GLM) GLYMA10G42910.1_GLM(GLM) GLYMA10G44080.2_GLM(GLM) GLYMA10G44080.3_GLM(G…
ORTHOMCL321(160 genes,18 taxa):	AES82608_MET(MET) AES82609_MET(MET) AES88286_MET(MET) AT1G54490.1_ART(ART) AT1G54490.2_ART(ART) AT1G75660.1_ART(ART) AT5G42540.1_ART(ART) AT5G42540.2_ART(ART) GLYMA03G40500.1_GLM(GLM) GLYMA10G30150.1_GLM(GLM) GLYMA11G18390.2_GLM(GLM) GLYMA12G09871.1_GLM(GLM) GLYMA12G09871.2_GLM(GLM) GLYMA12G09871.3_GLM(GLM) GLYMA12G09871.4_GLM(GLM) GLYMA14G40510.1_GLM(GLM) GLYMA14G40510.2_GLM(GLM) GLYMA17G37650.1…
ORTHOMCL322(160 genes,6 taxa):	KHN41724.1_GLS(GLS) KYP40845.1_CAC(CAC) KYP62480.1_CAC(CAC) XP_007146336.1-D112_GB(GB) XP_007146336.1-D49_GB(GB) XP_007146336.1-D8_GB(GB) XP_008341972.1_MAD(MAD) XP_015577713.1_RIC(RIC) XP_015937727.1_ARD(ARD) XP_015938958.1_ARD(ARD) XP_017178273.1_MAD(MAD) XP_017178306.1_MAD(MAD) XP_017178349.1_MAD(MAD) XP_017178368.1_MAD(MAD) XP_017178388.1_MAD(MAD) XP_017178430.1_MAD(MAD) XP_017178441.1_MAD(MA…
ORTHOMCL323(159 genes,18 taxa):	AES59545_MET(MET) AES67876_MET(MET) AET05116_MET(MET) AET05117_MET(MET) AT1G55200.1_ART(ART) AT1G55200.2_ART(ART) AT1G55200.3_ART(ART) AT1G55200.4_ART(ART) AT3G13690.1_ART(ART) AT3G13690.2_ART(ART) AT3G13690.3_ART(ART) AT5G56790.1_ART(ART) GLYMA05G36280.1_GLM(GLM) GLYMA07G01350.1_GLM(GLM) GLYMA08G03340.1_GLM(GLM) GLYMA08G03340.2_GLM(GLM) GLYMA08G20750.2_GLM(GLM) GLYMA08G20750.3_GLM(GLM) GLYMA08G2…
ORTHOMCL324(159 genes,18 taxa):	AES60635_MET(MET) AES88470_MET(MET) AES88471_MET(MET) AES88472_MET(MET) AT1G23480.1_ART(ART) AT1G23480.2_ART(ART) AT1G23480.3_ART(ART) AT1G23480.4_ART(ART) AT1G24070.1_ART(ART) AT1G24070.2_ART(ART) AT2G35650.1_ART(ART) AT2G35650.2_ART(ART) AT2G35650.3_ART(ART) AT2G35650.4_ART(ART) AT3G56000.1_ART(ART) AT4G13410.1_ART(ART) AT4G13410.2_ART(ART) AT4G13410.3_ART(ART) AT4G16590.1_ART(ART) AT5G03760.1_…
ORTHOMCL325(159 genes,18 taxa):	AES67130_MET(MET) AES71955_MET(MET) AES99172_MET(MET) AET04099_MET(MET) AET05485_MET(MET) AT1G24650.1_ART(ART) AT1G66150.1_ART(ART) AT2G01820.1_ART(ART) AT3G23750.1_ART(ART) GLYMA02G35550.2_GLM(GLM) GLYMA02G40981.1_GLM(GLM) GLYMA03G36040.1_GLM(GLM) GLYMA05G28350.1_GLM(GLM) GLYMA07G27390.2_GLM(GLM) GLYMA08G05340.1_GLM(GLM) GLYMA08G11350.1_GLM(GLM) GLYMA10G09990.2_GLM(GLM) GLYMA11G18310.2_GLM(GLM) …
ORTHOMCL327(158 genes,18 taxa):	AES58795_MET(MET) AES58948_MET(MET) AES73853_MET(MET) AES81656_MET(MET) AES81674_MET(MET) AT1G04180.1_ART(ART) AT1G04610.1_ART(ART) AT2G33230.1_ART(ART) AT4G13260.1_ART(ART) AT4G13260.2_ART(ART) AT4G13260.3_ART(ART) AT4G28720.1_ART(ART) AT4G32540.1_ART(ART) AT4G32540.2_ART(ART) AT5G11320.1_ART(ART) AT5G11320.2_ART(ART) AT5G25620.1_ART(ART) AT5G25620.2_ART(ART) AT5G43890.1_ART(ART) GLYMA03G32670.1…
ORTHOMCL328(158 genes,18 taxa):	AES59083_MET(MET) AES92532_MET(MET) AT2G25050.1_ART(ART) AT3G32400.1_ART(ART) AT3G32400.2_ART(ART) AT5G07740.1_ART(ART) AT5G07740.2_ART(ART) AT5G07740.3_ART(ART) AT5G07770.1_ART(ART) AT5G07770.2_ART(ART) AT5G07770.3_ART(ART) AT5G07770.4_ART(ART) AT5G58160.1_ART(ART) GLYMA02G36446.1_GLM(GLM) GLYMA02G36446.2_GLM(GLM) GLYMA04G32990.2_GLM(GLM) GLYMA05G00820.2_GLM(GLM) GLYMA05G00820.3_GLM(GLM) GLYMA06…
ORTHOMCL329(158 genes,14 taxa):	AES94763_MET(MET) AES94764_MET(MET) AES94769_MET(MET) AES94772_MET(MET) AES94777_MET(MET) AES94836_MET(MET) AET04019_MET(MET) AET04027_MET(MET) AET04028_MET(MET) AET04030_MET(MET) AET04032_MET(MET) AET04036_MET(MET) AET04039_MET(MET) AET04042_MET(MET) AT5G66890.1_ART(ART) AT5G66900.1_ART(ART) AT5G66900.2_ART(ART) AT5G66900.3_ART(ART) AT5G66910.1_ART(ART) GLYMA01G39000.1_GLM(GLM) GLYMA01G39010.1_G…
ORTHOMCL330(157 genes,18 taxa):	AES61065_MET(MET) AES67239_MET(MET) AES88126_MET(MET) AES95205_MET(MET) AT2G05710.1_ART(ART) AT4G26970.1_ART(ART) AT4G35830.1_ART(ART) AT4G35830.2_ART(ART) GLYMA01G36750.1_GLM(GLM) GLYMA06G46190.2_GLM(GLM) GLYMA06G46190.3_GLM(GLM) GLYMA11G08550.1_GLM(GLM) GLYMA11G08550.3_GLM(GLM) GLYMA11G08550.4_GLM(GLM) GLYMA12G10580.1_GLM(GLM) GLYMA12G32000.1_GLM(GLM) GLYMA13G38480.1_GLM(GLM) GLYMA13G38480.2_GL…
ORTHOMCL331(157 genes,18 taxa):	AES63749_MET(MET) AT1G11100.1_ART(ART) AT1G11100.2_ART(ART) AT1G11100.3_ART(ART) AT1G11100.4_ART(ART) AT1G11100.5_ART(ART) AT1G50410.1_ART(ART) AT1G50410.2_ART(ART) AT1G50410.3_ART(ART) AT1G50410.4_ART(ART) AT1G61140.1_ART(ART) AT1G61140.2_ART(ART) AT1G61140.3_ART(ART) AT3G16600.1_ART(ART) AT3G20010.1_ART(ART) AT3G20010.2_ART(ART) AT3G20010.3_ART(ART) AT3G20010.4_ART(ART) AT3G20010.5_ART(ART) AT3…
ORTHOMCL332(157 genes,18 taxa):	AES66462_MET(MET) AT1G17110.1_ART(ART) AT1G17110.2_ART(ART) AT1G17110.3_ART(ART) GLYMA13G33320.1_GLM(GLM) GLYMA13G33320.2_GLM(GLM) GLYMA15G39730.2_GLM(GLM) GLYMA15G39730.4_GLM(GLM) GLYMA15G39730.5_GLM(GLM) KHN29845.1_GLS(GLS) KHN47474.1_GLS(GLS) KYP48899.1_CAC(CAC) Lj3g3v1015510.1_LOJ(LOJ) OS02T0244300-01_ORS(ORS) Sb04g008750.1_SOB(SOB) Si016222m_SEI(SEI) XP_004488653.1_CIA(CIA) XP_006594688.1_GB…
ORTHOMCL333(157 genes,18 taxa):	AET05420_MET(MET) AT1G14850.1_ART(ART) GLYMA05G34600.1_GLM(GLM) GLYMA05G34600.2_GLM(GLM) GLYMA08G05070.1_GLM(GLM) KHN16533.1_GLS(GLS) KHN21609.1_GLS(GLS) KYP61524.1_CAC(CAC) Lj1g3v2124920.1_LOJ(LOJ) Lj1g3v2124920.2_LOJ(LOJ) Lj4g3v3113120.1_LOJ(LOJ) OS06T0305200-01_ORS(ORS) Sb01g042430.1_SOB(SOB) Si009183m_SEI(SEI) Si039248m_SEI(SEI) XP_002526002.1_RIC(RIC) XP_003530891.1_GB(GB) XP_004503352.1_CIA…
ORTHOMCL334(157 genes,17 taxa):	AT3G12810.1_ART(ART) AT3G12810.2_ART(ART) GLYMA02G29380.1_GLM(GLM) GLYMA02G29380.2_GLM(GLM) GLYMA02G29380.3_GLM(GLM) GLYMA09G17220.1_GLM(GLM) GLYMA09G17220.3_GLM(GLM) GLYMA09G17220.4_GLM(GLM) GLYMA09G17220.5_GLM(GLM) GLYMA09G17220.6_GLM(GLM) KEH41700_MET(MET) KYP53949.1_CAC(CAC) Lj0g3v0361339.1_LOJ(LOJ) Lj0g3v0361339.2_LOJ(LOJ) Lj5g3v0921010.1_LOJ(LOJ) OS02T0689800-01_ORS(ORS) Sb04g031325.1_SOB(S…
ORTHOMCL335(156 genes,18 taxa):	AES61618_MET(MET) AES82215_MET(MET) AES93955_MET(MET) AES93956_MET(MET) AES93957_MET(MET) AT1G49430.1_ART(ART) AT1G49430.2_ART(ART) AT1G64400.1_ART(ART) AT2G47240.1_ART(ART) AT2G47240.2_ART(ART) AT2G47240.3_ART(ART) AT2G47240.4_ART(ART) AT4G11030.1_ART(ART) AT4G23850.1_ART(ART) GLYMA01G43470.1_GLM(GLM) GLYMA01G43470.2_GLM(GLM) GLYMA01G43470.5_GLM(GLM) GLYMA01G43470.6_GLM(GLM) GLYMA02G01370.3_GLM(…
ORTHOMCL336(156 genes,17 taxa):	AT2G27110.1_ART(ART) AT2G27110.2_ART(ART) AT2G27110.3_ART(ART) AT4G38170.1_ART(ART) AT4G38180.1_ART(ART) GLYMA01G00300.1_GLM(GLM) GLYMA01G00321.2_GLM(GLM) GLYMA02G44110.1_GLM(GLM) GLYMA02G44110.2_GLM(GLM) GLYMA02G48210.2_GLM(GLM) GLYMA08G24400.2_GLM(GLM) GLYMA08G24400.3_GLM(GLM) GLYMA11G09400.1_GLM(GLM) GLYMA14G00240.2_GLM(GLM) GLYMA14G04820.1_GLM(GLM) GLYMA15G34840.2_GLM(GLM) GLYMA20G11710.1_GLM…
ORTHOMCL337(155 genes,18 taxa):	AES76644_MET(MET) AES76646_MET(MET) AET05359_MET(MET) AT1G66910.1_ART(ART) AT1G66910.2_ART(ART) AT1G66920.1_ART(ART) AT1G66920.2_ART(ART) AT1G66920.3_ART(ART) AT1G66930.1_ART(ART) AT1G66930.2_ART(ART) AT1G66930.3_ART(ART) AT1G67000.1_ART(ART) AT1G70250.1_ART(ART) AT4G18250.1_ART(ART) AT5G38240.1_ART(ART) AT5G38240.2_ART(ART) AT5G38240.3_ART(ART) AT5G38250.1_ART(ART) AT5G38260.1_ART(ART) AT5G38280…
ORTHOMCL338(155 genes,18 taxa):	AES81032_MET(MET) AES81033_MET(MET) AES81038_MET(MET) AES81079_MET(MET) AES81080_MET(MET) AES81082_MET(MET) AES81084_MET(MET) AT3G10740.1_ART(ART) AT3G10740.2_ART(ART) AT3G10740.3_ART(ART) AT3G10740.4_ART(ART) AT5G26120.1_ART(ART) GLYMA03G00626.1_GLM(GLM) GLYMA03G00633.1_GLM(GLM) GLYMA03G27460.2_GLM(GLM) GLYMA03G27460.4_GLM(GLM) GLYMA03G27460.5_GLM(GLM) GLYMA03G27490.1_GLM(GLM) GLYMA19G30145.1_GL…
ORTHOMCL340(155 genes,9 taxa):	KEH22404_MET(MET) KEH22405_MET(MET) KEH22406_MET(MET) KHN43827.1_GLS(GLS) KYP32680.1_CAC(CAC) KYP33191.1_CAC(CAC) KYP33193.1_CAC(CAC) KYP35869.1_CAC(CAC) KYP35871.1_CAC(CAC) KYP36080.1_CAC(CAC) KYP37758.1_CAC(CAC) KYP39423.1_CAC(CAC) KYP48962.1_CAC(CAC) KYP49679.1_CAC(CAC) KYP50205.1_CAC(CAC) KYP51725.1_CAC(CAC) KYP55022.1_CAC(CAC) KYP59904.1_CAC(CAC) KYP70173.1_CAC(CAC) KYP77349.1_CAC(CAC) Lj0g3…
ORTHOMCL341(155 genes,1 taxa):	XP_004514775.1-D289_GB(GB) XP_004514776.1-D249_GB(GB) XP_004514776.1-D269_GB(GB) XP_004514776.1-D318_GB(GB) XP_004514776.1-D331_GB(GB) XP_004514776.1-D507_GB(GB) XP_007143924.1-D464_GB(GB) XP_007143924.1-D537_GB(GB) XP_007144271.1-D235_GB(GB) XP_007144271.1-D261_GB(GB) XP_007144271.1-D388_GB(GB) XP_007144271.1-D409_GB(GB) XP_007149363.1-D10_GB(GB) XP_007149363.1-D110_GB(GB) XP_007149363.1-D111_GB…
ORTHOMCL342(154 genes,18 taxa):	AES60501_MET(MET) AES60616_MET(MET) AT2G28120.1_ART(ART) AT2G39210.1_ART(ART) GLYMA02G24490.1_GLM(GLM) GLYMA03G34230.1_GLM(GLM) GLYMA10G06650.1_GLM(GLM) GLYMA10G42330.1_GLM(GLM) GLYMA10G42340.1_GLM(GLM) GLYMA10G42350.1_GLM(GLM) GLYMA12G08550.2_GLM(GLM) GLYMA13G20860.1_GLM(GLM) GLYMA16G27460.1_GLM(GLM) GLYMA19G36930.1_GLM(GLM) GLYMA19G36940.2_GLM(GLM) GLYMA20G24700.1_GLM(GLM) GLYMA20G24710.1_GLM(G…
ORTHOMCL343(154 genes,17 taxa):	AES61372_MET(MET) AES91832_MET(MET) AT3G05380.1_ART(ART) AT3G05380.2_ART(ART) AT3G05380.3_ART(ART) AT3G05380.4_ART(ART) AT3G05380.5_ART(ART) AT3G21430.2_ART(ART) AT3G21430.3_ART(ART) AT3G21430.4_ART(ART) AT5G27610.1_ART(ART) GLYMA03G39701.1_GLM(GLM) GLYMA03G39701.2_GLM(GLM) GLYMA07G37961.1_GLM(GLM) GLYMA07G37961.2_GLM(GLM) GLYMA07G37961.3_GLM(GLM) GLYMA10G29481.1_GLM(GLM) GLYMA10G29481.2_GLM(GLM)…
ORTHOMCL344(154 genes,18 taxa):	AES63063_MET(MET) AT2G37290.1_ART(ART) AT2G37290.2_ART(ART) AT2G37290.3_ART(ART) AT2G39280.1_ART(ART) AT2G39280.2_ART(ART) AT3G55020.1_ART(ART) AT3G55020.2_ART(ART) AT3G55020.3_ART(ART) GLYMA10G05490.1_GLM(GLM) GLYMA10G05490.2_GLM(GLM) GLYMA10G44110.1_GLM(GLM) GLYMA10G44110.2_GLM(GLM) GLYMA20G38810.1_GLM(GLM) KEH42305_MET(MET) KHN27098.1_GLS(GLS) KHN37288.1_GLS(GLS) KHN39122.1_GLS(GLS) KYP37679.1…
ORTHOMCL345(154 genes,18 taxa):	AES70676_MET(MET) AES70677_MET(MET) AES91043_MET(MET) AET00853_MET(MET) AT1G55810.1_ART(ART) AT1G55810.2_ART(ART) AT1G55810.3_ART(ART) AT1G55810.4_ART(ART) AT1G55810.5_ART(ART) AT1G55810.6_ART(ART) AT1G55810.7_ART(ART) AT3G27190.1_ART(ART) AT3G27440.1_ART(ART) AT3G27440.2_ART(ART) AT3G27440.3_ART(ART) AT4G26510.1_ART(ART) AT4G26510.2_ART(ART) AT4G26510.3_ART(ART) AT4G26510.4_ART(ART) AT5G40870.1_…
ORTHOMCL346(154 genes,18 taxa):	AES72063_MET(MET) AES91061_MET(MET) AT1G67580.1_ART(ART) AT1G67580.2_ART(ART) GLYMA05G03110.4_GLM(GLM) GLYMA05G03110.5_GLM(GLM) GLYMA05G03110.6_GLM(GLM) GLYMA05G03110.7_GLM(GLM) GLYMA05G27821.1_GLM(GLM) GLYMA05G27821.2_GLM(GLM) GLYMA08G10810.2_GLM(GLM) GLYMA11G37270.2_GLM(GLM) GLYMA17G13751.1_GLM(GLM) GLYMA17G13751.2_GLM(GLM) GLYMA17G13751.3_GLM(GLM) GLYMA17G13751.4_GLM(GLM) GLYMA18G01230.2_GLM(G…
ORTHOMCL347(154 genes,18 taxa):	AES86419_MET(MET) AES92561_MET(MET) AES92564_MET(MET) AES99369_MET(MET) AT1G15910.1_ART(ART) AT1G80790.1_ART(ART) AT1G80790.2_ART(ART) AT1G80790.3_ART(ART) AT3G12550.1_ART(ART) AT3G12550.2_ART(ART) AT3G12550.3_ART(ART) AT3G12550.4_ART(ART) AT3G12550.5_ART(ART) AT3G48670.1_ART(ART) AT3G48670.2_ART(ART) AT3G48670.3_ART(ART) AT4G00380.1_ART(ART) AT4G00380.2_ART(ART) AT4G00380.3_ART(ART) AT4G01780.1_…
ORTHOMCL348(154 genes,18 taxa):	AES98759_MET(MET) AES98760_MET(MET) AT2G30110.1_ART(ART) AT5G06460.1_ART(ART) GLYMA02G39495.1_GLM(GLM) GLYMA02G39495.2_GLM(GLM) GLYMA11G29302.1_GLM(GLM) GLYMA14G37610.1_GLM(GLM) GLYMA14G37610.4_GLM(GLM) GLYMA14G37610.5_GLM(GLM) GLYMA18G06620.1_GLM(GLM) KEH27996_MET(MET) KEH28189_MET(MET) KHN02098.1_GLS(GLS) KHN22811.1_GLS(GLS) KHN46129.1_GLS(GLS) KYP36358.1_CAC(CAC) KYP40070.1_CAC(CAC) Lj0g3v0335…
ORTHOMCL349(153 genes,18 taxa):	AES62113_MET(MET) AES67647_MET(MET) AES88909_MET(MET) AES99404_MET(MET) AT2G29140.1_ART(ART) AT2G29140.2_ART(ART) AT2G29190.1_ART(ART) AT2G29190.2_ART(ART) AT2G29200.1_ART(ART) AT2G29200.2_ART(ART) AT3G10360.1_ART(ART) GLYMA10G35290.1_GLM(GLM) GLYMA11G14500.1_GLM(GLM) GLYMA11G14530.1_GLM(GLM) GLYMA11G14550.3_GLM(GLM) GLYMA11G14550.4_GLM(GLM) GLYMA11G14550.5_GLM(GLM) GLYMA12G06430.1_GLM(GLM) GLYMA…
ORTHOMCL350(153 genes,17 taxa):	AES64196_MET(MET) AT5G46250.1_ART(ART) AT5G46250.2_ART(ART) AT5G46250.3_ART(ART) GLYMA13G28880.1_GLM(GLM) GLYMA13G28880.3_GLM(GLM) GLYMA15G10160.1_GLM(GLM) KYP38757.1_CAC(CAC) Lj6g3v1934050.1_LOJ(LOJ) NP_001241310.1_GB(GB) OS01T0756400-01_ORS(ORS) Sb04g005500.1_SOB(SOB) Si000979m_SEI(SEI) Si001088m_SEI(SEI) XP_004486031.1_CIA(CIA) XP_007147895.1_PHV(PHV) XP_008349174.1_MAD(MAD) XP_008371601.1_MAD…
ORTHOMCL351(153 genes,18 taxa):	AES75919_MET(MET) AES82697_MET(MET) AES89866_MET(MET) AES89867_MET(MET) AES89868_MET(MET) AES90473_MET(MET) AET01627_MET(MET) AET01628_MET(MET) AT1G65350.1_ART(ART) AT3G09790.1_ART(ART) AT3G09790.2_ART(ART) AT4G02890.3_ART(ART) AT4G02890.4_ART(ART) AT4G05320.1_ART(ART) AT4G05320.2_ART(ART) AT4G05320.3_ART(ART) AT4G05320.4_ART(ART) AT4G05320.5_ART(ART) AT4G05320.6_ART(ART) AT4G05320.8_ART(ART) AT5…
ORTHOMCL352(153 genes,18 taxa):	AT1G08060.1_ART(ART) AT1G08060.2_ART(ART) AT1G08060.3_ART(ART) GLYMA03G33900.1_GLM(GLM) GLYMA03G33900.3_GLM(GLM) GLYMA12G29922.1_GLM(GLM) GLYMA12G29922.2_GLM(GLM) GLYMA13G39935.1_GLM(GLM) GLYMA13G39935.2_GLM(GLM) GLYMA13G39935.3_GLM(GLM) GLYMA13G39935.4_GLM(GLM) GLYMA13G39935.5_GLM(GLM) KEH24020_MET(MET) KEH39354_MET(MET) KEH39355_MET(MET) KEH39359_MET(MET) KEH39360_MET(MET) KHN09508.1_GLS(GLS) K…
ORTHOMCL353(153 genes,13 taxa):	AT1G76320.1_ART(ART) AT1G76320.2_ART(ART) AT1G76320.3_ART(ART) AT1G76320.4_ART(ART) AT2G32250.1_ART(ART) AT2G32250.2_ART(ART) AT2G32250.3_ART(ART) AT2G32250.4_ART(ART) AT2G32250.5_ART(ART) AT2G32250.6_ART(ART) AT2G32250.7_ART(ART) AT2G32250.8_ART(ART) AT3G22170.1_ART(ART) AT3G22170.2_ART(ART) AT4G15090.1_ART(ART) AT4G15090.2_ART(ART) AT4G15090.3_ART(ART) AT4G15090.4_ART(ART) AT4G15090.5_ART(ART) …
ORTHOMCL354(152 genes,18 taxa):	AES99600_MET(MET) AT1G73450.1_ART(ART) AT1G73460.1_ART(ART) AT1G73460.2_ART(ART) AT2G40120.1_ART(ART) AT3G17750.1_ART(ART) GLYMA02G42460.1_GLM(GLM) GLYMA02G42460.2_GLM(GLM) GLYMA05G33560.1_GLM(GLM) GLYMA08G06160.1_GLM(GLM) GLYMA09G29970.1_GLM(GLM) GLYMA14G06420.1_GLM(GLM) GLYMA14G06420.2_GLM(GLM) GLYMA14G06420.3_GLM(GLM) GLYMA16G34510.2_GLM(GLM) GLYMA16G34510.3_GLM(GLM) KEH26799_MET(MET) KEH26803…
ORTHOMCL356(152 genes,17 taxa):	GLYMA14G13792.1_GLM(GLM) GLYMA14G13804.1_GLM(GLM) GLYMA17G32895.1_GLM(GLM) GLYMA17G32895.2_GLM(GLM) KEH39845_MET(MET) KEH39846_MET(MET) KEH39847_MET(MET) KEH39848_MET(MET) KHN02031.1_GLS(GLS) KHN22522.1_GLS(GLS) KYP46773.1_CAC(CAC) KYP46774.1_CAC(CAC) Lj5g3v0528960.1_LOJ(LOJ) Lj5g3v0528960.2_LOJ(LOJ) Lj5g3v0528960.3_LOJ(LOJ) OS09T0556700-01_ORS(ORS) Sb02g032470.1_SOB(SOB) Si028661m_SEI(SEI) Si028…
ORTHOMCL358(151 genes,18 taxa):	AES64284_MET(MET) AES73691_MET(MET) AES91764_MET(MET) AES91765_MET(MET) AET03367_MET(MET) AT3G21500.1_ART(ART) AT3G21500.2_ART(ART) AT3G21500.3_ART(ART) AT4G15560.1_ART(ART) AT5G11380.1_ART(ART) AT5G11380.2_ART(ART) AT5G11380.3_ART(ART) AT5G11380.4_ART(ART) GLYMA04G07400.1_GLM(GLM) GLYMA04G07400.2_GLM(GLM) GLYMA04G07400.3_GLM(GLM) GLYMA06G07491.1_GLM(GLM) GLYMA06G07491.2_GLM(GLM) GLYMA06G07491.3_…
ORTHOMCL359(151 genes,18 taxa):	AES67553_MET(MET) AES70711_MET(MET) AES71173_MET(MET) AES81699_MET(MET) AES88763_MET(MET) AES98050_MET(MET) AET02278_MET(MET) AT1G07660.1_ART(ART) AT1G07820.1_ART(ART) AT1G07820.2_ART(ART) AT2G28740.1_ART(ART) AT3G45930.1_ART(ART) AT3G46320.1_ART(ART) AT3G53730.1_ART(ART) AT5G59690.1_ART(ART) AT5G59970.1_ART(ART) AT5G59970.2_ART(ART) GLYMA15G04805.1_GLM(GLM) GLYMA15G04805.2_GLM(GLM) GLYMA18G07153…
ORTHOMCL360(151 genes,18 taxa):	AT3G19510.1_ART(ART) AT3G19510.2_ART(ART) GLYMA10G40641.1_GLM(GLM) GLYMA20G26700.2_GLM(GLM) KEH44047_MET(MET) KEH44048_MET(MET) KEH44049_MET(MET) KHN06779.1_GLS(GLS) KHN42341.1_GLS(GLS) KYP75313.1_CAC(CAC) Lj5g3v2112070.1_LOJ(LOJ) Lj5g3v2112070.2_LOJ(LOJ) Lj5g3v2112070.3_LOJ(LOJ) OS06T0229300-01_ORS(ORS) Sb03g034510.1_SOB(SOB) Sb09g025810.1_SOB(SOB) Si000035m_SEI(SEI) Si000036m_SEI(SEI) Si021365m…
ORTHOMCL361(151 genes,7 taxa):	GLYMA01G18693.1_GLM(GLM) GLYMA03G12251.1_GLM(GLM) GLYMA03G25576.1_GLM(GLM) GLYMA04G14930.2_GLM(GLM) GLYMA06G24610.2_GLM(GLM) GLYMA06G29832.1_GLM(GLM) GLYMA07G25623.1_GLM(GLM) GLYMA10G23966.1_GLM(GLM) GLYMA11G29330.2_GLM(GLM) GLYMA13G10260.2_GLM(GLM) GLYMA14G31515.1_GLM(GLM) GLYMA15G29891.1_GLM(GLM) GLYMA17G29681.1_GLM(GLM) GLYMA18G39530.2_GLM(GLM) KEH42590_MET(MET) KHM99171.1_GLS(GLS) KHN13123.1_…
ORTHOMCL362(150 genes,18 taxa):	AES59729_MET(MET) AES93923_MET(MET) AET01524_MET(MET) AET05183_MET(MET) AT1G47840.1_ART(ART) AT1G47840.2_ART(ART) AT1G50460.1_ART(ART) AT1G50460.2_ART(ART) AT1G50460.3_ART(ART) AT2G19860.1_ART(ART) AT2G19860.2_ART(ART) AT3G20040.1_ART(ART) AT4G29130.1_ART(ART) GLYMA01G01060.1_GLM(GLM) GLYMA01G01060.2_GLM(GLM) GLYMA01G01060.4_GLM(GLM) GLYMA01G01070.1_GLM(GLM) GLYMA01G43650.1_GLM(GLM) GLYMA05G35890…
ORTHOMCL363(150 genes,18 taxa):	AES64909_MET(MET) AT3G17205.1_ART(ART) AT3G17205.2_ART(ART) AT3G17205.3_ART(ART) GLYMA07G36390.1_GLM(GLM) GLYMA15G14591.1_GLM(GLM) GLYMA17G04180.1_GLM(GLM) KEH37142_MET(MET) KHN03256.1_GLS(GLS) KHN14267.1_GLS(GLS) KHN28196.1_GLS(GLS) KYP36315.1_CAC(CAC) KYP52592.1_CAC(CAC) Lj0g3v0269409.1_LOJ(LOJ) Lj6g3v1561410.1_LOJ(LOJ) OS05T0159000-01_ORS(ORS) Sb09g004530.1_SOB(SOB) Si009242m_SEI(SEI) XP_00448…
ORTHOMCL364(150 genes,18 taxa):	AES65229_MET(MET) AT3G20250.1_ART(ART) AT3G20250.2_ART(ART) AT3G20250.3_ART(ART) AT4G25880.1_ART(ART) AT4G25880.2_ART(ART) AT4G25880.3_ART(ART) AT4G25880.4_ART(ART) AT4G25880.5_ART(ART) GLYMA09G06460.1_GLM(GLM) GLYMA13G00670.2_GLM(GLM) GLYMA13G00670.3_GLM(GLM) GLYMA15G17680.3_GLM(GLM) GLYMA15G17680.4_GLM(GLM) GLYMA15G17680.5_GLM(GLM) GLYMA17G06830.2_GLM(GLM) KEH37418_MET(MET) KHN15318.1_GLS(GLS) …
ORTHOMCL365(150 genes,18 taxa):	AES66636_MET(MET) AES67375_MET(MET) AES89779_MET(MET) AT1G53310.1_ART(ART) AT1G53310.2_ART(ART) AT1G53310.3_ART(ART) AT2G42600.1_ART(ART) AT2G42600.2_ART(ART) AT2G42600.3_ART(ART) AT3G14940.1_ART(ART) AT3G14940.2_ART(ART) GLYMA06G33380.1_GLM(GLM) GLYMA06G43050.1_GLM(GLM) GLYMA12G33820.1_GLM(GLM) GLYMA12G35840.1_GLM(GLM) GLYMA12G35840.2_GLM(GLM) GLYMA12G35840.3_GLM(GLM) GLYMA13G34560.1_GLM(GLM) GL…
ORTHOMCL366(150 genes,18 taxa):	AES82100_MET(MET) AT3G62900.1_ART(ART) AT3G62900.2_ART(ART) AT3G62900.3_ART(ART) GLYMA03G36950.2_GLM(GLM) GLYMA19G39590.2_GLM(GLM) KEH24365_MET(MET) KHN28218.1_GLS(GLS) KHN43534.1_GLS(GLS) KYP71330.1_CAC(CAC) Lj1g3v4916300.1_LOJ(LOJ) Lj1g3v4916300.2_LOJ(LOJ) OS03T0347300-01_ORS(ORS) OS07T0669800-01_ORS(ORS) Sb02g042440.1_SOB(SOB) Si028665m_SEI(SEI) Si028666m_SEI(SEI) Si028671m_SEI(SEI) XP_0025206…
ORTHOMCL367(150 genes,18 taxa):	AES93716_MET(MET) AES93717_MET(MET) AES93718_MET(MET) AES93720_MET(MET) AES93721_MET(MET) AES93722_MET(MET) AES93725_MET(MET) AES93727_MET(MET) AES93836_MET(MET) AT1G09400.1_ART(ART) AT1G09400.2_ART(ART) AT1G76680.1_ART(ART) AT1G76680.2_ART(ART) AT1G76690.1_ART(ART) GLYMA01G44600.1_GLM(GLM) GLYMA06G01950.2_GLM(GLM) GLYMA06G01950.3_GLM(GLM) GLYMA06G01950.4_GLM(GLM) GLYMA11G00980.1_GLM(GLM) GLYMA13…
ORTHOMCL368(150 genes,18 taxa):	AES99361_MET(MET) AT1G07570.1_ART(ART) AT1G07570.2_ART(ART) AT1G07570.3_ART(ART) AT1G07570.4_ART(ART) AT1G07570.5_ART(ART) AT2G28930.1_ART(ART) AT2G28930.2_ART(ART) AT2G28930.3_ART(ART) AT2G39660.1_ART(ART) AT3G55450.1_ART(ART) AT3G55450.2_ART(ART) AT5G02290.1_ART(ART) AT5G02290.2_ART(ART) GLYMA01G24150.1_GLM(GLM) GLYMA01G24150.2_GLM(GLM) GLYMA02G41490.1_GLM(GLM) GLYMA03G09870.2_GLM(GLM) GLYMA03G…
ORTHOMCL369(149 genes,18 taxa):	AES60361_MET(MET) AES62968_MET(MET) AES73864_MET(MET) AT1G04470.1_ART(ART) AT2G20010.1_ART(ART) AT2G20010.2_ART(ART) AT2G25800.1_ART(ART) AT2G33420.1_ART(ART) GLYMA01G01280.1_GLM(GLM) GLYMA02G08650.2_GLM(GLM) GLYMA04G08930.1_GLM(GLM) GLYMA05G35760.1_GLM(GLM) GLYMA06G09020.2_GLM(GLM) GLYMA08G03890.2_GLM(GLM) GLYMA10G27670.1_GLM(GLM) GLYMA10G33290.1_GLM(GLM) GLYMA16G08400.1_GLM(GLM) GLYMA16G27810.2…
ORTHOMCL370(149 genes,18 taxa):	AES75971_MET(MET) AT4G08990.1_ART(ART) AT4G13610.1_ART(ART) AT4G14140.1_ART(ART) AT4G14140.2_ART(ART) AT4G14140.3_ART(ART) AT5G49160.1_ART(ART) AT5G49160.2_ART(ART) GLYMA04G36150.1_GLM(GLM) GLYMA06G18790.1_GLM(GLM) KEH33167_MET(MET) KEH37716_MET(MET) KHN19261.1_GLS(GLS) KHN30945.1_GLS(GLS) KYP42268.1_CAC(CAC) Lj0g3v0328459.1_LOJ(LOJ) Lj3g3v1010970.1_LOJ(LOJ) OS03T0798300-01_ORS(ORS) OS07T0182900-…
ORTHOMCL371(149 genes,18 taxa):	AES90089_MET(MET) AES90090_MET(MET) AT1G26230.1_ART(ART) AT1G26230.2_ART(ART) AT1G26230.3_ART(ART) AT1G26230.4_ART(ART) AT1G26230.5_ART(ART) AT1G55490.1_ART(ART) AT1G55490.2_ART(ART) AT1G55490.3_ART(ART) AT1G55490.4_ART(ART) AT1G55490.5_ART(ART) AT2G28000.1_ART(ART) AT3G13470.1_ART(ART) AT5G18820.1_ART(ART) AT5G18820.2_ART(ART) AT5G18820.3_ART(ART) AT5G56500.1_ART(ART) AT5G56500.2_ART(ART) GLYMA0…
ORTHOMCL372(149 genes,18 taxa):	AES94934_MET(MET) AET03944_MET(MET) AET04372_MET(MET) AET04373_MET(MET) AT2G25737.1_ART(ART) AT2G25737.2_ART(ART) GLYMA01G38130.1_GLM(GLM) GLYMA04G04290.2_GLM(GLM) GLYMA04G08520.2_GLM(GLM) GLYMA04G08520.3_GLM(GLM) GLYMA05G29760.2_GLM(GLM) GLYMA05G29770.2_GLM(GLM) GLYMA05G29780.1_GLM(GLM) GLYMA05G29780.2_GLM(GLM) GLYMA06G04451.1_GLM(GLM) GLYMA06G08630.1_GLM(GLM) GLYMA08G12870.2_GLM(GLM) GLYMA08G12…
ORTHOMCL373(149 genes,18 taxa):	AT1G13350.1_ART(ART) AT1G13350.2_ART(ART) AT1G13350.3_ART(ART) AT3G25840.1_ART(ART) AT3G25840.2_ART(ART) AT3G53640.1_ART(ART) GLYMA01G20811.1_GLM(GLM) GLYMA10G42220.1_GLM(GLM) GLYMA10G42220.2_GLM(GLM) GLYMA10G42220.3_GLM(GLM) GLYMA10G42220.4_GLM(GLM) GLYMA20G24820.1_GLM(GLM) GLYMA20G24820.2_GLM(GLM) KEH44243_MET(MET) KEH44244_MET(MET) KHN05577.1_GLS(GLS) KHN11431.1_GLS(GLS) KHN45061.1_GLS(GLS) KY…
ORTHOMCL374(148 genes,18 taxa):	AES61102_MET(MET) AT1G04430.1_ART(ART) AT1G04430.2_ART(ART) AT1G04430.3_ART(ART) AT3G23300.1_ART(ART) AT3G23300.2_ART(ART) AT4G14360.1_ART(ART) AT4G14360.2_ART(ART) AT5G14430.1_ART(ART) AT5G14430.2_ART(ART) GLYMA02G00550.1_GLM(GLM) GLYMA03G32130.1_GLM(GLM) GLYMA03G32130.2_GLM(GLM) GLYMA03G32130.3_GLM(GLM) GLYMA03G32130.4_GLM(GLM) GLYMA10G00880.2_GLM(GLM) GLYMA10G04370.1_GLM(GLM) GLYMA10G32471.1_G…
ORTHOMCL375(148 genes,18 taxa):	AES62344_MET(MET) AES62345_MET(MET) AES62346_MET(MET) AES80334_MET(MET) AES87188_MET(MET) AES87191_MET(MET) AT1G43620.1_ART(ART) AT1G43620.2_ART(ART) AT1G43620.3_ART(ART) AT1G43620.4_ART(ART) AT1G43620.5_ART(ART) AT1G43620.6_ART(ART) AT1G43620.7_ART(ART) AT1G43620.8_ART(ART) AT3G07020.1_ART(ART) AT3G07020.2_ART(ART) AT3G07020.3_ART(ART) GLYMA02G08940.1_GLM(GLM) GLYMA02G08940.2_GLM(GLM) GLYMA03G19…
ORTHOMCL377(147 genes,18 taxa):	AES59411_MET(MET) AES73325_MET(MET) AES90119_MET(MET) AT1G22760.1_ART(ART) AT1G49760.1_ART(ART) AT1G49760.2_ART(ART) AT1G71770.1_ART(ART) AT1G71770.2_ART(ART) AT2G23350.1_ART(ART) AT4G34110.1_ART(ART) GLYMA02G08480.1_GLM(GLM) GLYMA02G11580.1_GLM(GLM) GLYMA04G04300.1_GLM(GLM) GLYMA04G04300.2_GLM(GLM) GLYMA06G04460.1_GLM(GLM) GLYMA07G33860.2_GLM(GLM) GLYMA07G33860.3_GLM(GLM) GLYMA07G33860.4_GLM(GLM…
ORTHOMCL378(147 genes,18 taxa):	AES60509_MET(MET) AES73142_MET(MET) AES98273_MET(MET) AT4G24480.1_ART(ART) AT4G24480.2_ART(ART) AT4G24480.3_ART(ART) AT5G03730.1_ART(ART) AT5G03730.2_ART(ART) GLYMA02G27630.1_GLM(GLM) GLYMA02G37910.2_GLM(GLM) GLYMA03G34890.1_GLM(GLM) GLYMA04G10270.1_GLM(GLM) GLYMA06G10241.1_GLM(GLM) GLYMA10G07610.2_GLM(GLM) GLYMA13G21480.1_GLM(GLM) GLYMA14G36140.2_GLM(GLM) GLYMA14G36140.3_GLM(GLM) GLYMA14G36140.4…
ORTHOMCL379(147 genes,18 taxa):	AES90421_MET(MET) AES92352_MET(MET) AT2G18750.1_ART(ART) AT2G18750.2_ART(ART) AT2G18750.3_ART(ART) AT2G24300.1_ART(ART) AT2G24300.2_ART(ART) AT2G24300.3_ART(ART) AT4G25800.1_ART(ART) AT4G25800.2_ART(ART) AT4G31000.1_ART(ART) AT4G31000.2_ART(ART) AT5G57580.1_ART(ART) GLYMA07G30990.1_GLM(GLM) GLYMA08G06320.2_GLM(GLM) GLYMA08G06320.3_GLM(GLM) GLYMA09G14660.1_GLM(GLM) GLYMA09G14660.2_GLM(GLM) GLYMA13…
ORTHOMCL380(147 genes,18 taxa):	AES91190_MET(MET) AES91192_MET(MET) AES91194_MET(MET) AES91197_MET(MET) AES91198_MET(MET) AES91202_MET(MET) AT1G69840.1_ART(ART) AT1G69840.2_ART(ART) AT1G69840.3_ART(ART) AT1G69840.4_ART(ART) AT1G69840.5_ART(ART) AT1G69840.6_ART(ART) AT1G69840.7_ART(ART) AT5G62740.1_ART(ART) GLYMA01G04950.1_GLM(GLM) GLYMA02G02500.1_GLM(GLM) GLYMA02G02540.4_GLM(GLM) GLYMA02G02550.1_GLM(GLM) GLYMA05G01360.1_GLM(GLM…
ORTHOMCL381(147 genes,5 taxa):	GLYMA02G11375.1_GLM(GLM) GLYMA18G33681.1_GLM(GLM) KHN23469.1_GLS(GLS) KYP44342.1_CAC(CAC) NP_001235096.1-D4_GB(GB) NP_197382.3-D8_GB(GB) NP_851261.1-D21_GB(GB) XP_002511286.1-D31_GB(GB) XP_002519875.1-D4_GB(GB) XP_004500068.1-D2_GB(GB) XP_004515341.1-D4_GB(GB) XP_006603459.1-D122_GB(GB) XP_007132878.1-D183_GB(GB) XP_007133404.1-D260_GB(GB) XP_007133499.1-D10_GB(GB) XP_007133499.1-D133_GB(GB) XP_0…
ORTHOMCL382(146 genes,17 taxa):	AES60694_MET(MET) GLYMA10G07190.1_GLM(GLM) GLYMA10G07190.2_GLM(GLM) GLYMA13G21083.1_GLM(GLM) KEH42115_MET(MET) KHN36452.1_GLS(GLS) KHN48228.1_GLS(GLS) KYP42932.1_CAC(CAC) Lj5g3v0681160.1_LOJ(LOJ) OS03T0107400-01_ORS(ORS) OS10T0547000-00_ORS(ORS) Sb01g030020.1_SOB(SOB) Sb01g050140.1_SOB(SOB) Si033916m_SEI(SEI) Si039617m_SEI(SEI) XP_004516962.2_CIA(CIA) XP_004516963.1_CIA(CIA) XP_004516963.1_GB(GB)…
ORTHOMCL383(146 genes,18 taxa):	AES65139_MET(MET) AES94056_MET(MET) AES94058_MET(MET) AES94063_MET(MET) AET01424_MET(MET) AET04016_MET(MET) AT1G63440.1_ART(ART) AT1G63450.1_ART(ART) AT5G41250.1_ART(ART) AT5G44790.1_ART(ART) GLYMA01G42790.2_GLM(GLM) GLYMA01G42800.1_GLM(GLM) GLYMA01G42800.2_GLM(GLM) GLYMA03G21650.1_GLM(GLM) GLYMA03G21650.2_GLM(GLM) GLYMA05G26330.1_GLM(GLM) GLYMA08G01680.2_GLM(GLM) GLYMA08G09240.1_GLM(GLM) GLYMA09…
ORTHOMCL384(146 genes,18 taxa):	AES71712_MET(MET) AES72811_MET(MET) AET04695_MET(MET) AT1G49160.1_ART(ART) AT1G49160.2_ART(ART) AT1G49160.3_ART(ART) AT1G49160.4_ART(ART) AT1G49160.5_ART(ART) AT1G49160.6_ART(ART) AT1G49160.7_ART(ART) AT1G64630.1_ART(ART) AT3G18750.1_ART(ART) AT3G18750.2_ART(ART) AT3G18750.3_ART(ART) AT3G18750.4_ART(ART) AT3G18750.5_ART(ART) AT3G18750.6_ART(ART) AT5G41990.1_ART(ART) GLYMA04G39321.1_GLM(GLM) GLYMA…
ORTHOMCL385(146 genes,18 taxa):	AES80189_MET(MET) AET02050_MET(MET) AT1G01650.1_ART(ART) AT1G01650.2_ART(ART) AT1G01650.3_ART(ART) AT1G01650.4_ART(ART) AT1G05820.1_ART(ART) AT1G05820.2_ART(ART) AT1G05820.3_ART(ART) AT1G05820.4_ART(ART) AT1G63690.1_ART(ART) AT1G63690.2_ART(ART) AT2G43070.1_ART(ART) AT2G43070.2_ART(ART) AT2G43070.3_ART(ART) AT2G43070.4_ART(ART) GLYMA01G42940.1_GLM(GLM) GLYMA03G01100.1_GLM(GLM) GLYMA07G07610.1_GLM…
ORTHOMCL386(146 genes,18 taxa):	AET04358_MET(MET) AET04359_MET(MET) AT1G16980.1_ART(ART) AT1G16980.2_ART(ART) AT1G78580.1_ART(ART) AT1G78580.2_ART(ART) AT1G78580.3_ART(ART) AT1G78580.4_ART(ART) AT4G27550.1_ART(ART) AT4G27550.2_ART(ART) GLYMA05G29651.1_GLM(GLM) GLYMA08G12760.1_GLM(GLM) GLYMA12G36280.1_GLM(GLM) GLYMA12G36280.2_GLM(GLM) GLYMA12G36280.3_GLM(GLM) GLYMA12G36280.4_GLM(GLM) GLYMA13G33970.1_GLM(GLM) GLYMA13G33970.2_GLM(…
ORTHOMCL387(146 genes,18 taxa):	AT1G72960.1_ART(ART) AT1G72960.2_ART(ART) AT3G13870.1_ART(ART) AT3G13870.2_ART(ART) AT5G45160.1_ART(ART) GLYMA07G01230.1_GLM(GLM) GLYMA08G20610.1_GLM(GLM) GLYMA09G02490.1_GLM(GLM) GLYMA09G02490.2_GLM(GLM) GLYMA13G42650.1_GLM(GLM) GLYMA15G02780.1_GLM(GLM) GLYMA15G13380.1_GLM(GLM) GLYMA15G13380.2_GLM(GLM) KEH18349_MET(MET) KEH37033_MET(MET) KEH37035_MET(MET) KHN11286.1_GLS(GLS) KHN14356.1_GLS(GLS) …
ORTHOMCL388(145 genes,18 taxa):	AES60003_MET(MET) AET00602_MET(MET) AET01926_MET(MET) AET02488_MET(MET) AT1G14690.1_ART(ART) AT1G14690.2_ART(ART) AT2G01910.1_ART(ART) AT2G01910.2_ART(ART) AT2G38720.1_ART(ART) AT4G26760.1_ART(ART) AT5G55230.1_ART(ART) AT5G55230.2_ART(ART) AT5G55230.3_ART(ART) GLYMA02G46450.3_GLM(GLM) GLYMA02G46450.4_GLM(GLM) GLYMA09G42210.1_GLM(GLM) GLYMA13G25880.1_GLM(GLM) GLYMA14G02180.1_GLM(GLM) GLYMA14G02180…
ORTHOMCL389(145 genes,18 taxa):	AES61922_MET(MET) AES64297_MET(MET) AES86458_MET(MET) AT1G14080.1_ART(ART) AT1G14100.1_ART(ART) AT1G14110.1_ART(ART) AT1G74420.1_ART(ART) AT1G74420.2_ART(ART) AT1G74420.3_ART(ART) AT1G74420.4_ART(ART) AT2G03210.1_ART(ART) AT2G03210.2_ART(ART) AT2G03210.3_ART(ART) AT2G03220.1_ART(ART) AT2G15350.1_ART(ART) AT2G15370.1_ART(ART) AT2G15390.1_ART(ART) AT2G15390.2_ART(ART) GLYMA04G33170.1_GLM(GLM) GLYMA…
ORTHOMCL390(145 genes,18 taxa):	AES62564_MET(MET) AES73927_MET(MET) AES94106_MET(MET) AES98357_MET(MET) AET05182_MET(MET) AT1G58340.1_ART(ART) AT4G23030.1_ART(ART) AT4G29140.1_ART(ART) AT5G19700.1_ART(ART) AT5G52050.1_ART(ART) GLYMA01G01050.1_GLM(GLM) GLYMA01G42560.1_GLM(GLM) GLYMA02G38290.2_GLM(GLM) GLYMA04G09410.2_GLM(GLM) GLYMA05G03530.1_GLM(GLM) GLYMA05G35900.1_GLM(GLM) GLYMA06G09550.1_GLM(GLM) GLYMA06G09550.2_GLM(GLM) GLYM…
ORTHOMCL391(145 genes,18 taxa):	AES73660_MET(MET) AES91141_MET(MET) AT1G14790.1_ART(ART) AT3G49500.1_ART(ART) AT3G49500.2_ART(ART) AT3G49500.3_ART(ART) AT3G49500.4_ART(ART) AT3G49500.5_ART(ART) AT4G11130.1_ART(ART) GLYMA02G09470.2_GLM(GLM) GLYMA02G09470.3_GLM(GLM) GLYMA02G09470.4_GLM(GLM) GLYMA04G07151.1_GLM(GLM) GLYMA04G07151.2_GLM(GLM) GLYMA05G02000.1_GLM(GLM) GLYMA05G02000.2_GLM(GLM) GLYMA06G07251.1_GLM(GLM) GLYMA06G07251.2_…
ORTHOMCL392(144 genes,18 taxa):	AES60722_MET(MET) AES62128_MET(MET) AET01035_MET(MET) AT2G37040.1_ART(ART) AT3G10340.1_ART(ART) AT3G53260.1_ART(ART) AT5G04230.1_ART(ART) AT5G04230.2_ART(ART) GLYMA02G47940.1_GLM(GLM) GLYMA03G33880.1_GLM(GLM) GLYMA03G33890.1_GLM(GLM) GLYMA10G06600.1_GLM(GLM) GLYMA10G35381.1_GLM(GLM) GLYMA13G20800.1_GLM(GLM) GLYMA19G36620.1_GLM(GLM) GLYMA20G32135.1_GLM(GLM) KEH24018_MET(MET) KEH24019_MET(MET) KEH3…
ORTHOMCL393(144 genes,18 taxa):	AES61092_MET(MET) AES61204_MET(MET) AES82677_MET(MET) AT1G03960.1_ART(ART) AT1G03960.2_ART(ART) AT1G03960.3_ART(ART) AT1G03960.4_ART(ART) AT1G03960.5_ART(ART) AT1G03960.6_ART(ART) AT1G03960.7_ART(ART) AT1G54450.1_ART(ART) AT5G28850.1_ART(ART) AT5G28850.2_ART(ART) AT5G28900.1_ART(ART) AT5G44090.1_ART(ART) AT5G44090.2_ART(ART) GLYMA03G41180.1_GLM(GLM) GLYMA10G30930.2_GLM(GLM) GLYMA10G32500.1_GLM(GL…
ORTHOMCL394(144 genes,18 taxa):	AES81211_MET(MET) AES81212_MET(MET) AET02402_MET(MET) AT3G12250.1_ART(ART) AT3G12250.2_ART(ART) AT3G12250.3_ART(ART) AT3G12250.4_ART(ART) AT3G12250.5_ART(ART) AT3G12250.6_ART(ART) AT3G12250.7_ART(ART) AT5G06950.1_ART(ART) AT5G06950.2_ART(ART) AT5G06950.3_ART(ART) AT5G06950.4_ART(ART) AT5G06950.5_ART(ART) AT5G06960.1_ART(ART) AT5G06960.2_ART(ART) AT5G06960.3_ART(ART) GLYMA03G28320.1_GLM(GLM) GLYMA…
ORTHOMCL395(144 genes,18 taxa):	AET01067_MET(MET) AT1G20640.1_ART(ART) AT1G20640.2_ART(ART) AT1G20640.3_ART(ART) AT1G76350.1_ART(ART) AT1G76350.2_ART(ART) AT1G76350.3_ART(ART) AT1G76350.4_ART(ART) AT2G17150.1_ART(ART) AT2G17150.2_ART(ART) AT2G17150.3_ART(ART) AT2G17150.4_ART(ART) AT2G17150.5_ART(ART) AT2G17150.6_ART(ART) AT4G35270.1_ART(ART) AT4G35270.2_ART(ART) AT4G35270.3_ART(ART) AT4G35270.4_ART(ART) GLYMA02G48080.1_GLM(GLM)…
ORTHOMCL396(144 genes,17 taxa):	AET04408_MET(MET) AT1G47620.1_ART(ART) AT1G57750.1_ART(ART) AT1G57750.2_ART(ART) AT1G65340.1_ART(ART) AT2G21910.1_ART(ART) AT2G23180.1_ART(ART) AT4G32170.1_ART(ART) AT4G39480.1_ART(ART) AT4G39490.1_ART(ART) AT4G39500.1_ART(ART) AT4G39500.2_ART(ART) AT4G39510.1_ART(ART) AT5G02900.1_ART(ART) AT5G52320.1_ART(ART) AT5G52320.2_ART(ART) GLYMA05G09060.1_GLM(GLM) GLYMA05G09070.1_GLM(GLM) GLYMA05G09080.1_…
ORTHOMCL397(144 genes,18 taxa):	AT1G43850.1_ART(ART) AT1G43850.2_ART(ART) GLYMA04G42070.1_GLM(GLM) GLYMA04G42070.2_GLM(GLM) GLYMA06G12720.1_GLM(GLM) GLYMA13G09170.1_GLM(GLM) GLYMA14G27380.1_GLM(GLM) KEH35406_MET(MET) KEH40470_MET(MET) KHN21701.1_GLS(GLS) KHN23436.1_GLS(GLS) KHN40928.1_GLS(GLS) KHN44265.1_GLS(GLS) KYP69910.1_CAC(CAC) KYP72207.1_CAC(CAC) Lj0g3v0095589.1_LOJ(LOJ) Lj0g3v0095589.2_LOJ(LOJ) Lj0g3v0096979.1_LOJ(LOJ) L…
ORTHOMCL400(143 genes,18 taxa):	AES73918_MET(MET) AT1G09980.1_ART(ART) AT1G09980.2_ART(ART) AT1G09980.3_ART(ART) AT1G58350.1_ART(ART) AT1G58350.2_ART(ART) AT1G58350.3_ART(ART) AT1G58350.4_ART(ART) GLYMA04G09325.1_GLM(GLM) GLYMA04G09325.2_GLM(GLM) GLYMA04G09325.3_GLM(GLM) GLYMA04G09325.4_GLM(GLM) GLYMA06G09480.2_GLM(GLM) GLYMA06G09480.3_GLM(GLM) GLYMA06G09480.4_GLM(GLM) GLYMA06G09480.5_GLM(GLM) GLYMA06G09480.6_GLM(GLM) GLYMA06G0…
ORTHOMCL401(143 genes,1 taxa):	XP_002517272.1-D106_GB(GB) XP_002517272.1-D110_GB(GB) XP_002517272.1-D112_GB(GB) XP_002517272.1-D114_GB(GB) XP_002517272.1-D116_GB(GB) XP_002517272.1-D118_GB(GB) XP_002517272.1-D119_GB(GB) XP_002517272.1-D121_GB(GB) XP_002517272.1-D122_GB(GB) XP_002517272.1-D125_GB(GB) XP_002517272.1-D126_GB(GB) XP_002517272.1-D129_GB(GB) XP_002517272.1-D12_GB(GB) XP_002517272.1-D131_GB(GB) XP_002517272.1-D133_GB…
ORTHOMCL402(142 genes,18 taxa):	AES59352_MET(MET) AET01077_MET(MET) AT1G20760.1_ART(ART) AT1G21630.1_ART(ART) AT1G21630.2_ART(ART) AT1G21630.3_ART(ART) AT1G21630.4_ART(ART) GLYMA02G48115.1_GLM(GLM) GLYMA04G01820.1_GLM(GLM) GLYMA04G01820.2_GLM(GLM) GLYMA06G01930.1_GLM(GLM) GLYMA14G00360.1_GLM(GLM) KEH36335_MET(MET) KHN20104.1_GLS(GLS) KHN29882.1_GLS(GLS) KHN33792.1_GLS(GLS) KHN46865.1_GLS(GLS) KYP41077.1_CAC(CAC) KYP64867.1_CAC(…
ORTHOMCL403(142 genes,18 taxa):	AES75239_MET(MET) AES80840_MET(MET) AET04399_MET(MET) AT1G55500.1_ART(ART) AT1G55500.2_ART(ART) AT1G55500.3_ART(ART) AT1G55500.4_ART(ART) AT1G55500.5_ART(ART) AT1G55500.6_ART(ART) AT3G13460.1_ART(ART) AT3G13460.2_ART(ART) AT3G13460.3_ART(ART) AT3G13460.4_ART(ART) GLYMA02G07920.2_GLM(GLM) GLYMA05G30020.1_GLM(GLM) GLYMA05G30020.2_GLM(GLM) GLYMA08G13130.1_GLM(GLM) GLYMA08G13130.2_GLM(GLM) GLYMA16G04…
ORTHOMCL405(141 genes,18 taxa):	AES62198_MET(MET) AES62200_MET(MET) AES62201_MET(MET) AES66141_MET(MET) AES66142_MET(MET) AES66143_MET(MET) AES66787_MET(MET) AT2G24000.1_ART(ART) AT2G24000.2_ART(ART) AT2G24010.1_ART(ART) AT2G24010.2_ART(ART) AT2G24010.3_ART(ART) AT2G24010.4_ART(ART) AT2G35780.1_ART(ART) AT3G02110.1_ART(ART) AT3G07990.1_ART(ART) AT4G30610.1_ART(ART) AT4G30810.1_ART(ART) GLYMA02G36600.1_GLM(GLM) GLYMA04G24380.1_G…
ORTHOMCL406(141 genes,4 taxa):	KYP30945.1_CAC(CAC) KYP31019.1_CAC(CAC) KYP31027.1_CAC(CAC) KYP31029.1_CAC(CAC) KYP31114.1_CAC(CAC) KYP31123.1_CAC(CAC) KYP31303.1_CAC(CAC) KYP31329.1_CAC(CAC) KYP31347.1_CAC(CAC) KYP31545.1_CAC(CAC) KYP31574.1_CAC(CAC) KYP32033.1_CAC(CAC) KYP32036.1_CAC(CAC) KYP32135.1_CAC(CAC) KYP32137.1_CAC(CAC) KYP32176.1_CAC(CAC) KYP32540.1_CAC(CAC) KYP32574.1_CAC(CAC) KYP32617.1_CAC(CAC) KYP33728.1_CAC(CAC)…
ORTHOMCL407(140 genes,18 taxa):	AES60710_MET(MET) AES62116_MET(MET) AES81886_MET(MET) AT1G53390.1_ART(ART) AT2G37010.1_ART(ART) AT2G37010.2_ART(ART) AT5G60740.1_ART(ART) GLYMA02G21570.1_GLM(GLM) GLYMA02G21570.2_GLM(GLM) GLYMA10G06550.2_GLM(GLM) GLYMA10G35310.1_GLM(GLM) GLYMA10G35310.2_GLM(GLM) GLYMA10G35310.3_GLM(GLM) GLYMA11G20220.2_GLM(GLM) GLYMA12G08290.2_GLM(GLM) GLYMA13G20750.1_GLM(GLM) GLYMA13G20750.2_GLM(GLM) GLYMA20G322…
ORTHOMCL408(140 genes,18 taxa):	AES62774_MET(MET) AES79849_MET(MET) AES93578_MET(MET) AET01156_MET(MET) AT1G30900.1_ART(ART) AT2G14720.1_ART(ART) AT2G14720.2_ART(ART) AT2G14740.1_ART(ART) AT2G14740.2_ART(ART) AT2G30290.1_ART(ART) AT2G30290.2_ART(ART) AT2G34940.1_ART(ART) AT3G52850.1_ART(ART) AT4G20110.1_ART(ART) AT4G20110.2_ART(ART) GLYMA01G45380.1_GLM(GLM) GLYMA03G00510.1_GLM(GLM) GLYMA07G14800.2_GLM(GLM) GLYMA09G05490.1_GLM(G…
ORTHOMCL410(139 genes,18 taxa):	AES59447_MET(MET) AES59448_MET(MET) AES59449_MET(MET) AES72834_MET(MET) AT1G77130.1_ART(ART) AT3G18660.1_ART(ART) AT3G18660.2_ART(ART) AT3G18660.3_ART(ART) AT4G33330.1_ART(ART) AT4G33330.2_ART(ART) AT4G33330.3_ART(ART) AT4G33330.4_ART(ART) AT4G33330.5_ART(ART) GLYMA0214S00200.2_GLM(GLM) GLYMA02G40480.1_GLM(GLM) GLYMA04G04080.1_GLM(GLM) GLYMA04G39240.2_GLM(GLM) GLYMA04G39240.3_GLM(GLM) GLYMA05G047…
ORTHOMCL411(139 genes,18 taxa):	AES65954_MET(MET) AES96843_MET(MET) AT1G14020.1_ART(ART) AT2G03280.1_ART(ART) AT2G03280.2_ART(ART) AT3G02250.1_ART(ART) AT5G15740.1_ART(ART) GLYMA01G06281.1_GLM(GLM) GLYMA01G08980.2_GLM(GLM) GLYMA02G12340.1_GLM(GLM) GLYMA02G12340.2_GLM(GLM) GLYMA02G13640.1_GLM(GLM) GLYMA04G31250.1_GLM(GLM) GLYMA05G07480.1_GLM(GLM) GLYMA06G22812.1_GLM(GLM) GLYMA07G35500.1_GLM(GLM) GLYMA07G35500.2_GLM(GLM) GLYMA08G…
ORTHOMCL412(139 genes,18 taxa):	AES67173_MET(MET) AES81111_MET(MET) AT1G32850.1_ART(ART) AT2G40930.1_ART(ART) AT2G40930.2_ART(ART) AT4G10570.1_ART(ART) AT4G10590.1_ART(ART) AT4G10590.2_ART(ART) AT4G10590.3_ART(ART) AT4G10590.4_ART(ART) AT5G22030.1_ART(ART) AT5G22030.2_ART(ART) GLYMA03G27790.1_GLM(GLM) GLYMA03G36201.1_GLM(GLM) GLYMA10G31560.1_GLM(GLM) GLYMA12G31656.1_GLM(GLM) GLYMA13G38765.1_GLM(GLM) GLYMA19G30650.1_GLM(GLM) GLY…
ORTHOMCL414(139 genes,5 taxa):	GLYMA18G16331.1_GLM(GLM) KEH39645_MET(MET) KHM99072.1_GLS(GLS) KHM99276.1_GLS(GLS) KHM99347.1_GLS(GLS) KHM99394.1_GLS(GLS) KHN01106.1_GLS(GLS) KHN01258.1_GLS(GLS) KHN01767.1_GLS(GLS) KHN02033.1_GLS(GLS) KHN02158.1_GLS(GLS) KHN02596.1_GLS(GLS) KHN03146.1_GLS(GLS) KHN04077.1_GLS(GLS) KHN04152.1_GLS(GLS) KHN04656.1_GLS(GLS) KHN04834.1_GLS(GLS) KHN04845.1_GLS(GLS) KHN04946.1_GLS(GLS) KHN05146.1_GLS(G…
ORTHOMCL415(139 genes,2 taxa):	XP_004502116.1-D2_GB(GB) XP_007141199.1-D312_GB(GB) XP_007143924.1-D502_GB(GB) XP_007143924.1-D509_GB(GB) XP_007143924.1-D525_GB(GB) XP_007143924.1-D538_GB(GB) XP_007144162.1-D455_GB(GB) XP_007144162.1-D483_GB(GB) XP_007144162.1-D532_GB(GB) XP_007144271.1-D110_GB(GB) XP_007144271.1-D173_GB(GB) XP_007144271.1-D236_GB(GB) XP_007144271.1-D254_GB(GB) XP_007144271.1-D259_GB(GB) XP_007144271.1-D273_GB(…
ORTHOMCL416(138 genes,18 taxa):	AES61049_MET(MET) AES69522_MET(MET) AES72078_MET(MET) AT3G23890.1_ART(ART) AT3G23890.2_ART(ART) GLYMA10G11610.1_GLM(GLM) GLYMA15G43170.1_GLM(GLM) KEH15597_MET(MET) KEH41476_MET(MET) KHN45085.1_GLS(GLS) KYP71391.1_CAC(CAC) Lj3g3v0826110.1_LOJ(LOJ) OS02T0699700-01_ORS(ORS) OS02T0699700-02_ORS(ORS) Sb04g030880.1_SOB(SOB) Si016091m_SEI(SEI) XP_003545986.1-D2_GB(GB) XP_003545986.1_GB(GB) XP_004499912.…
ORTHOMCL417(138 genes,18 taxa):	AES61232_MET(MET) AES61236_MET(MET) AES66084_MET(MET) AES66087_MET(MET) AES66088_MET(MET) AES66091_MET(MET) AES66093_MET(MET) AES89598_MET(MET) AES92588_MET(MET) AES93822_MET(MET) AT1G04090.1_ART(ART) AT2G44230.1_ART(ART) AT2G44260.1_ART(ART) AT2G44260.2_ART(ART) AT3G01870.1_ART(ART) AT3G01880.1_ART(ART) AT3G04350.1_ART(ART) AT3G04350.2_ART(ART) AT5G18490.1_ART(ART) AT5G43950.1_ART(ART) GLYMA01G4…
ORTHOMCL418(138 genes,18 taxa):	AES61448_MET(MET) AES65063_MET(MET) AES82394_MET(MET) AES92265_MET(MET) AES92530_MET(MET) AES92574_MET(MET) AES92706_MET(MET) AES92711_MET(MET) AES92712_MET(MET) AT1G02690.1_ART(ART) AT1G02690.2_ART(ART) AT1G09270.1_ART(ART) AT1G09270.2_ART(ART) AT1G09270.3_ART(ART) AT3G05720.1_ART(ART) AT3G05720.2_ART(ART) AT3G06720.1_ART(ART) AT3G06720.2_ART(ART) AT4G02150.1_ART(ART) AT4G02150.2_ART(ART) AT4G16…
ORTHOMCL419(138 genes,18 taxa):	AES66289_MET(MET) AES66290_MET(MET) AES66291_MET(MET) AES72079_MET(MET) AES91072_MET(MET) AT1G13440.1_ART(ART) AT1G13440.2_ART(ART) AT1G16300.1_ART(ART) AT1G79530.1_ART(ART) AT3G04120.1_ART(ART) GLYMA03G22790.1_GLM(GLM) GLYMA04G36860.1_GLM(GLM) GLYMA04G36870.3_GLM(GLM) GLYMA05G06420.1_GLM(GLM) GLYMA06G18110.1_GLM(GLM) GLYMA06G18110.2_GLM(GLM) GLYMA06G18110.3_GLM(GLM) GLYMA06G18110.4_GLM(GLM) GLYM…
ORTHOMCL420(138 genes,18 taxa):	AES67032_MET(MET) AES67034_MET(MET) AES75250_MET(MET) AES88360_MET(MET) AES88362_MET(MET) AES88411_MET(MET) AES97100_MET(MET) AES98766_MET(MET) AT3G44540.1_ART(ART) AT3G44540.2_ART(ART) AT3G44540.3_ART(ART) AT3G44550.1_ART(ART) AT3G44550.2_ART(ART) AT3G44560.1_ART(ART) AT3G44560.2_ART(ART) AT3G44560.3_ART(ART) AT4G33790.1_ART(ART) AT4G33790.2_ART(ART) AT5G22500.1_ART(ART) AT5G22500.2_ART(ART) GLY…
ORTHOMCL421(138 genes,18 taxa):	AES71017_MET(MET) AES71020_MET(MET) AES99470_MET(MET) AES99471_MET(MET) AT3G10160.1_ART(ART) AT3G55630.1_ART(ART) AT3G55630.2_ART(ART) AT3G55630.3_ART(ART) AT3G55630.4_ART(ART) AT3G55630.5_ART(ART) AT3G55630.6_ART(ART) AT3G55630.7_ART(ART) AT5G05970.1_ART(ART) AT5G05970.2_ART(ART) AT5G05980.1_ART(ART) AT5G05980.2_ART(ART) GLYMA02G34760.1_GLM(GLM) GLYMA02G34760.2_GLM(GLM) GLYMA02G41870.1_GLM(GLM) …
ORTHOMCL422(138 genes,18 taxa):	AES79032_MET(MET) AET00629_MET(MET) AET00981_MET(MET) AET01347_MET(MET) AT2G04750.1_ART(ART) AT4G26700.1_ART(ART) AT4G26700.2_ART(ART) AT4G26700.3_ART(ART) AT4G26700.4_ART(ART) AT4G26700.5_ART(ART) AT4G26700.6_ART(ART) AT4G26700.7_ART(ART) AT5G35700.1_ART(ART) AT5G48460.1_ART(ART) AT5G55400.1_ART(ART) AT5G55400.2_ART(ART) AT5G55400.3_ART(ART) GLYMA02G46580.2_GLM(GLM) GLYMA02G46580.3_GLM(GLM) GLYM…
ORTHOMCL423(138 genes,18 taxa):	AES80108_MET(MET) AT1G01790.1_ART(ART) AT1G01790.2_ART(ART) AT4G00630.1_ART(ART) AT4G00630.2_ART(ART) GLYMA03G01603.1_GLM(GLM) GLYMA03G01603.2_GLM(GLM) GLYMA07G08031.1_GLM(GLM) GLYMA07G08031.2_GLM(GLM) GLYMA09G39770.1_GLM(GLM) GLYMA18G46420.2_GLM(GLM) KEH18915_MET(MET) KEH18916_MET(MET) KHM99400.1_GLS(GLS) KHN04650.1_GLS(GLS) KHN27308.1_GLS(GLS) KHN29378.1_GLS(GLS) KYP64414.1_CAC(CAC) Lj0g3v03187…
ORTHOMCL424(137 genes,18 taxa):	AES59497_MET(MET) AES73256_MET(MET) AES94740_MET(MET) AET04068_MET(MET) AT4G37080.1_ART(ART) AT4G37080.2_ART(ART) AT4G37080.3_ART(ART) AT4G37080.4_ART(ART) AT5G42690.1_ART(ART) AT5G42690.2_ART(ART) AT5G42690.3_ART(ART) AT5G42690.4_ART(ART) AT5G42690.5_ART(ART) GLYMA01G39120.10_GLM(GLM) GLYMA01G39120.11_GLM(GLM) GLYMA01G39120.12_GLM(GLM) GLYMA01G39120.13_GLM(GLM) GLYMA01G39120.14_GLM(GLM) GLYMA01G…
ORTHOMCL425(137 genes,18 taxa):	AES64127_MET(MET) AES96451_MET(MET) AET03038_MET(MET) AT1G27120.1_ART(ART) AT1G27120.2_ART(ART) AT1G74800.1_ART(ART) AT4G21060.1_ART(ART) AT4G21060.2_ART(ART) AT5G62620.1_ART(ART) AT5G62620.2_ART(ART) GLYMA01G04660.1_GLM(GLM) GLYMA02G02900.1_GLM(GLM) GLYMA04G34620.1_GLM(GLM) GLYMA05G01570.2_GLM(GLM) GLYMA05G27610.1_GLM(GLM) GLYMA06G20030.1_GLM(GLM) GLYMA08G10590.1_GLM(GLM) GLYMA08G10590.2_GLM(GLM…
ORTHOMCL426(137 genes,18 taxa):	AES66565_MET(MET) AES88087_MET(MET) AES89745_MET(MET) AES89768_MET(MET) AES89771_MET(MET) AES91212_MET(MET) AES95168_MET(MET) AT5G45890.1_ART(ART) GLYMA0079S00280.1_GLM(GLM) GLYMA0079S00290.1_GLM(GLM) GLYMA0079S00300.1_GLM(GLM) GLYMA0101S00210.2_GLM(GLM) GLYMA0101S00260.2_GLM(GLM) GLYMA06G43090.1_GLM(GLM) GLYMA06G43100.1_GLM(GLM) GLYMA06G43160.1_GLM(GLM) GLYMA06G43170.1_GLM(GLM) GLYMA06G43530.1_G…
ORTHOMCL427(137 genes,18 taxa):	AES70953_MET(MET) AES76087_MET(MET) AES99221_MET(MET) AT1G48470.1_ART(ART) AT1G66200.1_ART(ART) AT1G66200.2_ART(ART) AT1G66200.3_ART(ART) AT3G17820.1_ART(ART) AT5G16570.1_ART(ART) AT5G35630.1_ART(ART) AT5G35630.2_ART(ART) AT5G35630.3_ART(ART) AT5G37600.1_ART(ART) GLYMA02G41120.1_GLM(GLM) GLYMA07G11810.1_GLM(GLM) GLYMA07G11810.2_GLM(GLM) GLYMA09G30370.1_GLM(GLM) GLYMA09G30370.2_GLM(GLM) GLYMA09G30…
ORTHOMCL428(137 genes,18 taxa):	AES71453_MET(MET) AES88434_MET(MET) AT3G44680.1_ART(ART) AT4G38130.1_ART(ART) AT4G38130.2_ART(ART) AT5G35600.1_ART(ART) AT5G63110.1_ART(ART) GLYMA0006S50.1_GLM(GLM) GLYMA01G45660.3_GLM(GLM) GLYMA01G45660.4_GLM(GLM) GLYMA01G45660.5_GLM(GLM) GLYMA04G36090.1_GLM(GLM) GLYMA04G36090.2_GLM(GLM) GLYMA05G02540.1_GLM(GLM) GLYMA05G02540.2_GLM(GLM) GLYMA06G18850.2_GLM(GLM) GLYMA11G00220.3_GLM(GLM) GLYMA11G1…
ORTHOMCL429(137 genes,18 taxa):	AES73806_MET(MET) AES86348_MET(MET) AET01417_MET(MET) AT2G24630.1_ART(ART) AT2G24630.2_ART(ART) AT3G07330.1_ART(ART) AT3G07330.2_ART(ART) AT3G28180.1_ART(ART) AT4G07960.1_ART(ART) AT4G07960.2_ART(ART) AT4G31590.1_ART(ART) GLYMA03G21730.1_GLM(GLM) GLYMA04G05100.1_GLM(GLM) GLYMA04G08100.1_GLM(GLM) GLYMA06G05190.1_GLM(GLM) GLYMA06G08180.1_GLM(GLM) GLYMA07G00590.1_GLM(GLM) GLYMA08G23820.1_GLM(GLM) GL…
ORTHOMCL430(136 genes,18 taxa):	AES63928_MET(MET) AES63932_MET(MET) AES64685_MET(MET) AT1G79620.1_ART(ART) AT1G79620.2_ART(ART) AT1G79620.3_ART(ART) AT1G79620.4_ART(ART) AT1G79620.5_ART(ART) AT5G49750.1_ART(ART) AT5G49760.1_ART(ART) AT5G49770.1_ART(ART) AT5G49780.1_ART(ART) AT5G49780.2_ART(ART) AT5G49780.3_ART(ART) GLYMA07G40100.1_GLM(GLM) GLYMA07G40110.2_GLM(GLM) GLYMA08G34790.1_GLM(GLM) GLYMA09G02190.1_GLM(GLM) GLYMA09G02205.…
ORTHOMCL432(136 genes,18 taxa):	AES72944_MET(MET) AES72945_MET(MET) AES73048_MET(MET) AET04840_MET(MET) AT2G36500.1_ART(ART) AT3G52950.1_ART(ART) AT3G52950.2_ART(ART) AT5G50530.1_ART(ART) AT5G50640.1_ART(ART) AT5G63490.1_ART(ART) AT5G63490.2_ART(ART) GLYMA04G37370.4_GLM(GLM) GLYMA04G37370.5_GLM(GLM) GLYMA04G37370.6_GLM(GLM) GLYMA04G38480.1_GLM(GLM) GLYMA04G38480.2_GLM(GLM) GLYMA04G38480.3_GLM(GLM) GLYMA05G32930.1_GLM(GLM) GLYMA…
ORTHOMCL434(135 genes,18 taxa):	AES62837_MET(MET) AES76567_MET(MET) AES76569_MET(MET) AET05535_MET(MET) AT1G73700.1_ART(ART) AT2G34360.1_ART(ART) AT2G34360.2_ART(ART) AT5G52450.1_ART(ART) GLYMA07G11240.1_GLM(GLM) GLYMA07G11250.1_GLM(GLM) GLYMA08G05510.1_GLM(GLM) GLYMA08G05530.1_GLM(GLM) GLYMA09G31000.1_GLM(GLM) GLYMA09G31020.1_GLM(GLM) GLYMA09G31030.1_GLM(GLM) KEH26665_MET(MET) KEH26961_MET(MET) KEH26965_MET(MET) KEH26966_MET(M…
ORTHOMCL435(135 genes,18 taxa):	AES74119_MET(MET) AES74355_MET(MET) AES95370_MET(MET) AES97066_MET(MET) AET03571_MET(MET) AT1G20840.1_ART(ART) AT1G20840.2_ART(ART) AT3G51490.1_ART(ART) AT3G51490.2_ART(ART) AT3G51490.3_ART(ART) AT4G35300.10_ART(ART) AT4G35300.11_ART(ART) AT4G35300.1_ART(ART) AT4G35300.2_ART(ART) AT4G35300.3_ART(ART) AT4G35300.4_ART(ART) AT4G35300.5_ART(ART) AT4G35300.6_ART(ART) AT4G35300.7_ART(ART) AT4G35300.8_A…
ORTHOMCL436(135 genes,18 taxa):	AES92596_MET(MET) AES92597_MET(MET) AT1G61810.1_ART(ART) AT1G61810.2_ART(ART) AT1G61810.3_ART(ART) AT1G61810.4_ART(ART) AT1G61810.5_ART(ART) AT1G61820.1_ART(ART) AT1G61820.3_ART(ART) AT4G21760.1_ART(ART) AT4G21760.2_ART(ART) GLYMA07G38840.1_GLM(GLM) GLYMA07G38850.1_GLM(GLM) GLYMA12G35125.1_GLM(GLM) GLYMA12G35140.2_GLM(GLM) GLYMA13G35410.2_GLM(GLM) GLYMA13G35430.2_GLM(GLM) GLYMA15G11290.2_GLM(GLM)…
ORTHOMCL437(135 genes,18 taxa):	AT1G19835.1_ART(ART) AT1G19835.2_ART(ART) AT1G19835.3_ART(ART) AT1G19835.4_ART(ART) AT1G19835.5_ART(ART) AT1G19835.6_ART(ART) AT1G47900.1_ART(ART) AT1G47900.2_ART(ART) AT1G47900.3_ART(ART) AT4G36120.1_ART(ART) AT4G36120.2_ART(ART) GLYMA04G02770.2_GLM(GLM) GLYMA04G02770.3_GLM(GLM) GLYMA06G02800.2_GLM(GLM) GLYMA06G02800.3_GLM(GLM) GLYMA14G40520.1_GLM(GLM) GLYMA17G37640.2_GLM(GLM) KEH36238_MET(MET) …
ORTHOMCL438(134 genes,18 taxa):	AES60842_MET(MET) AT1G54510.1_ART(ART) AT1G54510.2_ART(ART) AT1G54510.3_ART(ART) AT1G54510.4_ART(ART) AT1G54510.5_ART(ART) AT3G04810.1_ART(ART) AT3G04810.2_ART(ART) AT3G04810.3_ART(ART) AT3G63280.1_ART(ART) AT3G63280.2_ART(ART) AT3G63280.3_ART(ART) AT3G63280.4_ART(ART) AT5G28290.1_ART(ART) AT5G28290.2_ART(ART) AT5G28290.3_ART(ART) GLYMA02G16350.1_GLM(GLM) GLYMA03G31330.1_GLM(GLM) GLYMA03G31330.2_…
ORTHOMCL439(134 genes,18 taxa):	AES61420_MET(MET) AES61733_MET(MET) AES61735_MET(MET) AES68613_MET(MET) AT1G02810.1_ART(ART) AT2G47550.1_ART(ART) AT3G10720.1_ART(ART) AT3G10720.2_ART(ART) AT4G02330.1_ART(ART) AT5G04970.1_ART(ART) GLYMA02G02020.1_GLM(GLM) GLYMA03G37391.1_GLM(GLM) GLYMA03G37400.1_GLM(GLM) GLYMA03G37410.1_GLM(GLM) GLYMA06G47200.1_GLM(GLM) GLYMA10G02160.1_GLM(GLM) GLYMA10G29150.1_GLM(GLM) GLYMA13G25550.2_GLM(GLM) G…
ORTHOMCL440(134 genes,18 taxa):	AES65484_MET(MET) AES67813_MET(MET) AET01644_MET(MET) AT1G51380.1_ART(ART) AT1G51380.2_ART(ART) AT1G54270.1_ART(ART) AT1G54270.2_ART(ART) AT1G72730.1_ART(ART) AT3G13920.1_ART(ART) AT3G13920.2_ART(ART) AT3G13920.3_ART(ART) AT3G13920.4_ART(ART) AT3G13920.5_ART(ART) AT3G19760.1_ART(ART) GLYMA04G05580.1_GLM(GLM) GLYMA06G05580.1_GLM(GLM) GLYMA07G00950.1_GLM(GLM) GLYMA08G20300.1_GLM(GLM) GLYMA08G20300.…
ORTHOMCL441(134 genes,18 taxa):	AES94382_MET(MET) AT5G47010.1_ART(ART) GLYMA01G41110.1_GLM(GLM) GLYMA11G04310.1_GLM(GLM) KEH27486_MET(MET) KHN34876.1_GLS(GLS) KYP67017.1_CAC(CAC) Lj2g3v1987530.1_LOJ(LOJ) Lj2g3v1987540.1_LOJ(LOJ) OS07T0495900-01_ORS(ORS) OS07T0495900-02_ORS(ORS) OS07T0495900-03_ORS(ORS) OS07T0495900-04_ORS(ORS) Sb02g033940.1_SOB(SOB) Si028712m_SEI(SEI) XP_002528794.1_RIC(RIC) XP_004511759.1_CIA(CIA) XP_007156614…
ORTHOMCL444(133 genes,16 taxa):	AES59642_MET(MET) AES59644_MET(MET) AES59645_MET(MET) AES77575_MET(MET) AES77612_MET(MET) AES95271_MET(MET) AES97131_MET(MET) AES98795_MET(MET) AES98800_MET(MET) AES98804_MET(MET) AT4G13770.1_ART(ART) AT4G31500.1_ART(ART) GLYMA01G17330.1_GLM(GLM) GLYMA03G03520.1_GLM(GLM) GLYMA03G03550.1_GLM(GLM) GLYMA03G03560.1_GLM(GLM) GLYMA03G03590.1_GLM(GLM) GLYMA03G03630.1_GLM(GLM) GLYMA03G03640.1_GLM(GLM) GL…
ORTHOMCL445(133 genes,18 taxa):	AES74641_MET(MET) AES80456_MET(MET) AT1G27190.1_ART(ART) AT1G69990.1_ART(ART) AT3G28450.1_ART(ART) AT5G48380.1_ART(ART) GLYMA03G23690.1_GLM(GLM) GLYMA03G23711.1_GLM(GLM) GLYMA03G23721.1_GLM(GLM) GLYMA09G09370.1_GLM(GLM) GLYMA09G38220.2_GLM(GLM) GLYMA09G38220.3_GLM(GLM) GLYMA13G04890.1_GLM(GLM) GLYMA16G08615.1_GLM(GLM) GLYMA16G08615.2_GLM(GLM) GLYMA18G48170.1_GLM(GLM) GLYMA19G02041.1_GLM(GLM) KEH1…
ORTHOMCL446(133 genes,17 taxa):	AES78055_MET(MET) AT2G39580.1_ART(ART) AT2G39580.2_ART(ART) GLYMA02G10390.2_GLM(GLM) GLYMA18G52520.2_GLM(GLM) KYP50759.1_CAC(CAC) Lj1g3v3218050.1_LOJ(LOJ) Lj1g3v3218050.2_LOJ(LOJ) Lj1g3v3218050.3_LOJ(LOJ) OS12T0566500-01_ORS(ORS) Sb08g018493.1_SOB(SOB) Sb08g018500.1_SOB(SOB) Si020955m_SEI(SEI) Si020957m_SEI(SEI) XP_004492099.1_CIA(CIA) XP_006603030.1_GB(GB) XP_007139249.1_PHV(PHV) XP_008371450.1_…
ORTHOMCL447(133 genes,18 taxa):	AES90902_MET(MET) AES94267_MET(MET) AT5G47480.1_ART(ART) AT5G47480.2_ART(ART) AT5G47490.1_ART(ART) AT5G47490.2_ART(ART) AT5G47490.3_ART(ART) GLYMA01G41790.1_GLM(GLM) GLYMA01G41800.2_GLM(GLM) GLYMA11G03580.2_GLM(GLM) GLYMA11G03590.1_GLM(GLM) KHN34936.1_GLS(GLS) KHN34937.1_GLS(GLS) KHN42696.1_GLS(GLS) KHN42697.1_GLS(GLS) KYP47380.1_CAC(CAC) KYP55364.1_CAC(CAC) KYP67164.1_CAC(CAC) KYP67167.1_CAC(CAC…
ORTHOMCL448(133 genes,18 taxa):	AES96138_MET(MET) AT1G70520.1_ART(ART) AT1G70530.1_ART(ART) AT1G70530.2_ART(ART) AT1G70530.3_ART(ART) AT5G40380.1_ART(ART) AT5G40380.2_ART(ART) AT5G40380.3_ART(ART) GLYMA01G03410.1_GLM(GLM) GLYMA01G03420.2_GLM(GLM) GLYMA01G03420.3_GLM(GLM) GLYMA01G03420.4_GLM(GLM) GLYMA02G04210.2_GLM(GLM) GLYMA02G04210.3_GLM(GLM) GLYMA02G04210.4_GLM(GLM) GLYMA02G04210.5_GLM(GLM) GLYMA02G04210.6_GLM(GLM) GLYMA02G0…
ORTHOMCL450(132 genes,18 taxa):	AES68014_MET(MET) AES91878_MET(MET) AT3G16060.1_ART(ART) AT3G16630.1_ART(ART) AT3G16630.2_ART(ART) GLYMA07G00730.1_GLM(GLM) GLYMA07G09530.1_GLM(GLM) GLYMA07G37630.3_GLM(GLM) GLYMA07G37630.4_GLM(GLM) GLYMA08G21980.2_GLM(GLM) GLYMA09G04960.1_GLM(GLM) GLYMA09G32280.1_GLM(GLM) GLYMA13G43560.1_GLM(GLM) GLYMA15G01840.1_GLM(GLM) GLYMA15G15900.1_GLM(GLM) GLYMA17G03020.1_GLM(GLM) KEH27114_MET(MET) KEH2711…
ORTHOMCL451(132 genes,18 taxa):	AES76319_MET(MET) AES93800_MET(MET) AT3G17690.1_ART(ART) AT3G17690.2_ART(ART) AT3G17690.3_ART(ART) AT3G17700.1_ART(ART) AT3G17700.2_ART(ART) GLYMA07G02830.2_GLM(GLM) GLYMA07G28850.1_GLM(GLM) GLYMA09G29850.2_GLM(GLM) GLYMA09G29850.3_GLM(GLM) GLYMA09G29850.4_GLM(GLM) GLYMA09G29850.5_GLM(GLM) GLYMA09G29850.6_GLM(GLM) GLYMA09G29850.7_GLM(GLM) GLYMA09G29850.8_GLM(GLM) GLYMA09G29850.9_GLM(GLM) GLYMA09G…
ORTHOMCL452(132 genes,18 taxa):	AES77859_MET(MET) AET05049_MET(MET) AT1G28110.1_ART(ART) AT1G28110.2_ART(ART) AT2G33530.1_ART(ART) GLYMA03G28060.1_GLM(GLM) GLYMA03G28080.1_GLM(GLM) GLYMA03G28080.2_GLM(GLM) GLYMA03G28090.1_GLM(GLM) GLYMA03G28110.1_GLM(GLM) GLYMA04G37720.1_GLM(GLM) GLYMA06G17380.1_GLM(GLM) GLYMA08G01170.1_GLM(GLM) GLYMA08G01170.2_GLM(GLM) GLYMA08G28910.1_GLM(GLM) GLYMA08G28910.2_GLM(GLM) GLYMA10G19260.1_GLM(GLM) …
ORTHOMCL453(132 genes,18 taxa):	AES91180_MET(MET) AES95527_MET(MET) AT1G31420.1_ART(ART) AT1G31420.2_ART(ART) AT1G31420.3_ART(ART) AT2G35620.1_ART(ART) AT2G35620.2_ART(ART) AT2G35620.3_ART(ART) AT2G35620.4_ART(ART) AT5G62710.1_ART(ART) AT5G62710.2_ART(ART) GLYMA01G35390.1_GLM(GLM) GLYMA04G34360.2_GLM(GLM) GLYMA05G01420.1_GLM(GLM) GLYMA06G20210.2_GLM(GLM) GLYMA09G34940.4_GLM(GLM) GLYMA09G34940.5_GLM(GLM) GLYMA09G34940.6_GLM(GLM)…
ORTHOMCL454(132 genes,18 taxa):	AT4G11800.1_ART(ART) AT4G23000.1_ART(ART) AT4G23000.2_ART(ART) GLYMA14G08860.1_GLM(GLM) GLYMA14G08860.2_GLM(GLM) GLYMA14G08860.3_GLM(GLM) GLYMA17G36310.2_GLM(GLM) GLYMA17G36310.3_GLM(GLM) GLYMA17G36310.4_GLM(GLM) KEH40050_MET(MET) KEH40051_MET(MET) KEH40052_MET(MET) KHN12760.1_GLS(GLS) KHN46303.1_GLS(GLS) KYP50936.1_CAC(CAC) Lj5g3v0034260.1_LOJ(LOJ) Lj5g3v0034260.2_LOJ(LOJ) OS07T0106000-01_ORS(OR…
ORTHOMCL455(131 genes,18 taxa):	AES61291_MET(MET) AES82596_MET(MET) AES82600_MET(MET) AES82601_MET(MET) AES82603_MET(MET) AES82604_MET(MET) AES82606_MET(MET) AES82607_MET(MET) AES99112_MET(MET) AT3G03480.1_ART(ART) AT5G17540.1_ART(ART) GLYMA02G00340.1_GLM(GLM) GLYMA03G40420.1_GLM(GLM) GLYMA03G40430.1_GLM(GLM) GLYMA03G40450.1_GLM(GLM) GLYMA10G00220.1_GLM(GLM) GLYMA10G30110.1_GLM(GLM) GLYMA16G32670.1_GLM(GLM) GLYMA19G43110.2_GLM(…
ORTHOMCL456(131 genes,18 taxa):	AES67301_MET(MET) AT4G15180.1_ART(ART) GLYMA06G45740.2_GLM(GLM) GLYMA06G45740.3_GLM(GLM) GLYMA12G11060.1_GLM(GLM) GLYMA12G32290.1_GLM(GLM) GLYMA13G38090.1_GLM(GLM) KEH29571_MET(MET) KHN22859.1_GLS(GLS) KHN25761.1_GLS(GLS) KHN36568.1_GLS(GLS) KHN41193.1_GLS(GLS) KYP44294.1_CAC(CAC) KYP50330.1_CAC(CAC) Lj2g3v2985910.1_LOJ(LOJ) Lj2g3v2985910.2_LOJ(LOJ) Lj2g3v2985910.3_LOJ(LOJ) Lj3g3v2888370.1_LOJ(LO…
ORTHOMCL457(131 genes,18 taxa):	AES71641_MET(MET) AES89439_MET(MET) AES99876_MET(MET) AET00580_MET(MET) AT1G48930.1_ART(ART) AT1G64390.1_ART(ART) AT2G32990.1_ART(ART) AT2G44540.1_ART(ART) AT2G44550.1_ART(ART) AT2G44560.1_ART(ART) AT2G44570.1_ART(ART) AT2G44570.2_ART(ART) AT4G11050.1_ART(ART) AT4G11050.2_ART(ART) AT4G11050.3_ART(ART) GLYMA02G43680.1_GLM(GLM) GLYMA02G46320.2_GLM(GLM) GLYMA05G36930.1_GLM(GLM) GLYMA08G02610.1_GLM(G…
ORTHOMCL458(131 genes,18 taxa):	AES73006_MET(MET) AES77840_MET(MET) AET05065_MET(MET) AT1G10870.1_ART(ART) AT1G10870.2_ART(ART) AT1G60860.1_ART(ART) AT1G60860.2_ART(ART) AT1G60860.3_ART(ART) AT5G13300.1_ART(ART) AT5G61980.1_ART(ART) GLYMA04G37780.1_GLM(GLM) GLYMA05G38550.1_GLM(GLM) GLYMA06G17295.1_GLM(GLM) GLYMA08G28890.1_GLM(GLM) GLYMA08G28890.2_GLM(GLM) GLYMA11G11130.1_GLM(GLM) GLYMA11G11130.3_GLM(GLM) GLYMA11G11130.4_GLM(GLM…
ORTHOMCL459(131 genes,18 taxa):	AES81516_MET(MET) AT2G41960.1_ART(ART) AT3G58050.1_ART(ART) AT3G58050.2_ART(ART) GLYMA02G28630.2_GLM(GLM) GLYMA03G30270.2_GLM(GLM) GLYMA09G16620.1_GLM(GLM) GLYMA09G34492.1_GLM(GLM) GLYMA19G33190.1_GLM(GLM) KEH41736_MET(MET) KHN07448.1_GLS(GLS) KHN15996.1_GLS(GLS) KHN19113.1_GLS(GLS) KHN45414.1_GLS(GLS) KYP38106.1_CAC(CAC) KYP70629.1_CAC(CAC) Lj1g3v4372200.1_LOJ(LOJ) OS03T0226600-01_ORS(ORS) OS03T…
ORTHOMCL460(131 genes,6 taxa):	GLYMA06G24685.1_GLM(GLM) KHN45552.1_GLS(GLS) KYP30972.1_CAC(CAC) KYP30976.1_CAC(CAC) KYP31050.1_CAC(CAC) KYP31070.1_CAC(CAC) KYP31163.1_CAC(CAC) KYP31280.1_CAC(CAC) KYP31286.1_CAC(CAC) KYP31494.1_CAC(CAC) KYP31505.1_CAC(CAC) KYP32185.1_CAC(CAC) KYP32270.1_CAC(CAC) KYP32353.1_CAC(CAC) KYP32859.1_CAC(CAC) KYP33154.1_CAC(CAC) KYP33197.1_CAC(CAC) KYP33259.1_CAC(CAC) KYP33309.1_CAC(CAC) KYP33393.1_CAC…
ORTHOMCL462(130 genes,18 taxa):	AES60617_MET(MET) AES99150_MET(MET) AT3G49400.1_ART(ART) AT3G49400.2_ART(ART) AT3G49400.3_ART(ART) AT3G49400.4_ART(ART) GLYMA10G12305.1_GLM(GLM) GLYMA14G24776.1_GLM(GLM) KEH41612_MET(MET) KHN10336.1_GLS(GLS) KHN22364.1_GLS(GLS) KYP34426.1_CAC(CAC) Lj0g3v0288939.1_LOJ(LOJ) Lj0g3v0288939.2_LOJ(LOJ) Lj0g3v0288939.3_LOJ(LOJ) Lj0g3v0288939.4_LOJ(LOJ) Lj4g3v1983650.1_LOJ(LOJ) Lj4g3v1983650.2_LOJ(LOJ) L…
ORTHOMCL463(130 genes,18 taxa):	AES61515_MET(MET) AES82306_MET(MET) AES82307_MET(MET) AES82343_MET(MET) AES92108_MET(MET) AT1G09550.1_ART(ART) AT1G57590.1_ART(ART) AT2G46930.1_ART(ART) AT3G05910.1_ART(ART) AT3G05910.2_ART(ART) AT3G62060.1_ART(ART) AT3G62060.2_ART(ART) AT5G26670.1_ART(ART) AT5G26670.2_ART(ART) AT5G26670.3_ART(ART) AT5G26670.4_ART(ART) GLYMA02G00930.1_GLM(GLM) GLYMA03G38430.1_GLM(GLM) GLYMA03G38430.2_GLM(GLM) GLY…
ORTHOMCL464(130 genes,18 taxa):	AES62432_MET(MET) AES80087_MET(MET) AT1G63010.1_ART(ART) AT1G63010.2_ART(ART) AT1G63010.3_ART(ART) AT1G63010.4_ART(ART) AT1G63010.5_ART(ART) AT1G63010.6_ART(ART) AT1G63010.7_ART(ART) AT4G11810.1_ART(ART) AT4G11810.2_ART(ART) AT4G11810.3_ART(ART) AT4G22990.1_ART(ART) AT4G22990.2_ART(ART) AT4G22990.3_ART(ART) GLYMA09G23760.1_GLM(GLM) GLYMA09G39920.1_GLM(GLM) GLYMA10G37430.1_GLM(GLM) GLYMA10G37430.2…
ORTHOMCL465(130 genes,18 taxa):	AES65375_MET(MET) AES95039_MET(MET) AT1G10920.1_ART(ART) AT1G10920.2_ART(ART) AT1G10920.3_ART(ART) AT1G10920.4_ART(ART) AT1G10920.5_ART(ART) AT1G50180.1_ART(ART) AT1G53350.1_ART(ART) AT1G58390.1_ART(ART) AT1G58390.2_ART(ART) AT1G58400.1_ART(ART) AT1G58400.2_ART(ART) AT1G58400.3_ART(ART) AT1G58410.1_ART(ART) AT1G58410.2_ART(ART) AT1G58410.3_ART(ART) AT1G58410.4_ART(ART) AT1G58602.1_ART(ART) AT1G58…
ORTHOMCL466(130 genes,13 taxa):	AES66281_MET(MET) AES98623_MET(MET) AES98624_MET(MET) AES98625_MET(MET) AES98628_MET(MET) AES98630_MET(MET) AES98632_MET(MET) AES98636_MET(MET) AET04573_MET(MET) AET04574_MET(MET) GLYMA05G31650.1_GLM(GLM) GLYMA05G35200.1_GLM(GLM) GLYMA07G09900.1_GLM(GLM) GLYMA07G09960.1_GLM(GLM) GLYMA07G09970.1_GLM(GLM) GLYMA08G14880.2_GLM(GLM) GLYMA08G14880.3_GLM(GLM) GLYMA08G14890.1_GLM(GLM) GLYMA08G14900.1_GLM…
ORTHOMCL467(130 genes,18 taxa):	AES71013_MET(MET) AT2G39800.1_ART(ART) AT2G39800.2_ART(ART) AT2G39800.3_ART(ART) AT2G39800.4_ART(ART) AT3G55610.1_ART(ART) AT3G55610.2_ART(ART) GLYMA01G24530.1_GLM(GLM) GLYMA01G24530.2_GLM(GLM) GLYMA01G24530.3_GLM(GLM) GLYMA01G24530.4_GLM(GLM) GLYMA02G41850.1_GLM(GLM) GLYMA03G12240.1_GLM(GLM) GLYMA07G16510.1_GLM(GLM) GLYMA07G16510.2_GLM(GLM) GLYMA07G16510.3_GLM(GLM) GLYMA07G16510.4_GLM(GLM) GLYMA…
ORTHOMCL468(130 genes,18 taxa):	AES71975_MET(MET) AES71976_MET(MET) AET01330_MET(MET) AT1G05520.1_ART(ART) AT2G21630.1_ART(ART) AT3G23660.1_ART(ART) AT3G23660.2_ART(ART) AT4G14160.1_ART(ART) AT4G14160.2_ART(ART) AT4G14160.3_ART(ART) AT5G43670.1_ART(ART) GLYMA03G22740.1_GLM(GLM) GLYMA11G36760.1_GLM(GLM) GLYMA16G09225.1_GLM(GLM) GLYMA18G00420.1_GLM(GLM) GLYMA18G00670.1_GLM(GLM) KEH43940_MET(MET) KHN24019.1_GLS(GLS) KHN24039.1_GLS…
ORTHOMCL469(130 genes,18 taxa):	AES73406_MET(MET) AES73407_MET(MET) AES73408_MET(MET) AES98947_MET(MET) AES98986_MET(MET) AES98987_MET(MET) AES98988_MET(MET) AT2G26140.1_ART(ART) AT5G53170.1_ART(ART) GLYMA06G13135.1_GLM(GLM) GLYMA13G08155.1_GLM(GLM) GLYMA14G10915.1_GLM(GLM) GLYMA14G10950.1_GLM(GLM) GLYMA14G10960.2_GLM(GLM) GLYMA14G29736.1_GLM(GLM) GLYMA17G34610.2_GLM(GLM) KEH19851_MET(MET) KEH28204_MET(MET) KEH28205_MET(MET) KE…
ORTHOMCL470(130 genes,18 taxa):	AES82101_MET(MET) AT1G02980.1_ART(ART) AT1G02980.2_ART(ART) AT1G43140.1_ART(ART) AT4G02570.1_ART(ART) AT4G02570.2_ART(ART) AT4G02570.3_ART(ART) AT4G02570.4_ART(ART) GLYMA03G36960.4_GLM(GLM) GLYMA03G36960.5_GLM(GLM) GLYMA03G36960.6_GLM(GLM) GLYMA07G37850.1_GLM(GLM) GLYMA09G05180.1_GLM(GLM) GLYMA14G12210.1_GLM(GLM) GLYMA15G16470.1_GLM(GLM) GLYMA15G16470.4_GLM(GLM) GLYMA15G16470.5_GLM(GLM) GLYMA17G0…
ORTHOMCL471(130 genes,18 taxa):	AET02288_MET(MET) AT1G02260.1_ART(ART) AT1G02260.2_ART(ART) GLYMA09G24930.2_GLM(GLM) GLYMA09G24930.3_GLM(GLM) GLYMA09G24930.4_GLM(GLM) GLYMA09G24943.1_GLM(GLM) GLYMA09G24943.2_GLM(GLM) GLYMA09G24956.1_GLM(GLM) GLYMA10G37710.2_GLM(GLM) GLYMA10G37710.3_GLM(GLM) GLYMA10G37710.4_GLM(GLM) GLYMA16G29990.2_GLM(GLM) GLYMA16G30000.1_GLM(GLM) GLYMA16G30000.2_GLM(GLM) GLYMA16G30020.2_GLM(GLM) KEH26163_MET(M…
ORTHOMCL472(130 genes,4 taxa):	AT1G19160.1_ART(ART) AT1G26510.1_ART(ART) AT1G26515.1_ART(ART) AT1G30780.1_ART(ART) AT1G30790.1_ART(ART) AT1G30920.1_ART(ART) AT1G30925.1_ART(ART) AT1G30930.1_ART(ART) AT1G31000.1_ART(ART) AT1G31080.1_ART(ART) AT1G31090.1_ART(ART) AT1G31163.1_ART(ART) AT1G32420.1_ART(ART) AT1G32660.1_ART(ART) AT1G33010.1_ART(ART) AT1G33020.1_ART(ART) AT1G43005.1_ART(ART) AT1G46840.1_ART(ART) AT1G46912.1_ART(ART) …
ORTHOMCL473(129 genes,18 taxa):	AES60133_MET(MET) AES67882_MET(MET) AT1G17720.1_ART(ART) AT1G17720.2_ART(ART) AT1G51690.1_ART(ART) AT1G51690.2_ART(ART) AT1G51690.3_ART(ART) AT1G51690.4_ART(ART) AT1G51690.5_ART(ART) GLYMA04G35860.3_GLM(GLM) GLYMA07G01440.1_GLM(GLM) GLYMA08G20830.1_GLM(GLM) GLYMA08G20830.2_GLM(GLM) GLYMA08G20830.5_GLM(GLM) GLYMA13G42800.1_GLM(GLM) GLYMA13G42800.2_GLM(GLM) GLYMA15G02640.1_GLM(GLM) GLYMA15G02640.2_…
ORTHOMCL474(129 genes,18 taxa):	AES61647_MET(MET) AES79083_MET(MET) AES82191_MET(MET) AES94654_MET(MET) AT2G23380.1_ART(ART) AT2G23380.2_ART(ART) AT4G02020.1_ART(ART) AT4G02020.2_ART(ART) AT4G02020.3_ART(ART) AT4G02020.4_ART(ART) GLYMA01G39490.1_GLM(GLM) GLYMA02G01540.2_GLM(GLM) GLYMA03G37841.1_GLM(GLM) GLYMA03G38321.1_GLM(GLM) GLYMA10G01580.3_GLM(GLM) GLYMA10G01580.4_GLM(GLM) GLYMA10G01580.5_GLM(GLM) GLYMA11G05760.1_GLM(GLM) G…
ORTHOMCL475(129 genes,18 taxa):	AES81900_MET(MET) AES82253_MET(MET) AES92058_MET(MET) AT1G02500.1_ART(ART) AT1G02500.2_ART(ART) AT2G36880.1_ART(ART) AT2G36880.2_ART(ART) AT3G17390.1_ART(ART) AT4G01850.1_ART(ART) AT4G01850.2_ART(ART) GLYMA03G34120.1_GLM(GLM) GLYMA03G38190.3_GLM(GLM) GLYMA03G38190.4_GLM(GLM) GLYMA07G36150.1_GLM(GLM) GLYMA10G06170.1_GLM(GLM) GLYMA10G28500.1_GLM(GLM) GLYMA1337S00200.1_GLM(GLM) GLYMA13G20480.1_GLM(G…
ORTHOMCL476(129 genes,18 taxa):	AES81946_MET(MET) AES88504_MET(MET) AES88529_MET(MET) AT2G27980.1_ART(ART) AT2G36720.1_ART(ART) AT2G36720.2_ART(ART) AT2G37520.1_ART(ART) AT3G53680.1_ART(ART) AT3G53680.2_ART(ART) GLYMA10G05080.2_GLM(GLM) GLYMA10G07170.3_GLM(GLM) GLYMA12G30320.3_GLM(GLM) GLYMA13G19440.1_GLM(GLM) GLYMA13G19440.2_GLM(GLM) GLYMA13G21056.1_GLM(GLM) GLYMA13G39570.1_GLM(GLM) GLYMA13G39570.2_GLM(GLM) GLYMA19G37190.2_GLM…
ORTHOMCL477(129 genes,18 taxa):	AES89699_MET(MET) AES89700_MET(MET) AES89701_MET(MET) AT2G20585.1_ART(ART) AT2G20585.2_ART(ART) AT2G20585.3_ART(ART) AT2G20585.4_ART(ART) AT2G20585.5_ART(ART) AT2G20585.6_ART(ART) AT2G20585.7_ART(ART) GLYMA06G44351.1_GLM(GLM) GLYMA12G13390.1_GLM(GLM) GLYMA12G13390.3_GLM(GLM) GLYMA12G13390.4_GLM(GLM) GLYMA12G13390.5_GLM(GLM) GLYMA12G33390.10_GLM(GLM) GLYMA12G33390.11_GLM(GLM) GLYMA12G33390.2_GLM(G…
ORTHOMCL478(129 genes,18 taxa):	AES96442_MET(MET) AET03076_MET(MET) AET04179_MET(MET) AET04180_MET(MET) AT1G10430.1_ART(ART) AT1G10430.2_ART(ART) AT1G59830.1_ART(ART) AT1G59830.2_ART(ART) AT1G69960.1_ART(ART) AT2G42500.1_ART(ART) AT2G42500.2_ART(ART) AT3G58500.1_ART(ART) GLYMA01G04570.1_GLM(GLM) GLYMA01G04570.2_GLM(GLM) GLYMA02G02990.1_GLM(GLM) GLYMA02G26650.1_GLM(GLM) GLYMA03G36510.1_GLM(GLM) GLYMA03G36510.2_GLM(GLM) GLYMA05G2…
ORTHOMCL479(129 genes,18 taxa):	AES98473_MET(MET) AT1G45160.1_ART(ART) AT1G45160.2_ART(ART) AT1G48490.1_ART(ART) AT1G48490.2_ART(ART) AT1G48490.3_ART(ART) AT1G48490.4_ART(ART) AT3G17850.1_ART(ART) AT5G62310.1_ART(ART) GLYMA07G11670.1_GLM(GLM) GLYMA09G30441.1_GLM(GLM) GLYMA09G30441.2_GLM(GLM) GLYMA09G36690.2_GLM(GLM) GLYMA09G36690.3_GLM(GLM) GLYMA12G00670.1_GLM(GLM) GLYMA12G00670.2_GLM(GLM) KEH26681_MET(MET) KEH29356_MET(MET) KH…
ORTHOMCL480(129 genes,17 taxa):	AT5G07900.1_ART(ART) GLYMA08G37480.1_GLM(GLM) GLYMA08G41780.1_GLM(GLM) GLYMA08G41790.1_GLM(GLM) GLYMA08G41850.1_GLM(GLM) GLYMA08G41870.1_GLM(GLM) GLYMA08G41880.1_GLM(GLM) GLYMA13G28790.1_GLM(GLM) GLYMA15G10270.1_GLM(GLM) GLYMA18G12810.2_GLM(GLM) GLYMA18G13720.1_GLM(GLM) GLYMA18G13720.2_GLM(GLM) GLYMA18G13740.1_GLM(GLM) GLYMA18G13750.1_GLM(GLM) GLYMA18G13790.2_GLM(GLM) GLYMA18G13800.1_GLM(GLM) KEH…
ORTHOMCL482(128 genes,18 taxa):	AES60933_MET(MET) AT2G48160.1_ART(ART) AT2G48160.2_ART(ART) AT3G63070.1_ART(ART) GLYMA02G16810.1_GLM(GLM) GLYMA02G16810.2_GLM(GLM) GLYMA02G16810.3_GLM(GLM) GLYMA03G30790.1_GLM(GLM) GLYMA10G02980.1_GLM(GLM) GLYMA10G02980.2_GLM(GLM) GLYMA19G33636.1_GLM(GLM) GLYMA19G33636.2_GLM(GLM) KEH23731_MET(MET) KHN03777.1_GLS(GLS) KHN18898.1_GLS(GLS) KHN19873.1_GLS(GLS) KHN45372.1_GLS(GLS) KYP70680.1_CAC(CAC) …
ORTHOMCL483(128 genes,18 taxa):	AES64795_MET(MET) AES74654_MET(MET) AES74655_MET(MET) AES74657_MET(MET) AES74667_MET(MET) AES74672_MET(MET) AES74676_MET(MET) AES75341_MET(MET) AT3G28510.1_ART(ART) AT3G28520.1_ART(ART) AT3G28540.1_ART(ART) AT3G28540.2_ART(ART) AT3G28580.1_ART(ART) AT3G28580.2_ART(ART) AT5G40010.1_ART(ART) GLYMA05G01540.1_GLM(GLM) GLYMA09G37660.1_GLM(GLM) GLYMA13G05010.2_GLM(GLM) GLYMA17G10350.1_GLM(GLM) GLYMA18G…
ORTHOMCL484(128 genes,18 taxa):	AES71542_MET(MET) AES91171_MET(MET) AES93705_MET(MET) AT3G01490.1_ART(ART) AT3G01490.2_ART(ART) AT3G22750.1_ART(ART) AT3G63260.1_ART(ART) AT3G63260.2_ART(ART) AT4G14780.1_ART(ART) AT5G50000.1_ART(ART) AT5G50000.2_ART(ART) GLYMA01G44650.1_GLM(GLM) GLYMA01G44650.2_GLM(GLM) GLYMA04G35390.1_GLM(GLM) GLYMA05G02080.1_GLM(GLM) GLYMA06G19500.1_GLM(GLM) GLYMA11G00930.1_GLM(GLM) GLYMA13G23840.1_GLM(GLM) GL…
ORTHOMCL485(128 genes,18 taxa):	AES76656_MET(MET) AET05349_MET(MET) AT1G18910.1_ART(ART) AT1G74770.1_ART(ART) AT1G74770.2_ART(ART) AT3G18290.1_ART(ART) GLYMA05G34730.1_GLM(GLM) GLYMA07G10400.1_GLM(GLM) GLYMA07G10400.2_GLM(GLM) GLYMA07G18010.1_GLM(GLM) GLYMA08G04950.1_GLM(GLM) GLYMA08G04950.2_GLM(GLM) GLYMA09G18770.1_GLM(GLM) GLYMA09G18770.2_GLM(GLM) GLYMA09G31470.1_GLM(GLM) GLYMA09G31470.2_GLM(GLM) GLYMA17G10510.1_GLM(GLM) GLYM…
ORTHOMCL486(128 genes,18 taxa):	AES86545_MET(MET) AES91678_MET(MET) AT1G15740.1_ART(ART) GLYMA07G03200.1_GLM(GLM) GLYMA07G03200.2_GLM(GLM) GLYMA07G03200.3_GLM(GLM) GLYMA07G03200.4_GLM(GLM) GLYMA08G22900.1_GLM(GLM) GLYMA08G22900.3_GLM(GLM) GLYMA08G22900.4_GLM(GLM) GLYMA08G22900.5_GLM(GLM) GLYMA13G23240.1_GLM(GLM) GLYMA13G23240.2_GLM(GLM) GLYMA13G23240.3_GLM(GLM) GLYMA13G23240.4_GLM(GLM) GLYMA13G23240.5_GLM(GLM) GLYMA13G44400.1_G…
ORTHOMCL487(128 genes,17 taxa):	AES88561_MET(MET) AT2G28250.1_ART(ART) AT2G28250.2_ART(ART) AT2G28250.3_ART(ART) AT2G28250.4_ART(ART) AT2G28250.5_ART(ART) AT2G28250.6_ART(ART) GLYMA11G20390.1_GLM(GLM) GLYMA11G20390.2_GLM(GLM) GLYMA11G20390.3_GLM(GLM) GLYMA11G20390.4_GLM(GLM) GLYMA12G08210.2_GLM(GLM) GLYMA12G08210.3_GLM(GLM) GLYMA12G08210.4_GLM(GLM) GLYMA12G08210.5_GLM(GLM) GLYMA12G29893.1_GLM(GLM) GLYMA12G29893.2_GLM(GLM) GLYMA…
ORTHOMCL489(127 genes,18 taxa):	AES59434_MET(MET) AES90168_MET(MET) AES90172_MET(MET) AES95450_MET(MET) AET03495_MET(MET) AT2G29090.1_ART(ART) AT2G29090.2_ART(ART) AT2G29090.3_ART(ART) AT2G29090.4_ART(ART) AT3G19270.1_ART(ART) AT3G19270.2_ART(ART) AT4G19230.1_ART(ART) AT4G19230.2_ART(ART) AT5G45340.1_ART(ART) AT5G45340.2_ART(ART) GLYMA01G35660.1_GLM(GLM) GLYMA01G35660.2_GLM(GLM) GLYMA02G14920.1_GLM(GLM) GLYMA07G33560.1_GLM(GLM)…
ORTHOMCL490(127 genes,18 taxa):	AES61576_MET(MET) AES82254_MET(MET) AT2G47070.1_ART(ART) AT2G47070.2_ART(ART) AT3G60030.1_ART(ART) GLYMA02G01160.1_GLM(GLM) GLYMA07G36180.2_GLM(GLM) GLYMA07G36180.3_GLM(GLM) GLYMA09G09790.1_GLM(GLM) GLYMA10G01211.1_GLM(GLM) GLYMA15G21860.1_GLM(GLM) GLYMA15G21860.2_GLM(GLM) GLYMA17G04400.1_GLM(GLM) KEH24442_MET(MET) KEH37736_MET(MET) KEH37737_MET(MET) KEH43188_MET(MET) KHN00233.1_GLS(GLS) KHN00315…
ORTHOMCL491(127 genes,18 taxa):	AES62357_MET(MET) AES63362_MET(MET) AT1G25280.1_ART(ART) AT1G25280.2_ART(ART) AT1G25280.3_ART(ART) AT1G43640.1_ART(ART) AT1G43640.2_ART(ART) AT1G76900.1_ART(ART) AT1G76900.2_ART(ART) AT1G76900.3_ART(ART) GLYMA02G09033.1_GLM(GLM) GLYMA02G09033.2_GLM(GLM) GLYMA02G09033.3_GLM(GLM) GLYMA08G19520.5_GLM(GLM) GLYMA10G36940.3_GLM(GLM) GLYMA10G36940.4_GLM(GLM) GLYMA15G05490.1_GLM(GLM) GLYMA16G28203.1_GLM(…
ORTHOMCL492(127 genes,18 taxa):	AES67381_MET(MET) AES89790_MET(MET) AT2G31010.1_ART(ART) AT2G31010.2_ART(ART) AT2G42640.1_ART(ART) AT2G42640.2_ART(ART) AT2G42640.3_ART(ART) AT2G42640.4_ART(ART) AT3G58640.1_ART(ART) AT3G58640.2_ART(ART) GLYMA06G42990.1_GLM(GLM) GLYMA12G15370.2_GLM(GLM) GLYMA12G15370.3_GLM(GLM) GLYMA12G33860.4_GLM(GLM) GLYMA12G33860.5_GLM(GLM) GLYMA12G33860.6_GLM(GLM) GLYMA12G33860.7_GLM(GLM) GLYMA12G33860.8_GLM(…
ORTHOMCL493(127 genes,18 taxa):	AES70069_MET(MET) AES91628_MET(MET) AET00377_MET(MET) AT1G04920.1_ART(ART) AT4G10120.1_ART(ART) AT4G10120.2_ART(ART) AT4G10120.3_ART(ART) AT4G10120.4_ART(ART) AT4G10120.5_ART(ART) AT5G11110.1_ART(ART) AT5G20280.1_ART(ART) GLYMA04G12220.2_GLM(GLM) GLYMA06G48200.1_GLM(GLM) GLYMA08G42140.1_GLM(GLM) GLYMA13G23060.1_GLM(GLM) GLYMA13G23060.2_GLM(GLM) GLYMA14G03300.1_GLM(GLM) GLYMA17G11820.1_GLM(GLM) GL…
ORTHOMCL494(127 genes,18 taxa):	AES70872_MET(MET) AES70873_MET(MET) AES70874_MET(MET) AET00277_MET(MET) AT1G65840.1_ART(ART) AT2G43020.1_ART(ART) AT3G59050.1_ART(ART) GLYMA02G40700.2_GLM(GLM) GLYMA02G45140.1_GLM(GLM) GLYMA08G41570.1_GLM(GLM) GLYMA08G41570.3_GLM(GLM) GLYMA11G33090.1_GLM(GLM) GLYMA11G33090.3_GLM(GLM) GLYMA14G03610.1_GLM(GLM) GLYMA14G03610.2_GLM(GLM) GLYMA14G03610.3_GLM(GLM) GLYMA14G39020.1_GLM(GLM) GLYMA14G39020.…
ORTHOMCL495(127 genes,18 taxa):	AES72259_MET(MET) AET04552_MET(MET) AT1G44120.1_ART(ART) AT1G44120.2_ART(ART) AT1G44120.3_ART(ART) AT1G77460.1_ART(ART) AT1G77460.2_ART(ART) AT1G77460.3_ART(ART) AT1G77460.4_ART(ART) AT2G22125.1_ART(ART) GLYMA02G26450.2_GLM(GLM) GLYMA02G26450.3_GLM(GLM) GLYMA05G31530.1_GLM(GLM) GLYMA08G14760.1_GLM(GLM) GLYMA11G36150.2_GLM(GLM) GLYMA11G36150.3_GLM(GLM) GLYMA11G36150.4_GLM(GLM) GLYMA14G24190.2_GLM(…
ORTHOMCL496(127 genes,18 taxa):	AES78037_MET(MET) AT3G55410.1_ART(ART) AT3G55410.2_ART(ART) AT5G65750.1_ART(ART) GLYMA02G10470.1_GLM(GLM) GLYMA18G52430.2_GLM(GLM) GLYMA18G52430.3_GLM(GLM) GLYMA20G23200.1_GLM(GLM) KEH44475_MET(MET) KHN13877.1_GLS(GLS) KHN23142.1_GLS(GLS) KHN27211.1_GLS(GLS) KYP50752.1_CAC(CAC) KYP75446.1_CAC(CAC) Lj0g3v0065549.1_LOJ(LOJ) Lj0g3v0065559.1_LOJ(LOJ) Lj0g3v0344219.1_LOJ(LOJ) Lj5g3v2264090.1_LOJ(LOJ) …
ORTHOMCL497(127 genes,18 taxa):	AES87159_MET(MET) AES87170_MET(MET) AES91243_MET(MET) AES96632_MET(MET) AT1G14330.1_ART(ART) AT1G26930.1_ART(ART) AT1G26930.2_ART(ART) AT1G74510.1_ART(ART) AT1G74510.2_ART(ART) AT1G74510.3_ART(ART) AT2G02870.1_ART(ART) AT2G02870.2_ART(ART) AT2G02870.3_ART(ART) GLYMA01G05340.3_GLM(GLM) GLYMA01G05340.4_GLM(GLM) GLYMA02G11740.1_GLM(GLM) GLYMA02G11740.2_GLM(GLM) GLYMA02G11740.3_GLM(GLM) GLYMA04G34020…
ORTHOMCL498(127 genes,18 taxa):	AES90519_MET(MET) AT1G58440.1_ART(ART) AT2G22830.1_ART(ART) AT4G37760.1_ART(ART) AT5G24140.1_ART(ART) AT5G24150.1_ART(ART) AT5G24150.2_ART(ART) AT5G24160.1_ART(ART) AT5G24160.2_ART(ART) AT5G24160.3_ART(ART) GLYMA0041S00260.4_GLM(GLM) GLYMA0041S00260.5_GLM(GLM) GLYMA04G05110.2_GLM(GLM) GLYMA06G05200.1_GLM(GLM) GLYMA07G30440.1_GLM(GLM) GLYMA08G06810.1_GLM(GLM) GLYMA08G06810.2_GLM(GLM) GLYMA13G32600…
ORTHOMCL499(127 genes,18 taxa):	AET02878_MET(MET) AT4G16340.1_ART(ART) AT4G16340.2_ART(ART) GLYMA08G15715.1_GLM(GLM) GLYMA15G28100.1_GLM(GLM) KHN15409.1_GLS(GLS) KHN15410.1_GLS(GLS) KHN29168.1_GLS(GLS) KYP43531.1_CAC(CAC) Lj0g3v0307959.1_LOJ(LOJ) Lj0g3v0307959.2_LOJ(LOJ) Lj0g3v0358499.1_LOJ(LOJ) Lj0g3v0358499.2_LOJ(LOJ) OS03T0328000-01_ORS(ORS) Sb01g036550.1_SOB(SOB) Sb01g036550.2_SOB(SOB) Sb01g036556.1_SOB(SOB) Si033859m_SEI(S…
ORTHOMCL501(126 genes,18 taxa):	AES73372_MET(MET) AES78483_MET(MET) AES79969_MET(MET) AES80307_MET(MET) AES90963_MET(MET) AES90965_MET(MET) AT1G62710.1_ART(ART) AT2G25940.1_ART(ART) AT4G32940.1_ART(ART) GLYMA04G05250.2_GLM(GLM) GLYMA04G05250.3_GLM(GLM) GLYMA04G05250.4_GLM(GLM) GLYMA04G05250.7_GLM(GLM) GLYMA04G05250.8_GLM(GLM) GLYMA05G04230.1_GLM(GLM) GLYMA06G05350.1_GLM(GLM) GLYMA14G10620.1_GLM(GLM) GLYMA14G10620.2_GLM(GLM) GLY…
ORTHOMCL502(126 genes,18 taxa):	AES77306_MET(MET) AT3G01310.1_ART(ART) AT3G01310.2_ART(ART) AT3G01310.3_ART(ART) AT5G15070.1_ART(ART) AT5G15070.2_ART(ART) AT5G15070.3_ART(ART) AT5G15070.4_ART(ART) AT5G15070.5_ART(ART) AT5G15070.6_ART(ART) AT5G15070.7_ART(ART) GLYMA09G37610.2_GLM(GLM) GLYMA09G37610.3_GLM(GLM) GLYMA09G37610.4_GLM(GLM) GLYMA09G37610.5_GLM(GLM) GLYMA13G05068.1_GLM(GLM) GLYMA13G05068.2_GLM(GLM) GLYMA13G05068.3_GLM(G…
ORTHOMCL503(125 genes,18 taxa):	AES59585_MET(MET) AT1G19700.1_ART(ART) AT1G19700.2_ART(ART) AT1G19700.3_ART(ART) AT1G19700.4_ART(ART) AT1G19700.5_ART(ART) AT1G75410.1_ART(ART) AT1G75410.2_ART(ART) AT1G75410.3_ART(ART) AT2G16400.1_ART(ART) AT4G34610.1_ART(ART) AT4G34610.2_ART(ART) AT4G34610.3_ART(ART) AT4G34610.4_ART(ART) GLYMA04G01151.1_GLM(GLM) GLYMA04G01151.2_GLM(GLM) GLYMA04G03150.2_GLM(GLM) GLYMA04G03150.3_GLM(GLM) GLYMA06G…
ORTHOMCL504(125 genes,18 taxa):	AES62507_MET(MET) AES80188_MET(MET) AET02051_MET(MET) AT2G45910.1_ART(ART) AT2G45910.2_ART(ART) AT3G49060.1_ART(ART) AT3G49060.2_ART(ART) AT3G49060.3_ART(ART) GLYMA03G01110.1_GLM(GLM) GLYMA03G01110.2_GLM(GLM) GLYMA07G07650.1_GLM(GLM) GLYMA09G39515.1_GLM(GLM) GLYMA10G37795.1_GLM(GLM) GLYMA18G46750.2_GLM(GLM) GLYMA20G30050.2_GLM(GLM) GLYMA20G30050.3_GLM(GLM) GLYMA20G30050.4_GLM(GLM) KEH43690_MET(ME…
ORTHOMCL505(125 genes,14 taxa):	AES63926_MET(MET) AES66917_MET(MET) AES66918_MET(MET) AES66919_MET(MET) AES66921_MET(MET) AES66922_MET(MET) AES66926_MET(MET) AES66927_MET(MET) AES89728_MET(MET) AES89730_MET(MET) AT1G50580.1_ART(ART) AT1G64910.1_ART(ART) AT1G64920.1_ART(ART) AT2G22930.1_ART(ART) AT3G29630.1_ART(ART) AT3G29630.2_ART(ART) AT4G09500.1_ART(ART) AT4G09500.2_ART(ART) AT4G27560.1_ART(ART) AT4G27570.1_ART(ART) AT5G53990…
ORTHOMCL506(125 genes,18 taxa):	AES67671_MET(MET) AES67672_MET(MET) AES69401_MET(MET) AET02174_MET(MET) AT1G51340.1_ART(ART) AT1G51340.2_ART(ART) AT1G51340.3_ART(ART) AT1G51340.4_ART(ART) AT1G51340.5_ART(ART) AT3G08040.1_ART(ART) AT3G08040.2_ART(ART) GLYMA02G31370.1_GLM(GLM) GLYMA09G15550.1_GLM(GLM) GLYMA09G15550.2_GLM(GLM) GLYMA10G21860.1_GLM(GLM) GLYMA12G36610.1_GLM(GLM) GLYMA12G36620.2_GLM(GLM) GLYMA12G36620.3_GLM(GLM) GLYMA…
ORTHOMCL507(125 genes,18 taxa):	AES70904_MET(MET) AES99146_MET(MET) AT1G65960.1_ART(ART) AT1G65960.2_ART(ART) AT1G65960.3_ART(ART) AT1G65960.4_ART(ART) AT2G02000.1_ART(ART) AT2G02010.1_ART(ART) AT2G02010.2_ART(ART) AT3G17760.1_ART(ART) AT3G17760.2_ART(ART) AT5G17330.1_ART(ART) GLYMA02G40840.1_GLM(GLM) GLYMA05G26660.1_GLM(GLM) GLYMA08G09650.1_GLM(GLM) GLYMA08G09660.1_GLM(GLM) GLYMA08G09670.1_GLM(GLM) GLYMA09G29900.1_GLM(GLM) GLY…
ORTHOMCL508(125 genes,18 taxa):	AES77326_MET(MET) AES91586_MET(MET) AES96548_MET(MET) AT3G01300.1_ART(ART) AT3G28690.1_ART(ART) AT3G28690.2_ART(ART) AT3G28690.3_ART(ART) AT5G15080.1_ART(ART) GLYMA01G04930.1_GLM(GLM) GLYMA01G04930.2_GLM(GLM) GLYMA02G02570.1_GLM(GLM) GLYMA08G40770.1_GLM(GLM) GLYMA09G37580.1_GLM(GLM) GLYMA09G37580.2_GLM(GLM) GLYMA13G22790.1_GLM(GLM) GLYMA13G22790.2_GLM(GLM) GLYMA17G12060.1_GLM(GLM) GLYMA18G16300.1…
ORTHOMCL509(125 genes,18 taxa):	AES81141_MET(MET) AET00151_MET(MET) AT2G26770.1_ART(ART) AT2G26770.2_ART(ART) AT2G26770.3_ART(ART) AT2G40820.1_ART(ART) AT2G40820.2_ART(ART) AT2G40820.3_ART(ART) AT2G40820.4_ART(ART) AT2G40820.5_ART(ART) AT3G56480.1_ART(ART) GLYMA02G44550.4_GLM(GLM) GLYMA02G44550.5_GLM(GLM) GLYMA02G44550.6_GLM(GLM) GLYMA03G27960.1_GLM(GLM) GLYMA13G18061.1_GLM(GLM) GLYMA14G04170.1_GLM(GLM) GLYMA18G05950.1_GLM(GLM)…
ORTHOMCL510(125 genes,18 taxa):	AES91029_MET(MET) AES91030_MET(MET) AES97120_MET(MET) AT1G13750.1_ART(ART) AT4G24890.1_ART(ART) AT5G50400.1_ART(ART) AT5G50400.2_ART(ART) GLYMA02G13070.1_GLM(GLM) GLYMA02G13070.2_GLM(GLM) GLYMA02G13070.3_GLM(GLM) GLYMA05G03320.1_GLM(GLM) GLYMA06G17860.1_GLM(GLM) GLYMA08G40210.1_GLM(GLM) GLYMA18G17541.1_GLM(GLM) GLYMA18G17541.2_GLM(GLM) GLYMA18G17541.3_GLM(GLM) KEH19935_MET(MET) KEH34962_MET(MET) …
ORTHOMCL511(125 genes,18 taxa):	AES94378_MET(MET) AT1G48090.1_ART(ART) AT1G48090.2_ART(ART) AT1G48090.3_ART(ART) AT1G48090.4_ART(ART) AT1G48090.5_ART(ART) AT1G48090.6_ART(ART) AT4G17140.1_ART(ART) AT4G17140.2_ART(ART) AT4G17140.3_ART(ART) GLYMA07G36065.1_GLM(GLM) GLYMA11G04260.1_GLM(GLM) KEH32375_MET(MET) KHN28168.1_GLS(GLS) KHN34881.1_GLS(GLS) KYP52583.1_CAC(CAC) KYP67009.1_CAC(CAC) KYP67013.1_CAC(CAC) KYP67094.1_CAC(CAC) Lj0g…
ORTHOMCL512(125 genes,18 taxa):	AES95574_MET(MET) AT4G19110.1_ART(ART) AT4G19110.2_ART(ART) AT4G19110.3_ART(ART) AT5G45430.1_ART(ART) AT5G45430.2_ART(ART) GLYMA01G35190.1_GLM(GLM) GLYMA09G34610.1_GLM(GLM) GLYMA16G08080.1_GLM(GLM) GLYMA16G17580.1_GLM(GLM) GLYMA16G17580.2_GLM(GLM) KEH20316_MET(MET) KHN11838.1_GLS(GLS) KHN27523.1_GLS(GLS) KHN41734.1_GLS(GLS) KHN47645.1_GLS(GLS) KYP38359.1_CAC(CAC) KYP66483.1_CAC(CAC) Lj0g3v0092609…
ORTHOMCL513(125 genes,18 taxa):	AET05418_MET(MET) AT2G01690.1_ART(ART) AT2G01690.2_ART(ART) GLYMA02G09340.1_GLM(GLM) GLYMA02G09340.2_GLM(GLM) GLYMA02G09340.4_GLM(GLM) GLYMA05G34610.1_GLM(GLM) GLYMA07G26030.2_GLM(GLM) GLYMA08G05050.1_GLM(GLM) KEH21388_MET(MET) KEH40594_MET(MET) KEH40595_MET(MET) KHN15449.1_GLS(GLS) KHN16534.1_GLS(GLS) KHN21608.1_GLS(GLS) KHN26179.1_GLS(GLS) KYP49489.1_CAC(CAC) KYP61525.1_CAC(CAC) Lj0g3v0006439.1…
ORTHOMCL514(124 genes,18 taxa):	AES62928_MET(MET) AES73446_MET(MET) AES73448_MET(MET) AES73453_MET(MET) AT1G53470.1_ART(ART) AT1G78610.1_ART(ART) AT2G17000.1_ART(ART) AT2G17000.2_ART(ART) AT2G17010.1_ART(ART) AT2G17010.2_ART(ART) AT3G14810.1_ART(ART) AT3G14810.2_ART(ART) AT5G12080.1_ART(ART) AT5G12080.2_ART(ART) AT5G12080.3_ART(ART) AT5G19520.1_ART(ART) AT5G19520.2_ART(ART) GLYMA04G05790.2_GLM(GLM) GLYMA04G05790.3_GLM(GLM) GLYM…
ORTHOMCL515(124 genes,18 taxa):	AES65091_MET(MET) AES77675_MET(MET) AES79199_MET(MET) AES95809_MET(MET) AES95814_MET(MET) AET03167_MET(MET) AET04661_MET(MET) AET04671_MET(MET) AT1G09200.1_ART(ART) AT3G27360.1_ART(ART) AT5G10390.1_ART(ART) AT5G10400.1_ART(ART) AT5G65360.1_ART(ART) GLYMA05G32200.1_GLM(GLM) GLYMA05G32210.2_GLM(GLM) GLYMA07G32360.2_GLM(GLM) GLYMA08G24380.1_GLM(GLM) GLYMA08G26880.1_GLM(GLM) GLYMA11G13940.1_GLM(GLM) …
ORTHOMCL516(124 genes,18 taxa):	AES66417_MET(MET) AES66437_MET(MET) AES66438_MET(MET) AES91704_MET(MET) AT1G06220.1_ART(ART) AT1G06220.2_ART(ART) AT1G06220.3_ART(ART) AT1G56070.1_ART(ART) AT1G56070.2_ART(ART) AT1G56070.3_ART(ART) AT3G12915.2_ART(ART) AT5G25230.1_ART(ART) AT5G25230.2_ART(ART) GLYMA08G18110.1_GLM(GLM) GLYMA08G18110.2_GLM(GLM) GLYMA13G23420.2_GLM(GLM) GLYMA15G40840.1_GLM(GLM) GLYMA15G40850.2_GLM(GLM) GLYMA15G40860…
ORTHOMCL517(124 genes,18 taxa):	AES95405_MET(MET) AET03514_MET(MET) AT5G65930.1_ART(ART) AT5G65930.2_ART(ART) AT5G65930.3_ART(ART) GLYMA01G35950.1_GLM(GLM) GLYMA09G32740.1_GLM(GLM) GLYMA11G09480.1_GLM(GLM) GLYMA16G21340.1_GLM(GLM) GLYMA16G21340.2_GLM(GLM) KHN12493.1_GLS(GLS) KHN28308.1_GLS(GLS) KHN41786.1_GLS(GLS) KHN41787.1_GLS(GLS) KHN45604.1_GLS(GLS) KYP47867.1_CAC(CAC) KYP62629.1_CAC(CAC) Lj2g3v0836910.1_LOJ(LOJ) Lj2g3v1572…
ORTHOMCL519(123 genes,14 taxa):	AES58630_MET(MET) AET05220_MET(MET) AT4G32790.1_ART(ART) AT4G32790.2_ART(ART) AT4G32790.3_ART(ART) AT5G11610.1_ART(ART) AT5G11610.2_ART(ART) AT5G11610.3_ART(ART) AT5G19670.1_ART(ART) AT5G19670.2_ART(ART) AT5G25820.1_ART(ART) AT5G37000.1_ART(ART) GLYMA01G34990.2_GLM(GLM) GLYMA01G34990.3_GLM(GLM) GLYMA04G08881.1_GLM(GLM) GLYMA04G08881.2_GLM(GLM) GLYMA05G35730.3_GLM(GLM) GLYMA05G35730.4_GLM(GLM) GLY…
ORTHOMCL521(123 genes,18 taxa):	AES59818_MET(MET) AES59819_MET(MET) AES59820_MET(MET) AES59821_MET(MET) AES62939_MET(MET) AES95226_MET(MET) AT2G17700.1_ART(ART) AT4G35780.1_ART(ART) AT4G38470.1_ART(ART) AT4G38470.2_ART(ART) AT4G38470.3_ART(ART) GLYMA01G36630.1_GLM(GLM) GLYMA01G36630.2_GLM(GLM) GLYMA01G36630.3_GLM(GLM) GLYMA04G02220.2_GLM(GLM) GLYMA04G02220.3_GLM(GLM) GLYMA10G43060.1_GLM(GLM) GLYMA11G08720.1_GLM(GLM) GLYMA11G087…
ORTHOMCL522(123 genes,18 taxa):	AES63825_MET(MET) AES87056_MET(MET) AES87057_MET(MET) AT2G16920.1_ART(ART) AT2G16920.2_ART(ART) AT2G33770.1_ART(ART) GLYMA07G31630.1_GLM(GLM) GLYMA10G42850.1_GLM(GLM) GLYMA13G24810.1_GLM(GLM) GLYMA13G31290.1_GLM(GLM) GLYMA15G08040.1_GLM(GLM) GLYMA20G24150.1_GLM(GLM) GLYMA20G24150.3_GLM(GLM) GLYMA20G24150.4_GLM(GLM) KEH29018_MET(MET) KEH31070_MET(MET) KEH44371_MET(MET) KHN07259.1_GLS(GLS) KHN08523…
ORTHOMCL523(123 genes,18 taxa):	AES64505_MET(MET) AES64508_MET(MET) AES70502_MET(MET) AET00935_MET(MET) AT3G07810.1_ART(ART) AT3G07810.2_ART(ART) GLYMA02G46650.1_GLM(GLM) GLYMA02G47690.2_GLM(GLM) GLYMA08G43740.1_GLM(GLM) GLYMA08G43740.2_GLM(GLM) GLYMA14G00970.1_GLM(GLM) GLYMA14G02020.3_GLM(GLM) GLYMA14G02020.4_GLM(GLM) GLYMA14G02020.5_GLM(GLM) GLYMA18G09090.1_GLM(GLM) KEH28480_MET(MET) KEH33977_MET(MET) KHM99490.1_GLS(GLS) KHN2…
ORTHOMCL524(123 genes,18 taxa):	AES65283_MET(MET) AES65285_MET(MET) AES73777_MET(MET) AES92263_MET(MET) AT2G19160.1_ART(ART) AT2G19160.2_ART(ART) AT4G25870.1_ART(ART) AT4G30060.1_ART(ART) AT4G30060.2_ART(ART) AT4G31350.1_ART(ART) AT4G31350.2_ART(ART) AT4G31350.3_ART(ART) AT4G31350.4_ART(ART) AT5G57270.1_ART(ART) AT5G57270.2_ART(ART) AT5G57270.3_ART(ART) AT5G57270.4_ART(ART) AT5G57270.5_ART(ART) GLYMA13G00610.1_GLM(GLM) GLYMA13G…
ORTHOMCL525(123 genes,18 taxa):	AES67560_MET(MET) AES88766_MET(MET) AT1G07705.1_ART(ART) AT1G07705.2_ART(ART) AT5G59710.1_ART(ART) AT5G59710.2_ART(ART) AT5G59710.3_ART(ART) GLYMA11G15480.2_GLM(GLM) GLYMA11G15480.3_GLM(GLM) GLYMA11G15480.4_GLM(GLM) GLYMA11G15480.5_GLM(GLM) GLYMA12G07970.1_GLM(GLM) GLYMA12G07970.3_GLM(GLM) GLYMA13G40650.1_GLM(GLM) GLYMA13G40650.2_GLM(GLM) GLYMA13G40650.3_GLM(GLM) GLYMA15G04780.1_GLM(GLM) GLYMA15G…
ORTHOMCL526(123 genes,18 taxa):	AES75190_MET(MET) AES94348_MET(MET) AT3G03910.1_ART(ART) AT3G03910.2_ART(ART) AT5G07440.1_ART(ART) AT5G07440.2_ART(ART) AT5G07440.3_ART(ART) AT5G18170.1_ART(ART) GLYMA01G41310.1_GLM(GLM) GLYMA02G07940.1_GLM(GLM) GLYMA02G07940.2_GLM(GLM) GLYMA05G05460.1_GLM(GLM) GLYMA11G16320.2_GLM(GLM) GLYMA16G04560.1_GLM(GLM) GLYMA16G04560.4_GLM(GLM) GLYMA16G04560.5_GLM(GLM) GLYMA16G26940.1_GLM(GLM) GLYMA17G1574…
ORTHOMCL527(123 genes,18 taxa):	AES77514_MET(MET) AES96015_MET(MET) AT1G32230.1_ART(ART) AT1G32230.2_ART(ART) AT1G32230.3_ART(ART) AT1G32230.4_ART(ART) AT1G32230.5_ART(ART) AT1G32230.6_ART(ART) AT2G35510.1_ART(ART) AT2G35510.2_ART(ART) AT2G35510.3_ART(ART) GLYMA01G01900.2_GLM(GLM) GLYMA01G01900.3_GLM(GLM) GLYMA01G01900.5_GLM(GLM) GLYMA01G01900.6_GLM(GLM) GLYMA01G01900.7_GLM(GLM) GLYMA01G01900.8_GLM(GLM) GLYMA01G01920.2_GLM(GLM)…
ORTHOMCL528(123 genes,18 taxa):	AES77621_MET(MET) AES89990_MET(MET) AES96993_MET(MET) AT1G26570.1_ART(ART) AT3G29360.1_ART(ART) AT3G29360.2_ART(ART) AT5G15490.1_ART(ART) AT5G39320.1_ART(ART) GLYMA01G06970.1_GLM(GLM) GLYMA02G12870.1_GLM(GLM) GLYMA05G00590.2_GLM(GLM) GLYMA05G00590.3_GLM(GLM) GLYMA05G00590.4_GLM(GLM) GLYMA08G26520.1_GLM(GLM) GLYMA13G06050.1_GLM(GLM) GLYMA14G14161.1_GLM(GLM) GLYMA17G08491.1_GLM(GLM) GLYMA18G50000.1…
ORTHOMCL529(123 genes,18 taxa):	AES80181_MET(MET) AET02059_MET(MET) AT4G00450.1_ART(ART) AT4G00450.2_ART(ART) AT4G00450.3_ART(ART) GLYMA03G01153.1_GLM(GLM) GLYMA03G01153.2_GLM(GLM) GLYMA07G07710.2_GLM(GLM) GLYMA07G07710.3_GLM(GLM) GLYMA07G07710.4_GLM(GLM) GLYMA09G39551.1_GLM(GLM) GLYMA09G39551.2_GLM(GLM) GLYMA18G46703.1_GLM(GLM) GLYMA18G46703.2_GLM(GLM) KHM99375.1_GLS(GLS) KHN26965.1_GLS(GLS) KHN29355.1_GLS(GLS) KHN42198.1_GLS(…
ORTHOMCL530(123 genes,18 taxa):	AES91735_MET(MET) AT4G15530.1_ART(ART) AT4G15530.2_ART(ART) AT4G15530.3_ART(ART) AT4G15530.4_ART(ART) AT4G15530.5_ART(ART) AT4G15530.6_ART(ART) AT4G15530.7_ART(ART) GLYMA07G38390.2_GLM(GLM) GLYMA17G02371.1_GLM(GLM) KEH32262_MET(MET) KHN03025.1_GLS(GLS) KHN03412.1_GLS(GLS) KYP58153.1_CAC(CAC) Lj4g3v2375070.1_LOJ(LOJ) OS05T0405000-01_ORS(ORS) OS05T0405000-02_ORS(ORS) Sb01g031660.1_SOB(SOB) Sb09g019…
ORTHOMCL531(123 genes,18 taxa):	AES95499_MET(MET) AES95500_MET(MET) AES95502_MET(MET) AET03473_MET(MET) AT2G45880.1_ART(ART) AT4G00490.1_ART(ART) AT5G45290.1_ART(ART) AT5G45290.2_ART(ART) AT5G45300.1_ART(ART) AT5G45300.2_ART(ART) AT5G45300.3_ART(ART) GLYMA01G35490.2_GLM(GLM) GLYMA01G35500.2_GLM(GLM) GLYMA09G35061.1_GLM(GLM) GLYMA09G35061.2_GLM(GLM) GLYMA09G35070.1_GLM(GLM) GLYMA09G39603.1_GLM(GLM) GLYMA16G08261.1_GLM(GLM) GLYMA…
ORTHOMCL532(123 genes,18 taxa):	AT5G07940.1_ART(ART) AT5G07940.2_ART(ART) AT5G07940.3_ART(ART) AT5G07940.4_ART(ART) AT5G07940.5_ART(ART) AT5G07970.1_ART(ART) AT5G07970.2_ART(ART) AT5G07970.3_ART(ART) AT5G07980.1_ART(ART) AT5G07980.2_ART(ART) GLYMA04G32581.1_GLM(GLM) GLYMA04G32581.2_GLM(GLM) GLYMA04G32581.3_GLM(GLM) GLYMA05G00550.2_GLM(GLM) GLYMA06G21866.1_GLM(GLM) GLYMA17G08530.2_GLM(GLM) GLYMA17G08530.3_GLM(GLM) KEH32005_MET(M…
ORTHOMCL533(123 genes,2 taxa):	XP_004514776.1-D144_GB(GB) XP_004514776.1-D293_GB(GB) XP_004514776.1-D356_GB(GB) XP_007141199.1-D179_GB(GB) XP_007141199.1-D289_GB(GB) XP_007141199.1-D30_GB(GB) XP_007141199.1-D60_GB(GB) XP_007141199.1-D65_GB(GB) XP_007143924.1-D630_GB(GB) XP_007143924.1-D652_GB(GB) XP_007144162.1-D520_GB(GB) XP_007144162.1-D582_GB(GB) XP_007144271.1-D367_GB(GB) XP_007149390.1-D684_GB(GB) XP_007152191.1-D501_GB(G…
ORTHOMCL534(122 genes,18 taxa):	AES58864_MET(MET) AES58867_MET(MET) AES67973_MET(MET) AES67976_MET(MET) AES67977_MET(MET) AES67979_MET(MET) AES67980_MET(MET) AT1G52190.1_ART(ART) AT3G16180.1_ART(ART) GLYMA04G08770.1_GLM(GLM) GLYMA05G35590.1_GLM(GLM) GLYMA07G02140.1_GLM(GLM) GLYMA07G02150.1_GLM(GLM) GLYMA07G02150.2_GLM(GLM) GLYMA08G04160.3_GLM(GLM) GLYMA08G04160.4_GLM(GLM) GLYMA08G21800.1_GLM(GLM) GLYMA08G21810.1_GLM(GLM) GLYMA0…
ORTHOMCL535(122 genes,18 taxa):	AES59766_MET(MET) AES62130_MET(MET) AES89395_MET(MET) AT1G20080.1_ART(ART) AT1G20080.2_ART(ART) AT1G20080.3_ART(ART) AT1G20080.4_ART(ART) AT1G20080.5_ART(ART) AT2G20990.1_ART(ART) AT2G20990.2_ART(ART) AT2G20990.3_ART(ART) AT5G04220.1_ART(ART) AT5G04220.2_ART(ART) AT5G04220.3_ART(ART) GLYMA06G00610.1_GLM(GLM) GLYMA10G35410.1_GLM(GLM) GLYMA11G11470.1_GLM(GLM) GLYMA12G03620.1_GLM(GLM) GLYMA12G03620.…
ORTHOMCL536(122 genes,18 taxa):	AES67243_MET(MET) AES88111_MET(MET) AT1G11670.1_ART(ART) AT1G61890.1_ART(ART) AT1G61890.2_ART(ART) AT1G61890.3_ART(ART) AT3G21690.1_ART(ART) AT4G21903.1_ART(ART) AT4G21903.2_ART(ART) AT4G21903.3_ART(ART) AT4G21910.1_ART(ART) AT4G21910.2_ART(ART) AT4G21910.3_ART(ART) AT4G21910.4_ART(ART) GLYMA06G46150.1_GLM(GLM) GLYMA12G10620.2_GLM(GLM) GLYMA12G32010.1_GLM(GLM) GLYMA12G32010.2_GLM(GLM) GLYMA12G320…
ORTHOMCL537(122 genes,18 taxa):	AES67542_MET(MET) AES88742_MET(MET) AET03431_MET(MET) AT3G45780.1_ART(ART) AT3G45780.2_ART(ART) AT5G58140.1_ART(ART) AT5G58140.2_ART(ART) AT5G58140.3_ART(ART) AT5G58140.4_ART(ART) AT5G58140.5_ART(ART) AT5G58140.6_ART(ART) AT5G58140.7_ART(ART) GLYMA08G33545.1_GLM(GLM) GLYMA08G33545.2_GLM(GLM) GLYMA08G33545.3_GLM(GLM) GLYMA08G33545.4_GLM(GLM) GLYMA12G07890.3_GLM(GLM) GLYMA12G07890.4_GLM(GLM) GLYMA1…
ORTHOMCL538(122 genes,18 taxa):	AES67602_MET(MET) AES88859_MET(MET) AES88860_MET(MET) AT2G28760.1_ART(ART) AT2G28760.2_ART(ART) AT2G28760.3_ART(ART) AT2G28760.4_ART(ART) AT3G46440.1_ART(ART) AT3G46440.2_ART(ART) AT5G59290.1_ART(ART) AT5G59290.2_ART(ART) AT5G59290.3_ART(ART) AT5G59290.4_ART(ART) GLYMA11G15010.1_GLM(GLM) GLYMA11G15020.1_GLM(GLM) GLYMA12G06980.1_GLM(GLM) GLYMA12G06980.4_GLM(GLM) GLYMA12G06990.1_GLM(GLM) GLYMA13G40…
ORTHOMCL539(122 genes,18 taxa):	AES81894_MET(MET) AT3G09840.1_ART(ART) AT3G53230.1_ART(ART) AT5G03340.1_ART(ART) GLYMA03G33990.1_GLM(GLM) GLYMA04G35950.1_GLM(GLM) GLYMA06G19000.1_GLM(GLM) GLYMA10G06480.1_GLM(GLM) GLYMA11G20060.2_GLM(GLM) GLYMA11G20060.3_GLM(GLM) GLYMA12G08410.2_GLM(GLM) GLYMA12G30060.1_GLM(GLM) GLYMA13G20680.1_GLM(GLM) GLYMA13G39830.1_GLM(GLM) GLYMA19G36740.1_GLM(GLM) KEH39372_MET(MET) KEH39380_MET(MET) KEH4220…
ORTHOMCL540(122 genes,14 taxa):	AET04090_MET(MET) AT1G12300.1_ART(ART) AT1G12620.1_ART(ART) AT1G12700.1_ART(ART) AT1G12700.2_ART(ART) AT1G12700.3_ART(ART) AT1G12775.1_ART(ART) AT1G62590.1_ART(ART) AT1G62590.2_ART(ART) AT1G62670.1_ART(ART) AT1G62670.2_ART(ART) AT1G62910.1_ART(ART) AT1G62914.1_ART(ART) AT1G62930.1_ART(ART) AT1G63070.1_ART(ART) AT1G63080.1_ART(ART) AT1G63080.2_ART(ART) AT1G63080.3_ART(ART) AT1G63130.1_ART(ART) AT1…
ORTHOMCL541(122 genes,14 taxa):	AT3G18670.1_ART(ART) AT3G18670.2_ART(ART) AT3G54065.1_ART(ART) AT5G35810.1_ART(ART) GLYMA02G30846.1_GLM(GLM) GLYMA02G30846.2_GLM(GLM) GLYMA09G05886.1_GLM(GLM) GLYMA09G05910.1_GLM(GLM) GLYMA09G05910.2_GLM(GLM) GLYMA09G05931.1_GLM(GLM) GLYMA09G05931.2_GLM(GLM) GLYMA09G05931.3_GLM(GLM) GLYMA09G05950.1_GLM(GLM) GLYMA09G05960.2_GLM(GLM) GLYMA09G05960.3_GLM(GLM) GLYMA09G05970.2_GLM(GLM) GLYMA09G06071.1…
ORTHOMCL542(121 genes,18 taxa):	AES60673_MET(MET) AES81953_MET(MET) AT1G08210.1_ART(ART) AT1G08210.2_ART(ART) AT1G08210.3_ART(ART) AT1G08210.4_ART(ART) AT2G36670.1_ART(ART) AT2G36670.2_ART(ART) AT2G36670.3_ART(ART) AT2G36670.4_ART(ART) AT3G42550.1_ART(ART) AT5G22850.1_ART(ART) GLYMA03G34570.1_GLM(GLM) GLYMA03G34570.2_GLM(GLM) GLYMA03G34570.3_GLM(GLM) GLYMA10G07270.2_GLM(GLM) GLYMA10G07270.3_GLM(GLM) GLYMA11G19640.1_GLM(GLM) GLY…
ORTHOMCL543(121 genes,18 taxa):	AES60952_MET(MET) AT1G33700.1_ART(ART) AT1G33700.2_ART(ART) AT1G33700.3_ART(ART) AT1G33700.4_ART(ART) AT3G24180.1_ART(ART) AT3G24180.2_ART(ART) AT4G10060.1_ART(ART) AT4G10060.2_ART(ART) AT5G49900.1_ART(ART) AT5G49900.2_ART(ART) AT5G49900.3_ART(ART) GLYMA07G40310.2_GLM(GLM) GLYMA10G33610.1_GLM(GLM) GLYMA20G33990.1_GLM(GLM) KEH32758_MET(MET) KEH32759_MET(MET) KEH32760_MET(MET) KEH42645_MET(MET) KHN…
ORTHOMCL544(121 genes,18 taxa):	AES67188_MET(MET) AES90238_MET(MET) AES92050_MET(MET) AT3G17360.1_ART(ART) AT3G17360.2_ART(ART) AT3G17360.3_ART(ART) AT3G19050.1_ART(ART) AT3G44050.1_ART(ART) GLYMA02G15340.1_GLM(GLM) GLYMA02G15340.2_GLM(GLM) GLYMA07G33111.1_GLM(GLM) GLYMA12G31730.2_GLM(GLM) GLYMA13G38700.1_GLM(GLM) GLYMA14G13380.2_GLM(GLM) GLYMA17G04300.2_GLM(GLM) KHN03246.1_GLS(GLS) KHN04153.1_GLS(GLS) KHN17999.1_GLS(GLS) KHN31…
ORTHOMCL545(121 genes,18 taxa):	AES67689_MET(MET) AET02191_MET(MET) AT3G08580.1_ART(ART) AT3G08580.2_ART(ART) AT4G28390.1_ART(ART) AT4G28390.2_ART(ART) AT5G13490.1_ART(ART) AT5G13490.2_ART(ART) GLYMA06G44510.1_GLM(GLM) GLYMA08G16420.1_GLM(GLM) GLYMA12G13240.1_GLM(GLM) GLYMA12G33280.1_GLM(GLM) GLYMA13G27340.2_GLM(GLM) GLYMA13G27340.3_GLM(GLM) GLYMA13G37140.1_GLM(GLM) GLYMA13G41540.2_GLM(GLM) GLYMA13G41540.3_GLM(GLM) GLYMA13G4154…
ORTHOMCL547(120 genes,18 taxa):	AES59833_MET(MET) AES71776_MET(MET) AES72276_MET(MET) AT1G77590.1_ART(ART) AT1G77590.2_ART(ART) AT2G04350.1_ART(ART) AT2G04350.2_ART(ART) GLYMA06G11860.1_GLM(GLM) GLYMA13G03280.1_GLM(GLM) GLYMA13G03280.2_GLM(GLM) GLYMA13G11700.2_GLM(GLM) GLYMA14G23676.1_GLM(GLM) GLYMA20G07060.1_GLM(GLM) GLYMA20G07280.2_GLM(GLM) GLYMA20G07280.3_GLM(GLM) KHN08333.1_GLS(GLS) KHN33855.1_GLS(GLS) KHN39945.1_GLS(GLS) K…
ORTHOMCL548(120 genes,18 taxa):	AES67065_MET(MET) AES88309_MET(MET) AT1G08320.1_ART(ART) AT1G08320.2_ART(ART) AT1G08320.3_ART(ART) AT1G08320.4_ART(ART) AT1G08320.5_ART(ART) GLYMA11G19026.1_GLM(GLM) GLYMA11G19026.2_GLM(GLM) GLYMA12G09430.2_GLM(GLM) GLYMA12G09430.4_GLM(GLM) GLYMA12G09430.5_GLM(GLM) GLYMA12G09430.6_GLM(GLM) GLYMA12G09430.7_GLM(GLM) GLYMA12G09430.8_GLM(GLM) GLYMA12G30990.2_GLM(GLM) GLYMA12G30990.3_GLM(GLM) GLYMA12G…
ORTHOMCL549(120 genes,18 taxa):	AES77182_MET(MET) AES80658_MET(MET) AT2G33490.1_ART(ART) AT2G33490.2_ART(ART) AT2G33490.3_ART(ART) AT2G33490.4_ART(ART) GLYMA10G44680.1_GLM(GLM) GLYMA16G05606.1_GLM(GLM) GLYMA16G05606.2_GLM(GLM) GLYMA16G05606.3_GLM(GLM) GLYMA18G53962.1_GLM(GLM) GLYMA18G53962.2_GLM(GLM) GLYMA18G53962.3_GLM(GLM) GLYMA18G53962.4_GLM(GLM) GLYMA19G26891.1_GLM(GLM) GLYMA19G26891.2_GLM(GLM) GLYMA19G26891.3_GLM(GLM) GLYM…
ORTHOMCL550(120 genes,18 taxa):	AES90896_MET(MET) AES94280_MET(MET) AT4G17330.1_ART(ART) AT4G17330.2_ART(ART) AT4G17330.3_ART(ART) GLYMA01G41721.1_GLM(GLM) GLYMA01G41721.2_GLM(GLM) GLYMA01G41721.3_GLM(GLM) GLYMA05G04731.1_GLM(GLM) GLYMA05G04731.2_GLM(GLM) GLYMA05G04731.3_GLM(GLM) GLYMA11G03650.4_GLM(GLM) GLYMA11G03650.5_GLM(GLM) GLYMA11G03650.6_GLM(GLM) GLYMA11G03650.7_GLM(GLM) GLYMA11G03650.8_GLM(GLM) GLYMA11G03650.9_GLM(GLM) …
ORTHOMCL551(120 genes,18 taxa):	AES91234_MET(MET) AES91236_MET(MET) AES91239_MET(MET) AT3G47740.1_ART(ART) AT3G47750.1_ART(ART) AT3G47760.1_ART(ART) AT3G47760.2_ART(ART) AT3G47760.3_ART(ART) AT3G47770.1_ART(ART) AT3G47770.2_ART(ART) AT3G47770.3_ART(ART) AT3G47780.1_ART(ART) AT3G47790.1_ART(ART) AT3G47790.2_ART(ART) AT3G47790.3_ART(ART) AT5G61700.1_ART(ART) AT5G61700.2_ART(ART) AT5G61700.3_ART(ART) AT5G61700.4_ART(ART) AT5G61740…
ORTHOMCL552(120 genes,12 taxa):	AT3G46530.1_ART(ART) AT3G46710.1_ART(ART) AT3G46730.1_ART(ART) GLYMA08G29050.4_GLM(GLM) GLYMA08G29050.5_GLM(GLM) GLYMA08G29050.6_GLM(GLM) GLYMA08G29050.7_GLM(GLM) GLYMA08G29050.8_GLM(GLM) GLYMA08G29050.9_GLM(GLM) GLYMA12G01420.1_GLM(GLM) GLYMA14G37860.1_GLM(GLM) GLYMA18G51930.1_GLM(GLM) GLYMA18G51950.1_GLM(GLM) GLYMA18G51960.1_GLM(GLM) GLYMA18G52390.2_GLM(GLM) GLYMA18G52400.2_GLM(GLM) KEH30519_ME…
ORTHOMCL553(120 genes,8 taxa):	KYP31989.1_CAC(CAC) KYP34622.1_CAC(CAC) KYP38834.1_CAC(CAC) KYP39207.1_CAC(CAC) KYP40986.1_CAC(CAC) KYP41967.1_CAC(CAC) KYP44126.1_CAC(CAC) KYP44130.1_CAC(CAC) KYP46050.1_CAC(CAC) KYP47885.1_CAC(CAC) KYP50171.1_CAC(CAC) KYP53104.1_CAC(CAC) KYP54110.1_CAC(CAC) KYP56553.1_CAC(CAC) KYP59211.1_CAC(CAC) KYP60474.1_CAC(CAC) KYP63837.1_CAC(CAC) KYP69594.1_CAC(CAC) KYP73172.1_CAC(CAC) KYP76426.1_CAC(CAC)…
ORTHOMCL554(119 genes,18 taxa):	AES62654_MET(MET) AES62655_MET(MET) AES71670_MET(MET) AT1G31670.1_ART(ART) AT1G31690.1_ART(ART) AT1G31710.1_ART(ART) AT1G62810.1_ART(ART) AT3G43670.1_ART(ART) AT4G12270.1_ART(ART) AT4G12280.1_ART(ART) AT4G12290.1_ART(ART) AT4G12290.2_ART(ART) AT4G14940.1_ART(ART) GLYMA01G07860.1_GLM(GLM) GLYMA02G13290.2_GLM(GLM) GLYMA02G13290.3_GLM(GLM) GLYMA10G11680.3_GLM(GLM) GLYMA10G11680.4_GLM(GLM) GLYMA10G39…
ORTHOMCL555(119 genes,18 taxa):	AES77333_MET(MET) AES91206_MET(MET) AES96553_MET(MET) AES96554_MET(MET) AT1G14420.1_ART(ART) AT2G02720.1_ART(ART) AT3G01270.1_ART(ART) AT5G15110.1_ART(ART) GLYMA01G04970.1_GLM(GLM) GLYMA02G02460.1_GLM(GLM) GLYMA04G34260.2_GLM(GLM) GLYMA06G20280.2_GLM(GLM) GLYMA08G40820.2_GLM(GLM) GLYMA13G05150.1_GLM(GLM) GLYMA18G49090.1_GLM(GLM) GLYMA19G02390.1_GLM(GLM) KEH19822_MET(MET) KEH24975_MET(MET) KHN0117…
ORTHOMCL556(119 genes,18 taxa):	AES77641_MET(MET) AT1G18310.1_ART(ART) AT5G15870.1_ART(ART) GLYMA08G26935.1_GLM(GLM) GLYMA08G26940.1_GLM(GLM) GLYMA08G26980.1_GLM(GLM) GLYMA08G27000.1_GLM(GLM) GLYMA13G07210.2_GLM(GLM) GLYMA13G07220.1_GLM(GLM) GLYMA13G07230.2_GLM(GLM) GLYMA13G07240.2_GLM(GLM) GLYMA18G50180.1_GLM(GLM) GLYMA18G50220.1_GLM(GLM) GLYMA19G05550.2_GLM(GLM) KEH21655_MET(MET) KEH21962_MET(MET) KEH25260_MET(MET) KEH25261_M…
ORTHOMCL557(119 genes,18 taxa):	AES78822_MET(MET) AT2G44950.1_ART(ART) AT2G44950.2_ART(ART) GLYMA01G13654.1_GLM(GLM) GLYMA01G13654.2_GLM(GLM) GLYMA11G26663.1_GLM(GLM) GLYMA11G26663.2_GLM(GLM) KEH22420_MET(MET) KHN15371.1_GLS(GLS) KHN15380.1_GLS(GLS) KYP36135.1_CAC(CAC) KYP38846.1_CAC(CAC) Lj0g3v0115869.1_LOJ(LOJ) Lj0g3v0115869.2_LOJ(LOJ) Lj0g3v0163939.1_LOJ(LOJ) Lj0g3v0320939.1_LOJ(LOJ) OS04T0550400-01_ORS(ORS) Sb10g028660.1_SO…
ORTHOMCL558(119 genes,18 taxa):	AES79860_MET(MET) AES82096_MET(MET) AES87164_MET(MET) AT1G03010.1_ART(ART) AT1G03010.2_ART(ART) AT1G03010.3_ART(ART) AT2G47860.1_ART(ART) AT2G47860.2_ART(ART) AT2G47860.3_ART(ART) AT2G47860.4_ART(ART) AT2G47860.5_ART(ART) AT2G47860.6_ART(ART) AT3G08570.1_ART(ART) AT3G08660.1_ART(ART) AT3G08660.2_ART(ART) AT3G08660.3_ART(ART) AT5G48800.1_ART(ART) GLYMA02G17240.1_GLM(GLM) GLYMA03G12660.2_GLM(GLM) G…
ORTHOMCL559(119 genes,18 taxa):	AES81989_MET(MET) AT2G36390.1_ART(ART) AT5G03650.1_ART(ART) GLYMA03G35020.1_GLM(GLM) GLYMA03G35020.2_GLM(GLM) GLYMA04G01950.2_GLM(GLM) GLYMA06G02051.1_GLM(GLM) GLYMA19G37750.1_GLM(GLM) GLYMA19G37750.2_GLM(GLM) KEH24127_MET(MET) KEH24128_MET(MET) KEH36308_MET(MET) KEH36309_MET(MET) KEH36310_MET(MET) KHN02248.1_GLS(GLS) KHN18742.1_GLS(GLS) KHN33802.1_GLS(GLS) KYP47798.1_CAC(CAC) KYP71086.1_CAC(CAC)…
ORTHOMCL560(119 genes,18 taxa):	AES82769_MET(MET) AT2G46370.1_ART(ART) AT2G46370.2_ART(ART) AT2G46370.3_ART(ART) AT2G46370.4_ART(ART) AT4G03400.1_ART(ART) AT4G03400.2_ART(ART) GLYMA03G41700.1_GLM(GLM) GLYMA03G41700.2_GLM(GLM) GLYMA06G45120.2_GLM(GLM) GLYMA06G45120.3_GLM(GLM) GLYMA07G06370.1_GLM(GLM) GLYMA07G06370.2_GLM(GLM) GLYMA12G11890.1_GLM(GLM) GLYMA12G32910.1_GLM(GLM) GLYMA13G37550.1_GLM(GLM) GLYMA16G03011.1_GLM(GLM) GLYMA…
ORTHOMCL561(119 genes,18 taxa):	AT3G48050.1_ART(ART) AT3G48050.2_ART(ART) AT3G48060.1_ART(ART) AT3G48060.2_ART(ART) AT3G48060.3_ART(ART) GLYMA04G35100.3_GLM(GLM) GLYMA04G35100.4_GLM(GLM) GLYMA05G01910.1_GLM(GLM) GLYMA06G19640.2_GLM(GLM) GLYMA13G04440.2_GLM(GLM) GLYMA17G09990.1_GLM(GLM) GLYMA19G01523.1_GLM(GLM) GLYMA19G01523.2_GLM(GLM) GLYMA19G01523.3_GLM(GLM) GLYMA19G01523.4_GLM(GLM) GLYMA19G01523.5_GLM(GLM) KEH24902_MET(MET) K…
ORTHOMCL562(119 genes,5 taxa):	Lj0g3v0305089.1_LOJ(LOJ) Sb04g027462.1_SOB(SOB) Sb08g017743.1_SOB(SOB) Sb08g018773.1_SOB(SOB) Sb09g003015.1_SOB(SOB) Si007859m_SEI(SEI) XP_007161871.1-D11_GB(GB) XP_007161930.1-D38_GB(GB) Zm00001d004325_T001_ZMA(ZMA) Zm00001d004433_T001_ZMA(ZMA) Zm00001d006448_T001_ZMA(ZMA) Zm00001d006487_T001_ZMA(ZMA) Zm00001d008349_T001_ZMA(ZMA) Zm00001d008349_T002_ZMA(ZMA) Zm00001d008349_T003_ZMA(ZMA) Zm00001d…
ORTHOMCL563(118 genes,18 taxa):	AES60287_MET(MET) AES98070_MET(MET) AES98071_MET(MET) AT1G04400.1_ART(ART) AT1G04400.2_ART(ART) AT4G08920.1_ART(ART) GLYMA02G00830.1_GLM(GLM) GLYMA04G11010.1_GLM(GLM) GLYMA06G10830.10_GLM(GLM) GLYMA06G10830.1_GLM(GLM) GLYMA06G10830.6_GLM(GLM) GLYMA06G10830.7_GLM(GLM) GLYMA06G10830.8_GLM(GLM) GLYMA06G10830.9_GLM(GLM) GLYMA10G32390.3_GLM(GLM) GLYMA10G32390.4_GLM(GLM) GLYMA13G01810.1_GLM(GLM) GLYMA1…
ORTHOMCL564(118 genes,18 taxa):	AES60810_MET(MET) AES67338_MET(MET) AES88223_MET(MET) AT1G61630.1_ART(ART) AT3G09990.1_ART(ART) AT4G05110.1_ART(ART) AT4G05110.2_ART(ART) AT4G05110.3_ART(ART) AT4G05120.1_ART(ART) AT4G05120.2_ART(ART) AT4G05130.1_ART(ART) AT4G05140.1_ART(ART) GLYMA06G45490.1_GLM(GLM) GLYMA12G11540.1_GLM(GLM) GLYMA13G37870.2_GLM(GLM) GLYMA13G37870.3_GLM(GLM) GLYMA13G37870.4_GLM(GLM) GLYMA13G37870.5_GLM(GLM) GLYMA1…
ORTHOMCL565(118 genes,18 taxa):	AES62145_MET(MET) AES67507_MET(MET) AES81853_MET(MET) AT2G28350.1_ART(ART) AT2G28350.2_ART(ART) AT4G30080.1_ART(ART) GLYMA10G06080.2_GLM(GLM) GLYMA10G06080.3_GLM(GLM) GLYMA10G35481.1_GLM(GLM) GLYMA11G20490.1_GLM(GLM) GLYMA12G08110.1_GLM(GLM) GLYMA12G29720.1_GLM(GLM) GLYMA13G20382.1_GLM(GLM) GLYMA13G20382.2_GLM(GLM) GLYMA13G40030.1_GLM(GLM) GLYMA19G36571.1_GLM(GLM) GLYMA20G32040.1_GLM(GLM) KEH1713…
ORTHOMCL566(118 genes,18 taxa):	AES64501_MET(MET) AES64503_MET(MET) AES65772_MET(MET) AES65790_MET(MET) AES99187_MET(MET) AT1G30220.1_ART(ART) AT2G35740.1_ART(ART) AT4G16480.1_ART(ART) AT4G16480.2_ART(ART) AT4G16480.3_ART(ART) GLYMA05G27400.1_GLM(GLM) GLYMA05G27410.1_GLM(GLM) GLYMA08G10390.1_GLM(GLM) GLYMA08G10410.1_GLM(GLM) GLYMA09G01410.2_GLM(GLM) GLYMA09G01410.3_GLM(GLM) GLYMA09G01410.4_GLM(GLM) GLYMA09G11111.1_GLM(GLM) GLYM…
ORTHOMCL567(118 genes,18 taxa):	AES65322_MET(MET) AES92253_MET(MET) AT1G14910.1_ART(ART) AT1G14910.2_ART(ART) AT2G01600.1_ART(ART) AT4G25940.1_ART(ART) AT5G57200.1_ART(ART) GLYMA05G27070.1_GLM(GLM) GLYMA08G10050.1_GLM(GLM) GLYMA09G06710.1_GLM(GLM) GLYMA09G21570.1_GLM(GLM) GLYMA09G21570.2_GLM(GLM) GLYMA13G00550.1_GLM(GLM) GLYMA15G17910.1_GLM(GLM) GLYMA17G06700.1_GLM(GLM) KHN03156.1_GLS(GLS) KHN12469.1_GLS(GLS) KHN15336.1_GLS(GLS…
ORTHOMCL568(118 genes,18 taxa):	AES74157_MET(MET) AES76902_MET(MET) AES94933_MET(MET) AET03947_MET(MET) AT1G49270.1_ART(ART) AT1G52290.1_ART(ART) AT1G52290.2_ART(ART) AT2G18470.1_ART(ART) AT2G18470.2_ART(ART) AT2G18470.3_ART(ART) AT2G18470.4_ART(ART) AT3G18810.1_ART(ART) AT3G24540.1_ART(ART) AT3G24550.1_ART(ART) AT4G34440.1_ART(ART) AT4G34440.2_ART(ART) GLYMA01G38105.1_GLM(GLM) GLYMA01G38105.2_GLM(GLM) GLYMA02G06430.2_GLM(GLM) …
ORTHOMCL569(118 genes,18 taxa):	AES81687_MET(MET) AES81688_MET(MET) AT2G20190.1_ART(ART) GLYMA03G32710.1_GLM(GLM) GLYMA10G04850.1_GLM(GLM) GLYMA10G04850.2_GLM(GLM) GLYMA13G19230.1_GLM(GLM) GLYMA19G35460.1_GLM(GLM) KEH42416_MET(MET) KHN02436.1_GLS(GLS) KHN05906.1_GLS(GLS) KHN09411.1_GLS(GLS) KHN48973.1_GLS(GLS) KYP42847.1_CAC(CAC) KYP70770.1_CAC(CAC) Lj0g3v0279009.1_LOJ(LOJ) Lj0g3v0279009.2_LOJ(LOJ) Lj1g3v4538880.1_LOJ(LOJ) Lj1g…
ORTHOMCL570(118 genes,18 taxa):	AES81932_MET(MET) AES81933_MET(MET) AES81934_MET(MET) AES81941_MET(MET) AES87307_MET(MET) AES97141_MET(MET) AT2G36750.1_ART(ART) AT2G36760.1_ART(ART) AT2G36770.1_ART(ART) AT2G36780.1_ART(ART) AT2G36790.1_ART(ART) AT2G36800.1_ART(ART) AT3G53150.1_ART(ART) AT3G53160.1_ART(ART) GLYMA03G34410.1_GLM(GLM) GLYMA03G34420.1_GLM(GLM) GLYMA03G34440.1_GLM(GLM) GLYMA03G34451.1_GLM(GLM) GLYMA03G34460.1_GLM(GLM…
ORTHOMCL571(117 genes,18 taxa):	AES58902_MET(MET) AT1G53500.1_ART(ART) AT1G63000.1_ART(ART) AT1G78570.1_ART(ART) AT3G14790.1_ART(ART) AT3G14790.2_ART(ART) GLYMA01G42441.1_GLM(GLM) GLYMA05G04822.1_GLM(GLM) GLYMA08G15680.1_GLM(GLM) GLYMA08G42270.1_GLM(GLM) GLYMA12G36290.1_GLM(GLM) GLYMA12G36290.2_GLM(GLM) GLYMA13G33960.1_GLM(GLM) GLYMA14G17880.1_GLM(GLM) GLYMA15G27510.3_GLM(GLM) GLYMA15G27510.4_GLM(GLM) GLYMA15G27510.5_GLM(GLM) G…
ORTHOMCL572(117 genes,18 taxa):	AES62307_MET(MET) AES72758_MET(MET) AES72759_MET(MET) AET04612_MET(MET) AT1G34020.1_ART(ART) AT1G34020.2_ART(ART) AT1G34020.3_ART(ART) AT4G09810.1_ART(ART) AT4G09810.2_ART(ART) AT4G39390.1_ART(ART) AT4G39390.2_ART(ART) AT4G39390.3_ART(ART) GLYMA02G08700.1_GLM(GLM) GLYMA04G39596.1_GLM(GLM) GLYMA04G39596.2_GLM(GLM) GLYMA05G31940.1_GLM(GLM) GLYMA05G31940.2_GLM(GLM) GLYMA06G15280.3_GLM(GLM) GLYMA06G1…
ORTHOMCL573(117 genes,18 taxa):	AES62421_MET(MET) AES62422_MET(MET) AES94005_MET(MET) AT1G64110.1_ART(ART) AT1G64110.2_ART(ART) AT1G64110.3_ART(ART) AT1G64110.4_ART(ART) AT1G64110.5_ART(ART) AT4G28000.1_ART(ART) AT4G28000.2_ART(ART) AT4G28000.3_ART(ART) AT5G52882.1_ART(ART) GLYMA01G43230.2_GLM(GLM) GLYMA05G37290.1_GLM(GLM) GLYMA08G02261.1_GLM(GLM) GLYMA08G02261.2_GLM(GLM) GLYMA09G23250.1_GLM(GLM) GLYMA10G37380.1_GLM(GLM) GLYMA1…
ORTHOMCL574(117 genes,18 taxa):	AES66454_MET(MET) AES90078_MET(MET) AT2G35155.1_ART(ART) AT2G35155.2_ART(ART) AT3G12950.1_ART(ART) AT5G45030.1_ART(ART) AT5G45030.2_ART(ART) GLYMA07G34800.2_GLM(GLM) GLYMA07G34800.3_GLM(GLM) GLYMA07G34800.4_GLM(GLM) GLYMA08G18300.1_GLM(GLM) GLYMA15G40700.1_GLM(GLM) GLYMA20G02500.1_GLM(GLM) KEH30822_MET(MET) KEH30823_MET(MET) KHN08041.1_GLS(GLS) KHN26818.1_GLS(GLS) KHN27737.1_GLS(GLS) KHN42980.1_G…
ORTHOMCL575(117 genes,18 taxa):	AES82322_MET(MET) AT5G24710.1_ART(ART) GLYMA03G38530.1_GLM(GLM) GLYMA19G41130.3_GLM(GLM) GLYMA19G41130.4_GLM(GLM) GLYMA20G10271.1_GLM(GLM) KHN14190.1_GLS(GLS) KHN43390.1_GLS(GLS) KYP71701.1_CAC(CAC) Lj1g3v4819960.1_LOJ(LOJ) OS01T0653800-01_ORS(ORS) OS01T0653800-02_ORS(ORS) OS01T0653800-03_ORS(ORS) Sb03g029780.1_SOB(SOB) Si000057m_SEI(SEI) XP_002521175.1_RIC(RIC) XP_003521631.1_GB(GB) XP_004494493…
ORTHOMCL576(116 genes,18 taxa):	AES67738_MET(MET) AES70962_MET(MET) AES70963_MET(MET) AET00943_MET(MET) AT1G05890.1_ART(ART) AT1G05890.2_ART(ART) AT1G65430.1_ART(ART) AT2G31510.1_ART(ART) AT2G31510.2_ART(ART) AT2G31510.3_ART(ART) AT2G31760.1_ART(ART) AT2G31770.1_ART(ART) AT2G31780.1_ART(ART) GLYMA11G13750.1_GLM(GLM) GLYMA12G05740.1_GLM(GLM) GLYMA12G05740.2_GLM(GLM) GLYMA13G41830.1_GLM(GLM) GLYMA15G03590.1_GLM(GLM) KEH30303_MET(…
ORTHOMCL577(116 genes,18 taxa):	AES71734_MET(MET) AT1G55720.1_ART(ART) AT1G55720.2_ART(ART) AT1G55730.1_ART(ART) AT1G55730.2_ART(ART) AT3G13320.1_ART(ART) GLYMA08G44910.1_GLM(GLM) GLYMA08G44910.2_GLM(GLM) GLYMA08G44910.3_GLM(GLM) GLYMA08G44910.4_GLM(GLM) GLYMA08G44910.5_GLM(GLM) GLYMA08G44921.1_GLM(GLM) GLYMA08G44921.2_GLM(GLM) GLYMA08G44921.3_GLM(GLM) GLYMA08G44921.4_GLM(GLM) GLYMA08G44921.5_GLM(GLM) GLYMA08G44921.6_GLM(GLM) G…
ORTHOMCL578(116 genes,18 taxa):	AES72273_MET(MET) AET04569_MET(MET) AET04570_MET(MET) AT5G10030.1_ART(ART) AT5G10030.2_ART(ART) AT5G10030.3_ART(ART) AT5G10030.4_ART(ART) AT5G10030.5_ART(ART) AT5G65210.1_ART(ART) AT5G65210.2_ART(ART) AT5G65210.3_ART(ART) AT5G65210.4_ART(ART) AT5G65210.5_ART(ART) AT5G65210.6_ART(ART) AT5G65210.7_ART(ART) GLYMA05G31623.1_GLM(GLM) GLYMA05G31623.2_GLM(GLM) GLYMA05G31623.3_GLM(GLM) GLYMA05G31623.4_GL…
ORTHOMCL579(116 genes,14 taxa):	AES73677_MET(MET) AES74627_MET(MET) AES74661_MET(MET) AES74663_MET(MET) AES74680_MET(MET) AES74687_MET(MET) AES74688_MET(MET) AES74694_MET(MET) AES74695_MET(MET) AT4G31980.1_ART(ART) AT5G11290.1_ART(ART) AT5G11290.2_ART(ART) GLYMA0346S00210.2_GLM(GLM) GLYMA04G07250.1_GLM(GLM) GLYMA04G07340.1_GLM(GLM) GLYMA06G46030.1_GLM(GLM) GLYMA06G46050.1_GLM(GLM) GLYMA06G46066.1_GLM(GLM) GLYMA06G46074.1_GLM(GL…
ORTHOMCL580(116 genes,18 taxa):	AES77806_MET(MET) AET03189_MET(MET) AT1G68990.1_ART(ART) AT1G68990.2_ART(ART) AT2G24120.1_ART(ART) AT2G24120.2_ART(ART) AT5G15700.1_ART(ART) AT5G15700.2_ART(ART) GLYMA04G24350.1_GLM(GLM) GLYMA06G25030.1_GLM(GLM) GLYMA08G28111.1_GLM(GLM) GLYMA08G28111.2_GLM(GLM) GLYMA08G32190.1_GLM(GLM) GLYMA08G32190.2_GLM(GLM) GLYMA08G32190.3_GLM(GLM) GLYMA16G13080.2_GLM(GLM) GLYMA17G07940.1_GLM(GLM) GLYMA17G0794…
ORTHOMCL582(115 genes,18 taxa):	AES62448_MET(MET) AES62451_MET(MET) AES62452_MET(MET) AES62453_MET(MET) AES80266_MET(MET) AES81092_MET(MET) AT2G23900.1_ART(ART) AT3G48950.1_ART(ART) AT3G61490.1_ART(ART) AT3G61490.2_ART(ART) AT3G61490.3_ART(ART) AT3G61490.4_ART(ART) AT3G61490.5_ART(ART) AT4G23500.1_ART(ART) GLYMA05G37490.1_GLM(GLM) GLYMA07G07280.1_GLM(GLM) GLYMA07G07290.1_GLM(GLM) GLYMA07G07290.2_GLM(GLM) GLYMA08G02050.1_GLM(GLM…
ORTHOMCL583(115 genes,17 taxa):	AES80190_MET(MET) AET02049_MET(MET) AT2G45950.1_ART(ART) AT2G45950.2_ART(ART) AT2G45950.3_ART(ART) AT2G45950.4_ART(ART) AT2G45950.5_ART(ART) AT3G61415.1_ART(ART) AT3G61415.2_ART(ART) GLYMA03G01091.10_GLM(GLM) GLYMA03G01091.11_GLM(GLM) GLYMA03G01091.12_GLM(GLM) GLYMA03G01091.13_GLM(GLM) GLYMA03G01091.1_GLM(GLM) GLYMA03G01091.2_GLM(GLM) GLYMA03G01091.3_GLM(GLM) GLYMA03G01091.4_GLM(GLM) GLYMA03G0109…
ORTHOMCL584(115 genes,18 taxa):	AES81238_MET(MET) AES81240_MET(MET) AES81242_MET(MET) AES88379_MET(MET) AES88391_MET(MET) AET01310_MET(MET) AT1G02190.1_ART(ART) AT1G02190.2_ART(ART) AT1G02205.1_ART(ART) AT1G02205.2_ART(ART) AT1G02205.3_ART(ART) AT1G02205.4_ART(ART) AT1G02205.5_ART(ART) AT2G37700.1_ART(ART) AT2G37700.2_ART(ART) AT2G37700.3_ART(ART) AT2G37700.4_ART(ART) GLYMA03G24320.1_GLM(GLM) GLYMA03G24450.1_GLM(GLM) GLYMA03G24…
ORTHOMCL585(115 genes,17 taxa):	AES82650_MET(MET) AES82652_MET(MET) AES82653_MET(MET) AES82654_MET(MET) AES82656_MET(MET) AES82658_MET(MET) AES82659_MET(MET) AES82661_MET(MET) GLYMA03G40680.1_GLM(GLM) GLYMA03G40860.1_GLM(GLM) GLYMA03G40860.3_GLM(GLM) GLYMA03G40870.1_GLM(GLM) GLYMA03G40870.2_GLM(GLM) GLYMA03G40880.10_GLM(GLM) GLYMA03G40880.11_GLM(GLM) GLYMA03G40880.12_GLM(GLM) GLYMA03G40880.13_GLM(GLM) GLYMA03G40880.14_GLM(GLM) …
ORTHOMCL586(115 genes,17 taxa):	AES89720_MET(MET) AES98920_MET(MET) AES98924_MET(MET) AES98925_MET(MET) AES98926_MET(MET) AES98931_MET(MET) GLYMA0335S00200.1_GLM(GLM) GLYMA06G43940.1_GLM(GLM) GLYMA06G43970.1_GLM(GLM) GLYMA12G13980.1_GLM(GLM) GLYMA14G38090.1_GLM(GLM) GLYMA14G38101.1_GLM(GLM) KHN07776.1_GLS(GLS) KHN07780.1_GLS(GLS) KHN08844.1_GLS(GLS) KHN08846.1_GLS(GLS) KHN19130.1_GLS(GLS) KYP38283.1_CAC(CAC) KYP58780.1_CAC(CAC)…
ORTHOMCL587(115 genes,18 taxa):	AES91632_MET(MET) AT1G56360.1_ART(ART) AT2G16430.1_ART(ART) AT2G16430.2_ART(ART) AT2G18130.1_ART(ART) AT2G27190.1_ART(ART) AT3G46120.1_ART(ART) AT4G36350.1_ART(ART) AT5G34850.1_ART(ART) GLYMA06G03091.1_GLM(GLM) GLYMA06G03091.2_GLM(GLM) GLYMA06G03091.3_GLM(GLM) GLYMA09G36360.1_GLM(GLM) GLYMA12G01000.1_GLM(GLM) GLYMA12G01000.2_GLM(GLM) GLYMA12G34960.1_GLM(GLM) GLYMA13G23090.1_GLM(GLM) GLYMA13G23090…
ORTHOMCL588(115 genes,18 taxa):	AES95295_MET(MET) AES95296_MET(MET) AT3G51460.1_ART(ART) AT3G51830.1_ART(ART) AT5G66020.1_ART(ART) GLYMA01G36390.1_GLM(GLM) GLYMA04G14320.2_GLM(GLM) GLYMA07G18391.1_GLM(GLM) GLYMA11G09040.1_GLM(GLM) KEH23190_MET(MET) KHN32507.1_GLS(GLS) KHN35964.1_GLS(GLS) KHN41827.1_GLS(GLS) KHN44702.1_GLS(GLS) KYP33272.1_CAC(CAC) KYP46693.1_CAC(CAC) KYP66565.1_CAC(CAC) Lj2g3v1644340.1_LOJ(LOJ) Lj2g3v1644340.2_L…
ORTHOMCL589(115 genes,18 taxa):	AT1G27595.1_ART(ART) AT5G01400.1_ART(ART) AT5G01400.2_ART(ART) AT5G01400.3_ART(ART) GLYMA01G30320.2_GLM(GLM) GLYMA03G07790.1_GLM(GLM) GLYMA04G09485.1_GLM(GLM) GLYMA06G09585.1_GLM(GLM) KEH28877_MET(MET) KEH36115_MET(MET) KHN08212.1_GLS(GLS) KHN09039.1_GLS(GLS) KHN35575.1_GLS(GLS) KHN42510.1_GLS(GLS) KYP44821.1_CAC(CAC) KYP56525.1_CAC(CAC) Lj0g3v0198949.1_LOJ(LOJ) Lj0g3v0248759.1_LOJ(LOJ) Lj0g3v024…
ORTHOMCL590(114 genes,18 taxa):	AES60903_MET(MET) AES61357_MET(MET) AES92418_MET(MET) AES96178_MET(MET) AES96214_MET(MET) AES96730_MET(MET) AT3G05310.1_ART(ART) AT3G05310.2_ART(ART) AT3G05310.3_ART(ART) AT3G63150.1_ART(ART) AT5G27540.1_ART(ART) AT5G27540.2_ART(ART) GLYMA02G16650.2_GLM(GLM) GLYMA03G30990.1_GLM(GLM) GLYMA10G03170.1_GLM(GLM) GLYMA10G29580.1_GLM(GLM) GLYMA19G33810.1_GLM(GLM) GLYMA20G37730.1_GLM(GLM) GLYMA20G37730.2…
ORTHOMCL591(114 genes,18 taxa):	AES61179_MET(MET) AES82694_MET(MET) AT1G04310.1_ART(ART) AT1G04310.2_ART(ART) AT3G04580.1_ART(ART) AT3G04580.2_ART(ART) AT3G23150.1_ART(ART) AT3G23150.2_ART(ART) GLYMA03G41220.1_GLM(GLM) GLYMA10G31040.1_GLM(GLM) GLYMA10G33240.1_GLM(GLM) GLYMA10G33240.3_GLM(GLM) GLYMA19G43840.1_GLM(GLM) GLYMA20G21780.2_GLM(GLM) GLYMA20G21780.3_GLM(GLM) GLYMA20G34420.3_GLM(GLM) GLYMA20G34420.4_GLM(GLM) GLYMA20G3644…
ORTHOMCL592(114 genes,18 taxa):	AES62574_MET(MET) AT1G14610.1_ART(ART) AT5G16715.1_ART(ART) GLYMA10G38450.1_GLM(GLM) GLYMA10G38450.2_GLM(GLM) GLYMA17G23940.1_GLM(GLM) GLYMA17G23975.1_GLM(GLM) GLYMA20G29395.1_GLM(GLM) KEH25556_MET(MET) KHN02794.1_GLS(GLS) KHN15684.1_GLS(GLS) KHN43789.1_GLS(GLS) KYP36471.1_CAC(CAC) KYP59192.1_CAC(CAC) KYP76075.1_CAC(CAC) KYP76082.1_CAC(CAC) Lj0g3v0063869.1_LOJ(LOJ) Lj5g3v2028360.1_LOJ(LOJ) Lj5g3v…
ORTHOMCL593(114 genes,18 taxa):	AES64772_MET(MET) AES64815_MET(MET) AES91635_MET(MET) AET04397_MET(MET) AT2G16640.1_ART(ART) AT2G16640.2_ART(ART) AT2G16640.3_ART(ART) AT3G16620.1_ART(ART) AT4G02510.1_ART(ART) AT4G02510.2_ART(ART) AT4G02510.3_ART(ART) AT4G02510.4_ART(ART) AT5G20300.1_ART(ART) AT5G20300.2_ART(ART) AT5G20300.3_ART(ART) AT5G20300.4_ART(ART) AT5G20300.5_ART(ART) GLYMA05G29990.2_GLM(GLM) GLYMA08G13100.1_GLM(GLM) GLYM…
ORTHOMCL594(114 genes,18 taxa):	AES67443_MET(MET) AES74105_MET(MET) AT1G11310.1_ART(ART) AT1G11310.2_ART(ART) AT1G11310.3_ART(ART) AT1G61560.10_ART(ART) AT1G61560.1_ART(ART) AT1G61560.2_ART(ART) AT1G61560.3_ART(ART) AT1G61560.4_ART(ART) AT1G61560.5_ART(ART) AT1G61560.6_ART(ART) AT1G61560.7_ART(ART) AT1G61560.8_ART(ART) AT1G61560.9_ART(ART) AT2G39200.1_ART(ART) GLYMA02G07110.1_GLM(GLM) GLYMA02G07110.2_GLM(GLM) GLYMA04G01730.1_GL…
ORTHOMCL595(114 genes,14 taxa):	AES68476_MET(MET) AES68480_MET(MET) AES68481_MET(MET) AES69711_MET(MET) AET05366_MET(MET) AT1G23200.1_ART(ART) AT2G45220.1_ART(ART) AT3G47400.1_ART(ART) AT5G51490.1_ART(ART) AT5G51500.1_ART(ART) GLYMA01G33440.1_GLM(GLM) GLYMA01G33480.1_GLM(GLM) GLYMA01G33500.1_GLM(GLM) GLYMA03G03390.1_GLM(GLM) GLYMA03G03400.1_GLM(GLM) GLYMA03G03410.1_GLM(GLM) GLYMA03G03460.1_GLM(GLM) GLYMA04G13600.1_GLM(GLM) GLYM…
ORTHOMCL596(114 genes,18 taxa):	AES79454_MET(MET) AT4G21670.1_ART(ART) AT5G01270.1_ART(ART) AT5G01270.2_ART(ART) GLYMA07G17940.10_GLM(GLM) GLYMA07G17940.11_GLM(GLM) GLYMA07G17940.12_GLM(GLM) GLYMA07G17940.13_GLM(GLM) GLYMA07G17940.5_GLM(GLM) GLYMA07G17940.6_GLM(GLM) GLYMA07G17940.7_GLM(GLM) GLYMA07G17940.8_GLM(GLM) GLYMA07G17940.9_GLM(GLM) GLYMA07G31430.1_GLM(GLM) GLYMA13G25010.1_GLM(GLM) GLYMA13G31511.1_GLM(GLM) GLYMA13G31511.…
ORTHOMCL597(114 genes,18 taxa):	AES86324_MET(MET) AES93801_MET(MET) AT1G51680.1_ART(ART) AT1G51680.2_ART(ART) AT1G51680.3_ART(ART) AT1G65060.1_ART(ART) AT1G65060.2_ART(ART) AT3G21230.1_ART(ART) AT3G21230.2_ART(ART) AT3G21230.3_ART(ART) AT3G21230.4_ART(ART) AT3G21240.1_ART(ART) AT3G21240.2_ART(ART) AT3G21240.3_ART(ART) GLYMA01G44270.1_GLM(GLM) GLYMA11G01240.1_GLM(GLM) GLYMA11G09710.2_GLM(GLM) GLYMA13G01080.1_GLM(GLM) GLYMA13G010…
ORTHOMCL598(114 genes,18 taxa):	AT5G35980.1_ART(ART) AT5G35980.2_ART(ART) AT5G35980.3_ART(ART) GLYMA08G35243.1_GLM(GLM) GLYMA08G35243.2_GLM(GLM) GLYMA08G35243.3_GLM(GLM) GLYMA16G18183.1_GLM(GLM) KEH20273_MET(MET) KHN05378.1_GLS(GLS) KHN14488.1_GLS(GLS) KYP57985.1_CAC(CAC) Lj4g3v1072350.1_LOJ(LOJ) OS02T0702500-01_ORS(ORS) OS02T0702500-02_ORS(ORS) OS02T0702500-03_ORS(ORS) OS02T0702500-04_ORS(ORS) OS04T0602800-01_ORS(ORS) OS04T060…
ORTHOMCL599(113 genes,18 taxa):	AES59301_MET(MET) AET01419_MET(MET) AT3G25230.1_ART(ART) AT3G25230.2_ART(ART) AT5G48570.1_ART(ART) GLYMA03G21690.1_GLM(GLM) GLYMA03G27750.2_GLM(GLM) GLYMA03G27750.3_GLM(GLM) GLYMA05G28260.1_GLM(GLM) GLYMA08G11240.1_GLM(GLM) GLYMA08G46090.2_GLM(GLM) GLYMA14G09950.1_GLM(GLM) GLYMA16G10730.1_GLM(GLM) GLYMA16G10730.2_GLM(GLM) GLYMA17G35210.2_GLM(GLM) GLYMA18G32830.1_GLM(GLM) GLYMA19G30630.1_GLM(GLM) …
ORTHOMCL600(113 genes,18 taxa):	AES62253_MET(MET) AES75337_MET(MET) AT1G34120.1_ART(ART) AT1G34120.2_ART(ART) AT1G34120.3_ART(ART) AT1G34120.4_ART(ART) AT1G34120.5_ART(ART) AT1G71710.1_ART(ART) AT1G71710.2_ART(ART) GLYMA02G08620.1_GLM(GLM) GLYMA02G08620.2_GLM(GLM) GLYMA10G36550.1_GLM(GLM) GLYMA10G36550.2_GLM(GLM) GLYMA10G36550.3_GLM(GLM) GLYMA16G27760.2_GLM(GLM) GLYMA16G27760.3_GLM(GLM) GLYMA16G27760.4_GLM(GLM) GLYMA16G27760.5_…
ORTHOMCL601(113 genes,18 taxa):	AES63892_MET(MET) AES89986_MET(MET) AT3G29320.1_ART(ART) AT3G46970.1_ART(ART) GLYMA08G45210.1_GLM(GLM) GLYMA13G06040.1_GLM(GLM) GLYMA13G30920.2_GLM(GLM) GLYMA13G30920.3_GLM(GLM) GLYMA18G07480.1_GLM(GLM) GLYMA19G03490.1_GLM(GLM) GLYMA20G03250.2_GLM(GLM) GLYMA20G03250.3_GLM(GLM) GLYMA20G03250.4_GLM(GLM) KEH16178_MET(MET) KEH34154_MET(MET) KHN01784.1_GLS(GLS) KHN06264.1_GLS(GLS) KHN07145.1_GLS(GLS) …
ORTHOMCL602(113 genes,18 taxa):	AES64418_MET(MET) AES92692_MET(MET) AET00590_MET(MET) AT3G20290.1_ART(ART) AT3G20290.2_ART(ART) AT3G20290.3_ART(ART) AT4G05520.1_ART(ART) AT4G05520.2_ART(ART) GLYMA02G46350.1_GLM(GLM) GLYMA02G46350.2_GLM(GLM) GLYMA07G39450.1_GLM(GLM) GLYMA09G01160.1_GLM(GLM) GLYMA15G11970.1_GLM(GLM) GLYMA17G01310.1_GLM(GLM) GLYMA18G10150.1_GLM(GLM) KEH28435_MET(MET) KEH33921_MET(MET) KEH33927_MET(MET) KHN03510.1_…
ORTHOMCL603(113 genes,18 taxa):	AES72136_MET(MET) AES78512_MET(MET) AT1G13130.1_ART(ART) AT3G01680.1_ART(ART) AT3G26130.1_ART(ART) AT3G26130.2_ART(ART) AT3G26130.3_ART(ART) AT3G26140.1_ART(ART) AT3G26140.2_ART(ART) AT3G26140.3_ART(ART) AT5G16700.1_ART(ART) AT5G17500.1_ART(ART) GLYMA04G36440.2_GLM(GLM) GLYMA05G30681.1_GLM(GLM) GLYMA05G30691.1_GLM(GLM) GLYMA06G18430.2_GLM(GLM) GLYMA08G13870.2_GLM(GLM) GLYMA08G13880.2_GLM(GLM) GLY…
ORTHOMCL604(113 genes,18 taxa):	AES72768_MET(MET) AES72769_MET(MET) AET04646_MET(MET) AT2G16940.1_ART(ART) AT2G16940.2_ART(ART) AT2G16940.3_ART(ART) AT2G16940.4_ART(ART) AT2G16940.5_ART(ART) AT5G09880.1_ART(ART) GLYMA05G32080.1_GLM(GLM) GLYMA05G32080.2_GLM(GLM) GLYMA06G15370.1_GLM(GLM) GLYMA08G15370.1_GLM(GLM) GLYMA08G15370.2_GLM(GLM) GLYMA08G15370.3_GLM(GLM) GLYMA08G15370.4_GLM(GLM) GLYMA10G42884.1_GLM(GLM) GLYMA20G24130.1_GLM…
ORTHOMCL605(113 genes,18 taxa):	AES77533_MET(MET) AES96900_MET(MET) AT1G13970.1_ART(ART) AT3G29180.1_ART(ART) AT3G29180.2_ART(ART) AT3G29180.3_ART(ART) AT5G39430.1_ART(ART) GLYMA01G06530.2_GLM(GLM) GLYMA01G06530.3_GLM(GLM) GLYMA02G12470.2_GLM(GLM) GLYMA02G12470.3_GLM(GLM) GLYMA02G12470.4_GLM(GLM) GLYMA07G35411.1_GLM(GLM) GLYMA07G35411.2_GLM(GLM) GLYMA08G26200.2_GLM(GLM) GLYMA08G26200.3_GLM(GLM) GLYMA08G26200.4_GLM(GLM) GLYMA08G…
ORTHOMCL606(113 genes,18 taxa):	AES78335_MET(MET) AT1G24300.1_ART(ART) AT1G24300.2_ART(ART) AT1G24300.3_ART(ART) AT1G27430.1_ART(ART) AT1G27430.2_ART(ART) AT1G27430.3_ART(ART) GLYMA16G05800.2_GLM(GLM) GLYMA19G26600.2_GLM(GLM) KEH21957_MET(MET) KHN02056.1_GLS(GLS) KHN28278.1_GLS(GLS) KYP42632.1_CAC(CAC) Lj0g3v0248109.1_LOJ(LOJ) Lj0g3v0248109.2_LOJ(LOJ) Lj1g3v3858520.1_LOJ(LOJ) OS01T0924600-01_ORS(ORS) Sb03g044350.1_SOB(SOB) Sb03…
ORTHOMCL607(113 genes,18 taxa):	AES79768_MET(MET) AT3G08850.1_ART(ART) AT5G01770.1_ART(ART) AT5G01770.2_ART(ART) AT5G01770.3_ART(ART) AT5G01770.4_ART(ART) AT5G01770.5_ART(ART) GLYMA09G41510.1_GLM(GLM) GLYMA18G44210.1_GLM(GLM) KEH23253_MET(MET) KHN40662.1_GLS(GLS) KYP77648.1_CAC(CAC) Lj1g3v2442920.1_LOJ(LOJ) Lj1g3v2442920.2_LOJ(LOJ) Lj1g3v2442920.3_LOJ(LOJ) Lj1g3v2442920.4_LOJ(LOJ) OS11T0109933-01_ORS(ORS) OS12T0110000-00_ORS(OR…
ORTHOMCL608(113 genes,18 taxa):	AES80449_MET(MET) AES98502_MET(MET) AET05085_MET(MET) AT1G59760.1_ART(ART) AT2G06990.1_ART(ART) AT3G46960.1_ART(ART) AT3G46960.2_ART(ART) AT3G46960.3_ART(ART) GLYMA05G36441.1_GLM(GLM) GLYMA08G03130.1_GLM(GLM) GLYMA08G47700.1_GLM(GLM) GLYMA18G07510.1_GLM(GLM) KEH34151_MET(MET) KHM99857.1_GLS(GLS) KHN06266.1_GLS(GLS) KHN24961.1_GLS(GLS) KYP60167.1_CAC(CAC) KYP65058.1_CAC(CAC) KYP67530.1_CAC(CAC) KY…
ORTHOMCL609(113 genes,17 taxa):	AES95537_MET(MET) AT3G23640.1_ART(ART) AT3G23640.2_ART(ART) AT3G23640.3_ART(ART) GLYMA04G14810.1_GLM(GLM) GLYMA09G34850.1_GLM(GLM) KEH27668_MET(MET) KEH27669_MET(MET) KEH27670_MET(MET) KEH27671_MET(MET) KEH27672_MET(MET) KHN11816.1_GLS(GLS) KHN42870.1_GLS(GLS) KYP46142.1_CAC(CAC) Lj2g3v1549840.1_LOJ(LOJ) Lj2g3v1549950.1_LOJ(LOJ) OS07T0420700-01_ORS(ORS) OS07T0421300-01_ORS(ORS) Sb02g010060.1_SOB(…
ORTHOMCL610(113 genes,18 taxa):	AT1G11610.1_ART(ART) AT1G11610.2_ART(ART) AT2G30750.1_ART(ART) AT2G30770.1_ART(ART) AT3G48270.1_ART(ART) AT3G48280.1_ART(ART) AT3G48290.1_ART(ART) AT3G48290.2_ART(ART) AT3G48300.1_ART(ART) AT3G48300.2_ART(ART) AT3G48310.1_ART(ART) AT3G48320.1_ART(ART) AT4G13290.1_ART(ART) AT4G13310.1_ART(ART) AT5G24950.1_ART(ART) AT5G24960.1_ART(ART) AT5G42590.1_ART(ART) GLYMA07G31380.1_GLM(GLM) GLYMA07G31390.2_G…
ORTHOMCL611(113 genes,18 taxa):	AT3G14415.1_ART(ART) AT3G14415.2_ART(ART) AT3G14415.3_ART(ART) AT3G14420.1_ART(ART) AT3G14420.2_ART(ART) AT3G14420.3_ART(ART) AT3G14420.4_ART(ART) AT3G14420.5_ART(ART) AT3G14420.6_ART(ART) AT4G18360.1_ART(ART) AT4G18360.2_ART(ART) AT4G18360.4_ART(ART) GLYMA05G27290.2_GLM(GLM) GLYMA05G27290.3_GLM(GLM) GLYMA05G27290.4_GLM(GLM) GLYMA05G27290.5_GLM(GLM) GLYMA05G27290.6_GLM(GLM) GLYMA05G27290.7_GLM(GL…
ORTHOMCL614(112 genes,18 taxa):	AES61155_MET(MET) AES64161_MET(MET) AES86926_MET(MET) AES86927_MET(MET) AES86928_MET(MET) AES97168_MET(MET) AES97170_MET(MET) AT3G04150.1_ART(ART) AT3G04170.1_ART(ART) AT3G04180.1_ART(ART) AT3G04190.1_ART(ART) AT3G04200.1_ART(ART) AT3G05950.1_ART(ART) AT5G39110.1_ART(ART) AT5G39120.1_ART(ART) AT5G39130.1_ART(ART) AT5G39150.1_ART(ART) AT5G39160.1_ART(ART) AT5G39160.2_ART(ART) AT5G39160.3_ART(ART) …
ORTHOMCL615(112 genes,18 taxa):	AES61573_MET(MET) AES92064_MET(MET) AES92066_MET(MET) AT1G48210.1_ART(ART) AT1G48210.2_ART(ART) AT1G48210.3_ART(ART) AT1G48210.4_ART(ART) AT1G48210.5_ART(ART) AT1G48210.6_ART(ART) AT1G48210.7_ART(ART) AT1G48220.1_ART(ART) AT2G47060.1_ART(ART) AT2G47060.2_ART(ART) AT2G47060.3_ART(ART) AT2G47060.4_ART(ART) AT2G47060.5_ART(ART) AT2G47060.6_ART(ART) AT3G17410.1_ART(ART) AT3G17410.2_ART(ART) AT3G62220…
ORTHOMCL616(112 genes,18 taxa):	AES72755_MET(MET) AT1G55610.1_ART(ART) AT1G55610.2_ART(ART) AT2G01950.1_ART(ART) AT3G13380.1_ART(ART) AT4G39400.1_ART(ART) AT5G07280.1_ART(ART) GLYMA04G12860.2_GLM(GLM) GLYMA04G39610.2_GLM(GLM) GLYMA05G26771.1_GLM(GLM) GLYMA06G15270.1_GLM(GLM) GLYMA06G47870.1_GLM(GLM) GLYMA08G09750.1_GLM(GLM) GLYMA10G38255.1_GLM(GLM) GLYMA20G29600.2_GLM(GLM) KEH32872_MET(MET) KEH43739_MET(MET) KHN09560.1_GLS(GLS)…
ORTHOMCL617(112 genes,18 taxa):	AES79546_MET(MET) AES82665_MET(MET) AET03699_MET(MET) AET04862_MET(MET) AT2G38290.1_ART(ART) AT2G38290.2_ART(ART) GLYMA01G30920.2_GLM(GLM) GLYMA02G04960.1_GLM(GLM) GLYMA02G16200.1_GLM(GLM) GLYMA02G16200.2_GLM(GLM) GLYMA05G33010.1_GLM(GLM) GLYMA07G18670.1_GLM(GLM) GLYMA09G41810.1_GLM(GLM) GLYMA10G03601.1_GLM(GLM) GLYMA18G43540.1_GLM(GLM) GLYMA18G43540.2_GLM(GLM) GLYMA19G43380.1_GLM(GLM) KEH28931_M…
ORTHOMCL618(112 genes,18 taxa):	AES80124_MET(MET) AES80125_MET(MET) AES94071_MET(MET) AT1G63420.1_ART(ART) AT1G63420.2_ART(ART) AT2G45830.1_ART(ART) AT2G45830.2_ART(ART) AT2G45830.3_ART(ART) AT2G45830.4_ART(ART) AT2G45830.5_ART(ART) AT2G45830.6_ART(ART) AT2G45840.1_ART(ART) AT3G48980.1_ART(ART) AT3G48980.2_ART(ART) AT3G61270.1_ART(ART) AT3G61270.2_ART(ART) AT3G61280.1_ART(ART) AT3G61280.2_ART(ART) AT3G61290.1_ART(ART) AT5G23850…
ORTHOMCL619(112 genes,18 taxa):	AES99613_MET(MET) AT5G05570.1_ART(ART) AT5G05570.2_ART(ART) GLYMA02G42481.1_GLM(GLM) GLYMA07G18361.1_GLM(GLM) GLYMA18G43225.1_GLM(GLM) GLYMA18G43225.2_GLM(GLM) KEH23187_MET(MET) KHN20308.1_GLS(GLS) KHN44705.1_GLS(GLS) KHN48571.1_GLS(GLS) KYP46696.1_CAC(CAC) KYP73067.1_CAC(CAC) Lj1g3v2360050.1_LOJ(LOJ) Lj1g3v2360050.2_LOJ(LOJ) Lj2g3v2748890.1_LOJ(LOJ) Lj2g3v2748890.3_LOJ(LOJ) Lj2g3v2748890.4_LOJ(L…
ORTHOMCL620(112 genes,18 taxa):	AT2G26890.1_ART(ART) GLYMA05G08040.1_GLM(GLM) GLYMA17G12950.1_GLM(GLM) KEH32095_MET(MET) KHN10408.1_GLS(GLS) KHN15141.1_GLS(GLS) KYP55661.1_CAC(CAC) KYP55662.1_CAC(CAC) Lj4g3v1788170.1_LOJ(LOJ) Lj4g3v1788170.2_LOJ(LOJ) OS10T0575200-01_ORS(ORS) OS10T0575200-02_ORS(ORS) OS10T0575200-03_ORS(ORS) Sb01g028220.1_SOB(SOB) Si033830m_SEI(SEI) XP_003525651.1_GB(GB) XP_004508567.1_CIA(CIA) XP_007155134.1_PH…
ORTHOMCL621(112 genes,18 taxa):	AT4G32620.1_ART(ART) AT4G32620.2_ART(ART) GLYMA14G16390.2_GLM(GLM) GLYMA14G16400.1_GLM(GLM) GLYMA17G30490.1_GLM(GLM) GLYMA17G30730.1_GLM(GLM) KEH39814_MET(MET) KHN05256.1_GLS(GLS) KHN32895.1_GLS(GLS) KHN32896.1_GLS(GLS) KHN34854.1_GLS(GLS) KYP39251.1_CAC(CAC) KYP57196.1_CAC(CAC) Lj1g3v2646150.1_LOJ(LOJ) OS01T0179500-01_ORS(ORS) Sb03g003770.1_SOB(SOB) Sb03g003780.1_SOB(SOB) Si000034m_SEI(SEI) XP_0…
ORTHOMCL622(112 genes,1 taxa):	XP_007143884.1-D100_GB(GB) XP_007143884.1-D117_GB(GB) XP_007143884.1-D16_GB(GB) XP_007143884.1-D224_GB(GB) XP_007143884.1-D256_GB(GB) XP_007143884.1-D66_GB(GB) XP_007143924.1-D616_GB(GB) XP_007143924.1-D679_GB(GB) XP_007144162.1-D182_GB(GB) XP_007144162.1-D444_GB(GB) XP_007144162.1-D527_GB(GB) XP_007144162.1-D581_GB(GB) XP_007149390.1-D748_GB(GB) XP_007152191.1-D494_GB(GB) XP_007153799.1-D181_GB(…
ORTHOMCL623(111 genes,18 taxa):	AES59185_MET(MET) AES59188_MET(MET) AT4G33210.1_ART(ART) GLYMA04G05850.1_GLM(GLM) GLYMA04G05850.2_GLM(GLM) GLYMA06G05840.1_GLM(GLM) GLYMA14G11260.1_GLM(GLM) GLYMA17G34350.1_GLM(GLM) GLYMA17G34350.2_GLM(GLM) KHN17263.1_GLS(GLS) KHN29680.1_GLS(GLS) KHN32173.1_GLS(GLS) KYP45607.1_CAC(CAC) KYP72466.1_CAC(CAC) Lj0g3v0237499.1_LOJ(LOJ) OS10T0396400-01_ORS(ORS) OS10T0396400-02_ORS(ORS) Sb01g023110.1_SOB…
ORTHOMCL624(111 genes,18 taxa):	AES62473_MET(MET) AT1G63700.1_ART(ART) AT1G63700.2_ART(ART) GLYMA01G42960.2_GLM(GLM) GLYMA01G42960.3_GLM(GLM) GLYMA01G42960.4_GLM(GLM) GLYMA08G01881.1_GLM(GLM) GLYMA08G01881.2_GLM(GLM) GLYMA09G24970.1_GLM(GLM) GLYMA10G37730.1_GLM(GLM) GLYMA10G37730.2_GLM(GLM) GLYMA11G02516.1_GLM(GLM) GLYMA16G30030.1_GLM(GLM) GLYMA20G30100.1_GLM(GLM) KEH21078_MET(MET) KHN09317.1_GLS(GLS) KHN12154.1_GLS(GLS) KHN168…
ORTHOMCL625(111 genes,18 taxa):	AES62793_MET(MET) AT5G04600.1_ART(ART) GLYMA02G29190.1_GLM(GLM) GLYMA02G29190.2_GLM(GLM) GLYMA09G17080.3_GLM(GLM) GLYMA09G17080.4_GLM(GLM) KHN02617.1_GLS(GLS) KHN31755.1_GLS(GLS) KYP44099.1_CAC(CAC) Lj2g3v1705490.1_LOJ(LOJ) OS08T0412200-01_ORS(ORS) Sb03g045720.1_SOB(SOB) Sb03g045720.2_SOB(SOB) Si018320m_SEI(SEI) Si018324m_SEI(SEI) XP_002510435.1-D5_GB(GB) XP_002530883.1_RIC(RIC) XP_002532643.1-D1…
ORTHOMCL626(111 genes,18 taxa):	AES64163_MET(MET) AES64164_MET(MET) AES96660_MET(MET) AES96670_MET(MET) AES96671_MET(MET) AES96683_MET(MET) AET02849_MET(MET) AT1G26830.1_ART(ART) AT1G69670.1_ART(ART) AT1G69670.2_ART(ART) AT5G46210.1_ART(ART) GLYMA02G11850.1_GLM(GLM) GLYMA05G27240.1_GLM(GLM) GLYMA08G10180.1_GLM(GLM) GLYMA08G10180.2_GLM(GLM) GLYMA08G41130.1_GLM(GLM) GLYMA13G05310.1_GLM(GLM) GLYMA13G05310.2_GLM(GLM) GLYMA13G29011.…
ORTHOMCL627(111 genes,18 taxa):	AES64583_MET(MET) AES71440_MET(MET) AT1G03370.1_ART(ART) AT1G03370.2_ART(ART) AT5G50170.1_ART(ART) GLYMA04G36180.1_GLM(GLM) GLYMA04G36180.2_GLM(GLM) GLYMA06G18750.1_GLM(GLM) GLYMA06G18750.2_GLM(GLM) GLYMA07G39920.1_GLM(GLM) GLYMA09G01830.1_GLM(GLM) GLYMA09G31520.1_GLM(GLM) GLYMA15G12791.1_GLM(GLM) GLYMA15G12791.2_GLM(GLM) GLYMA17G00850.1_GLM(GLM) GLYMA17G00850.2_GLM(GLM) GLYMA17G00850.3_GLM(GLM) …
ORTHOMCL628(111 genes,18 taxa):	AES64791_MET(MET) AES72717_MET(MET) AET00044_MET(MET) AT2G27060.1_ART(ART) AT2G27060.2_ART(ART) AT2G27060.3_ART(ART) AT4G20940.1_ART(ART) AT5G10020.1_ART(ART) AT5G10020.2_ART(ART) GLYMA02G44210.2_GLM(GLM) GLYMA02G44210.3_GLM(GLM) GLYMA02G44210.4_GLM(GLM) GLYMA02G44210.5_GLM(GLM) GLYMA04G39820.1_GLM(GLM) GLYMA06G15060.1_GLM(GLM) GLYMA08G13060.1_GLM(GLM) GLYMA09G02881.1_GLM(GLM) GLYMA09G02881.2_GLM…
ORTHOMCL629(111 genes,18 taxa):	AES65182_MET(MET) AES92266_MET(MET) AT2G19110.1_ART(ART) AT2G19110.2_ART(ART) AT2G19110.3_ART(ART) AT4G30110.1_ART(ART) AT4G30110.2_ART(ART) AT4G30120.1_ART(ART) AT4G30120.2_ART(ART) GLYMA09G06166.1_GLM(GLM) GLYMA13G00630.2_GLM(GLM) GLYMA17G06800.1_GLM(GLM) GLYMA17G06800.2_GLM(GLM) GLYMA17G06800.3_GLM(GLM) GLYMA17G06800.4_GLM(GLM) KEH37412_MET(MET) KEH37413_MET(MET) KEH37414_MET(MET) KHN17622.1_G…
ORTHOMCL630(111 genes,18 taxa):	AES67400_MET(MET) AES88702_MET(MET) AES89197_MET(MET) AT2G21410.1_ART(ART) AT2G28520.1_ART(ART) AT4G39080.1_ART(ART) GLYMA04G03011.1_GLM(GLM) GLYMA06G03040.1_GLM(GLM) GLYMA06G03040.2_GLM(GLM) GLYMA06G03040.3_GLM(GLM) GLYMA11G12120.1_GLM(GLM) GLYMA11G15730.1_GLM(GLM) GLYMA12G04330.1_GLM(GLM) GLYMA12G07740.1_GLM(GLM) GLYMA13G40430.1_GLM(GLM) GLYMA13G40430.2_GLM(GLM) GLYMA13G40430.3_GLM(GLM) GLYMA15…
ORTHOMCL631(111 genes,18 taxa):	AES71481_MET(MET) AES71482_MET(MET) AT4G24680.1_ART(ART) AT4G24680.2_ART(ART) AT4G24680.3_ART(ART) AT4G24680.4_ART(ART) AT4G24680.5_ART(ART) GLYMA05G02406.1_GLM(GLM) GLYMA05G02406.2_GLM(GLM) GLYMA05G02406.3_GLM(GLM) GLYMA05G02406.4_GLM(GLM) GLYMA05G02406.5_GLM(GLM) GLYMA17G09510.4_GLM(GLM) GLYMA17G09510.5_GLM(GLM) GLYMA17G09510.6_GLM(GLM) KEH35033_MET(MET) KEH35034_MET(MET) KEH35035_MET(MET) KEH3…
ORTHOMCL632(111 genes,18 taxa):	AES72454_MET(MET) AES74737_MET(MET) AES77477_MET(MET) AT3G01150.1_ART(ART) AT3G01150.2_ART(ART) AT3G01150.3_ART(ART) AT3G01150.4_ART(ART) AT5G53180.1_ART(ART) AT5G53180.2_ART(ART) AT5G53180.3_ART(ART) AT5G53180.4_ART(ART) AT5G53180.5_ART(ART) AT5G53180.6_ART(ART) GLYMA04G41660.1_GLM(GLM) GLYMA04G41660.2_GLM(GLM) GLYMA09G37076.1_GLM(GLM) GLYMA13G08170.1_GLM(GLM) GLYMA14G30490.3_GLM(GLM) GLYMA14G30…
ORTHOMCL633(111 genes,18 taxa):	AES73050_MET(MET) AT1G07230.1_ART(ART) AT2G26870.1_ART(ART) AT3G03520.1_ART(ART) AT3G03520.2_ART(ART) AT3G03530.1_ART(ART) AT3G03540.1_ART(ART) AT3G48610.1_ART(ART) GLYMA03G22860.1_GLM(GLM) GLYMA03G22860.2_GLM(GLM) GLYMA04G37360.1_GLM(GLM) GLYMA04G37360.2_GLM(GLM) GLYMA06G17730.1_GLM(GLM) GLYMA06G17730.2_GLM(GLM) GLYMA11G24620.1_GLM(GLM) GLYMA16G08990.1_GLM(GLM) GLYMA16G08990.2_GLM(GLM) GLYMA16G0…
ORTHOMCL634(111 genes,18 taxa):	AES73127_MET(MET) AES74775_MET(MET) AES74777_MET(MET) AT3G01090.1_ART(ART) AT3G01090.2_ART(ART) AT3G01090.3_ART(ART) AT3G29160.1_ART(ART) AT3G29160.2_ART(ART) AT3G29160.3_ART(ART) AT5G39440.1_ART(ART) GLYMA08G26180.1_GLM(GLM) GLYMA13G05700.2_GLM(GLM) GLYMA13G05700.4_GLM(GLM) GLYMA13G05700.5_GLM(GLM) GLYMA18G49770.3_GLM(GLM) GLYMA18G49770.4_GLM(GLM) GLYMA18G49770.5_GLM(GLM) KEH26238_MET(MET) KEH26…
ORTHOMCL635(111 genes,18 taxa):	AES77975_MET(MET) AES78349_MET(MET) AES78350_MET(MET) AES97222_MET(MET) AES97223_MET(MET) AES97224_MET(MET) AT1G69040.1_ART(ART) AT1G69040.2_ART(ART) AT2G03730.1_ART(ART) AT2G03730.2_ART(ART) AT3G01990.10_ART(ART) AT3G01990.11_ART(ART) AT3G01990.1_ART(ART) AT3G01990.2_ART(ART) AT3G01990.3_ART(ART) AT3G01990.4_ART(ART) AT3G01990.5_ART(ART) AT3G01990.6_ART(ART) AT3G01990.7_ART(ART) AT3G01990.8_ART(…
ORTHOMCL636(111 genes,18 taxa):	AES82836_MET(MET) AT1G01060.1_ART(ART) AT1G01060.2_ART(ART) AT1G01060.3_ART(ART) AT1G01060.4_ART(ART) AT1G01060.5_ART(ART) AT1G01060.6_ART(ART) AT1G01060.7_ART(ART) AT1G01060.8_ART(ART) GLYMA03G42260.4_GLM(GLM) GLYMA03G42260.5_GLM(GLM) GLYMA03G42260.6_GLM(GLM) GLYMA03G42260.7_GLM(GLM) GLYMA03G42260.8_GLM(GLM) GLYMA07G05410.4_GLM(GLM) GLYMA07G05410.5_GLM(GLM) GLYMA07G05410.6_GLM(GLM) GLYMA16G01980…
ORTHOMCL637(111 genes,18 taxa):	AES88040_MET(MET) AT3G51950.1_ART(ART) AT3G51950.2_ART(ART) AT3G51950.3_ART(ART) AT3G51950.4_ART(ART) GLYMA09G35980.2_GLM(GLM) GLYMA09G35980.3_GLM(GLM) GLYMA09G35980.4_GLM(GLM) GLYMA09G35980.5_GLM(GLM) GLYMA09G35980.6_GLM(GLM) GLYMA09G35990.3_GLM(GLM) GLYMA09G35990.4_GLM(GLM) GLYMA09G35990.5_GLM(GLM) GLYMA09G35990.6_GLM(GLM) GLYMA12G01340.3_GLM(GLM) GLYMA12G01350.1_GLM(GLM) GLYMA12G01350.2_GLM(GL…
ORTHOMCL638(111 genes,18 taxa):	AES94073_MET(MET) AT1G63300.1_ART(ART) AT5G41140.1_ART(ART) AT5G41140.2_ART(ART) AT5G52280.1_ART(ART) GLYMA01G33845.1_GLM(GLM) GLYMA01G42710.1_GLM(GLM) GLYMA05G37980.1_GLM(GLM) GLYMA08G01610.1_GLM(GLM) GLYMA09G25810.2_GLM(GLM) GLYMA10G38060.1_GLM(GLM) GLYMA11G02730.1_GLM(GLM) GLYMA16G31310.2_GLM(GLM) GLYMA16G31310.3_GLM(GLM) GLYMA20G29761.1_GLM(GLM) GLYMA20G29761.2_GLM(GLM) GLYMA20G29761.3_GLM(GL…
ORTHOMCL639(111 genes,18 taxa):	AES97093_MET(MET) AET01993_MET(MET) AT1G01190.1_ART(ART) AT1G01190.2_ART(ART) AT1G13710.1_ART(ART) AT1G74110.1_ART(ART) AT2G46660.1_ART(ART) AT3G61880.1_ART(ART) AT3G61880.2_ART(ART) GLYMA01G07580.2_GLM(GLM) GLYMA02G13210.1_GLM(GLM) GLYMA05G00220.1_GLM(GLM) GLYMA05G27970.1_GLM(GLM) GLYMA07G05820.1_GLM(GLM) GLYMA08G10950.1_GLM(GLM) GLYMA11G37110.2_GLM(GLM) GLYMA16G02400.1_GLM(GLM) GLYMA17G08820.1_…
ORTHOMCL640(111 genes,18 taxa):	AES99971_MET(MET) AES99979_MET(MET) AES99981_MET(MET) AES99985_MET(MET) AES99996_MET(MET) AES99997_MET(MET) AT5G20930.1_ART(ART) GLYMA02G43950.1_GLM(GLM) GLYMA14G04910.1_GLM(GLM) GLYMA14G04910.2_GLM(GLM) KHM99109.1_GLS(GLS) KHN38463.1_GLS(GLS) KYP71053.1_CAC(CAC) Lj1g3v1663400.1_LOJ(LOJ) Lj1g3v1663400.2_LOJ(LOJ) OS03T0749800-01_ORS(ORS) OS03T0749800-02_ORS(ORS) Sb01g008020.1_SOB(SOB) Si034545m_SE…
ORTHOMCL641(111 genes,18 taxa):	AT2G16390.1_ART(ART) AT2G16390.2_ART(ART) AT2G21450.1_ART(ART) AT2G21450.2_ART(ART) AT2G21450.3_ART(ART) GLYMA12G36460.1_GLM(GLM) GLYMA12G36460.2_GLM(GLM) GLYMA12G36460.3_GLM(GLM) GLYMA13G27170.2_GLM(GLM) GLYMA13G27170.3_GLM(GLM) KEH19100_MET(MET) KEH37316_MET(MET) KHN19463.1_GLS(GLS) KHN37628.1_GLS(GLS) KYP69025.1_CAC(CAC) KYP69029.1_CAC(CAC) Lj0g3v0103029.1_LOJ(LOJ) Lj0g3v0103029.2_LOJ(LOJ) Lj4…
ORTHOMCL642(111 genes,18 taxa):	AT2G35940.1_ART(ART) AT2G35940.2_ART(ART) AT2G35940.3_ART(ART) GLYMA02G35450.1_GLM(GLM) GLYMA02G35450.2_GLM(GLM) GLYMA02G35450.3_GLM(GLM) GLYMA03G36070.1_GLM(GLM) GLYMA10G10040.1_GLM(GLM) GLYMA10G10040.2_GLM(GLM) GLYMA11G18270.2_GLM(GLM) GLYMA11G18270.3_GLM(GLM) GLYMA11G18270.4_GLM(GLM) GLYMA11G18270.5_GLM(GLM) GLYMA11G18270.6_GLM(GLM) GLYMA12G10030.2_GLM(GLM) GLYMA12G31480.2_GLM(GLM) GLYMA13G389…
ORTHOMCL643(111 genes,18 taxa):	AT3G01770.1_ART(ART) AT3G01770.2_ART(ART) AT3G27260.1_ART(ART) AT3G27260.2_ART(ART) AT3G27260.3_ART(ART) AT3G27260.4_ART(ART) AT5G14270.1_ART(ART) AT5G14270.2_ART(ART) AT5G14270.3_ART(ART) AT5G63320.1_ART(ART) AT5G63320.2_ART(ART) AT5G63320.3_ART(ART) GLYMA04G36910.2_GLM(GLM) GLYMA05G03070.2_GLM(GLM) GLYMA06G18070.2_GLM(GLM) GLYMA16G06710.1_GLM(GLM) GLYMA16G06710.2_GLM(GLM) GLYMA16G06720.2_GLM(GL…
ORTHOMCL644(110 genes,18 taxa):	AES62585_MET(MET) AES62586_MET(MET) AES67855_MET(MET) AES94123_MET(MET) AES94124_MET(MET) AT1G12570.1_ART(ART) AT1G72970.1_ART(ART) AT1G72970.2_ART(ART) AT3G56060.1_ART(ART) AT5G51930.1_ART(ART) AT5G51930.2_ART(ART) AT5G51950.1_ART(ART) AT5G51950.2_ART(ART) AT5G51950.3_ART(ART) GLYMA05G03580.1_GLM(GLM) GLYMA0615S00200.2_GLM(GLM) GLYMA0615S00250.1_GLM(GLM) GLYMA07G01220.2_GLM(GLM) GLYMA08G20600.2_…
ORTHOMCL645(110 genes,18 taxa):	AES71901_MET(MET) AT4G30990.1_ART(ART) AT4G30990.2_ART(ART) AT4G30990.3_ART(ART) GLYMA18G01940.1_GLM(GLM) KHN31385.1_GLS(GLS) KYP57020.1_CAC(CAC) Lj0g3v0327189.1_LOJ(LOJ) Lj0g3v0327189.2_LOJ(LOJ) Lj0g3v0327189.3_LOJ(LOJ) OS01T0584800-01_ORS(ORS) Sb03g026150.1_SOB(SOB) Sb03g026160.1_SOB(SOB) Si000001m_SEI(SEI) XP_004492742.1_CIA(CIA) XP_006601933.1_GB(GB) XP_007163660.1_PHV(PHV) XP_008377593.1_MAD…
ORTHOMCL646(110 genes,18 taxa):	AES74214_MET(MET) AES74216_MET(MET) AES89162_MET(MET) AT2G16370.1_ART(ART) AT2G16370.2_ART(ART) AT2G16370.3_ART(ART) AT2G21550.1_ART(ART) AT2G21550.2_ART(ART) AT4G34570.1_ART(ART) AT4G34570.2_ART(ART) AT4G34570.3_ART(ART) AT4G34570.4_ART(ART) AT4G34570.5_ART(ART) GLYMA04G01244.1_GLM(GLM) GLYMA04G01244.2_GLM(GLM) GLYMA06G01280.2_GLM(GLM) GLYMA06G01280.3_GLM(GLM) GLYMA06G01280.4_GLM(GLM) GLYMA06G01…
ORTHOMCL647(110 genes,18 taxa):	AES86795_MET(MET) AES86796_MET(MET) AES86797_MET(MET) AT3G09100.1_ART(ART) AT3G09100.2_ART(ART) AT5G01290.1_ART(ART) AT5G28210.1_ART(ART) GLYMA01G27240.3_GLM(GLM) GLYMA01G27240.4_GLM(GLM) GLYMA03G14700.2_GLM(GLM) GLYMA03G14700.3_GLM(GLM) GLYMA03G14700.4_GLM(GLM) GLYMA03G14700.5_GLM(GLM) GLYMA03G14700.6_GLM(GLM) GLYMA03G30870.3_GLM(GLM) GLYMA03G30870.4_GLM(GLM) GLYMA03G30870.5_GLM(GLM) GLYMA07G174…
ORTHOMCL648(110 genes,17 taxa):	AES87595_MET(MET) AT1G22870.1_ART(ART) AT1G22870.2_ART(ART) AT1G22870.3_ART(ART) AT1G22870.4_ART(ART) AT1G71410.1_ART(ART) AT1G71410.2_ART(ART) GLYMA09G00470.1_GLM(GLM) GLYMA12G37070.1_GLM(GLM) KHN19409.1_GLS(GLS) KHN40902.1_GLS(GLS) Lj3g3v0461980.1_LOJ(LOJ) Lj3g3v0462250.1_LOJ(LOJ) OS01T0616100-01_ORS(ORS) Sb03g027880.1_SOB(SOB) Si000192m_SEI(SEI) XP_007133873.1_GB(GB) XP_007133873.1_PHV(PHV) XP…
ORTHOMCL649(110 genes,18 taxa):	AET01826_MET(MET) AT3G14120.1_ART(ART) AT3G14120.2_ART(ART) AT3G14120.3_ART(ART) GLYMA07G04675.1_GLM(GLM) KHN01436.1_GLS(GLS) KYP41292.1_CAC(CAC) Lj3g3v2576300.1_LOJ(LOJ) OS11T0643700-01_ORS(ORS) Sb05g025620.1_SOB(SOB) Si025851m_SEI(SEI) XP_004510533.1_CIA(CIA) XP_004510534.1_CIA(CIA) XP_006583170.1_GB(GB) XP_007135412.1_PHV(PHV) XP_008342432.1_MAD(MAD) XP_014516582.1_VIR(VIR) XP_015580874.1_RIC(…
ORTHOMCL650(110 genes,18 taxa):	AT1G16860.1_ART(ART) AT1G78880.1_ART(ART) GLYMA07G00470.1_GLM(GLM) GLYMA07G02360.1_GLM(GLM) GLYMA07G02360.2_GLM(GLM) GLYMA08G23650.3_GLM(GLM) GLYMA08G23650.4_GLM(GLM) GLYMA08G23650.5_GLM(GLM) GLYMA08G23650.6_GLM(GLM) GLYMA08G23650.7_GLM(GLM) GLYMA08G23950.1_GLM(GLM) GLYMA08G23950.2_GLM(GLM) GLYMA13G45000.2_GLM(GLM) GLYMA13G45000.3_GLM(GLM) GLYMA15G00330.1_GLM(GLM) KEH28533_MET(MET) KEH28593_MET(M…
ORTHOMCL651(110 genes,18 taxa):	AT3G44340.1_ART(ART) AT3G44340.2_ART(ART) AT3G44340.3_ART(ART) AT3G44340.4_ART(ART) AT3G44340.5_ART(ART) AT4G32640.1_ART(ART) AT4G32640.2_ART(ART) GLYMA10G42720.2_GLM(GLM) GLYMA20G24330.1_GLM(GLM) KEH44334_MET(MET) KHN11476.1_GLS(GLS) KHN37407.1_GLS(GLS) KYP69169.1_CAC(CAC) Lj0g3v0203219.1_LOJ(LOJ) Lj5g3v2241210.1_LOJ(LOJ) Lj5g3v2241210.2_LOJ(LOJ) OS11T0482100-01_ORS(ORS) OS12T0430000-00_ORS(ORS)…
ORTHOMCL653(109 genes,18 taxa):	AES61415_MET(MET) AES61417_MET(MET) AES61418_MET(MET) AES61419_MET(MET) AES82417_MET(MET) AES86316_MET(MET) AES86317_MET(MET) AT3G05610.1_ART(ART) AT3G06830.1_ART(ART) AT5G27870.1_ART(ART) AT5G49180.1_ART(ART) GLYMA01G27260.1_GLM(GLM) GLYMA0248S00200.1_GLM(GLM) GLYMA0248S00220.1_GLM(GLM) GLYMA03G39360.1_GLM(GLM) GLYMA07G02750.1_GLM(GLM) GLYMA07G02780.1_GLM(GLM) GLYMA07G02790.1_GLM(GLM) GLYMA07G03…
ORTHOMCL654(109 genes,18 taxa):	AES63109_MET(MET) AES77223_MET(MET) AES77454_MET(MET) AES77649_MET(MET) AES87363_MET(MET) AES90846_MET(MET) AES94411_MET(MET) AT1G32450.1_ART(ART) AT4G21680.1_ART(ART) AT5G19640.1_ART(ART) GLYMA01G40850.1_GLM(GLM) GLYMA05G06130.1_GLM(GLM) GLYMA05G06130.2_GLM(GLM) GLYMA08G47640.2_GLM(GLM) GLYMA09G37220.1_GLM(GLM) GLYMA09G37220.2_GLM(GLM) GLYMA09G37230.1_GLM(GLM) GLYMA10G44320.1_GLM(GLM) GLYMA10G44…
ORTHOMCL655(109 genes,18 taxa):	AES65032_MET(MET) AES91952_MET(MET) AT3G06670.1_ART(ART) AT3G06670.2_ART(ART) AT5G49390.1_ART(ART) AT5G49390.2_ART(ART) GLYMA07G37040.1_GLM(GLM) GLYMA09G04260.1_GLM(GLM) GLYMA09G04260.2_GLM(GLM) GLYMA09G04260.3_GLM(GLM) GLYMA09G04260.4_GLM(GLM) GLYMA15G15270.1_GLM(GLM) GLYMA17G03570.1_GLM(GLM) KEH37155_MET(MET) KHN02908.1_GLS(GLS) KHN03306.1_GLS(GLS) KHN12893.1_GLS(GLS) KHN14665.1_GLS(GLS) KYP578…
ORTHOMCL656(109 genes,18 taxa):	AES68261_MET(MET) AT1G17450.1_ART(ART) AT1G17450.2_ART(ART) AT1G17450.3_ART(ART) AT1G58766.1_ART(ART) AT1G59077.1_ART(ART) AT1G59453.1_ART(ART) AT1G59470.1_ART(ART) GLYMA0002S50.1_GLM(GLM) GLYMA12G00241.1_GLM(GLM) GLYMA12G00241.2_GLM(GLM) GLYMA16G34601.1_GLM(GLM) GLYMA16G34601.2_GLM(GLM) GLYMA16G34601.3_GLM(GLM) GLYMA17G33550.1_GLM(GLM) GLYMA19G02281.1_GLM(GLM) GLYMA19G45391.1_GLM(GLM) KEH32778_M…
ORTHOMCL657(109 genes,18 taxa):	AES68401_MET(MET) AES71944_MET(MET) AES81610_MET(MET) AES97509_MET(MET) AET00790_MET(MET) AET00791_MET(MET) AT2G20370.1_ART(ART) AT2G29040.1_ART(ART) AT4G13990.1_ART(ART) AT4G13990.2_ART(ART) GLYMA03G32481.1_GLM(GLM) GLYMA08G29110.2_GLM(GLM) GLYMA10G04640.1_GLM(GLM) GLYMA11G36640.1_GLM(GLM) GLYMA13G18940.2_GLM(GLM) GLYMA13G18940.3_GLM(GLM) GLYMA18G00560.1_GLM(GLM) GLYMA18G52000.2_GLM(GLM) GLYMA18…
ORTHOMCL658(109 genes,18 taxa):	AES71876_MET(MET) AES91491_MET(MET) AT2G42520.1_ART(ART) AT2G42520.2_ART(ART) AT2G42520.3_ART(ART) AT3G58510.1_ART(ART) AT3G58510.2_ART(ART) AT3G58510.3_ART(ART) AT3G58570.1_ART(ART) GLYMA02G26630.2_GLM(GLM) GLYMA02G26630.3_GLM(GLM) GLYMA02G26630.4_GLM(GLM) GLYMA05G28770.1_GLM(GLM) GLYMA05G28770.2_GLM(GLM) GLYMA08G11920.1_GLM(GLM) GLYMA09G15946.1_GLM(GLM) GLYMA11G36440.1_GLM(GLM) GLYMA11G36440.2_…
ORTHOMCL659(109 genes,18 taxa):	AES77452_MET(MET) AES96988_MET(MET) AT1G06430.1_ART(ART) AT1G06430.2_ART(ART) AT1G06430.3_ART(ART) AT1G50250.1_ART(ART) AT2G30950.1_ART(ART) AT2G30950.2_ART(ART) AT2G30950.3_ART(ART) AT2G30950.4_ART(ART) AT2G36730.1_ART(ART) AT5G15250.1_ART(ART) AT5G15250.2_ART(ART) AT5G42270.1_ART(ART) GLYMA04G02100.1_GLM(GLM) GLYMA05G26230.1_GLM(GLM) GLYMA06G02200.1_GLM(GLM) GLYMA08G09160.1_GLM(GLM) GLYMA09G058…
ORTHOMCL660(109 genes,18 taxa):	AES80972_MET(MET) AES80973_MET(MET) AT1G74680.1_ART(ART) AT3G03630.1_ART(ART) AT3G03650.1_ART(ART) AT3G45400.1_ART(ART) GLYMA01G07060.1_GLM(GLM) GLYMA02G12920.2_GLM(GLM) GLYMA03G00900.2_GLM(GLM) GLYMA03G00910.1_GLM(GLM) GLYMA04G33600.1_GLM(GLM) GLYMA04G33600.2_GLM(GLM) GLYMA05G01051.1_GLM(GLM) GLYMA06G20840.2_GLM(GLM) GLYMA17G10840.1_GLM(GLM) GLYMA19G29730.1_GLM(GLM) GLYMA19G29741.1_GLM(GLM) KEH2…
ORTHOMCL661(108 genes,18 taxa):	AES59963_MET(MET) AES59966_MET(MET) AES95773_MET(MET) AT5G46910.1_ART(ART) AT5G46910.2_ART(ART) GLYMA01G01860.2_GLM(GLM) GLYMA01G01860.3_GLM(GLM) GLYMA07G31750.2_GLM(GLM) GLYMA09G34040.2_GLM(GLM) GLYMA09G42040.1_GLM(GLM) GLYMA10G33540.2_GLM(GLM) GLYMA10G33540.3_GLM(GLM) KEH27695_MET(MET) KHM99066.1_GLS(GLS) KHN04851.1_GLS(GLS) KHN29586.1_GLS(GLS) KHN30701.1_GLS(GLS) KHN38951.1_GLS(GLS) KYP66425.1…
ORTHOMCL662(108 genes,18 taxa):	AES61845_MET(MET) AES67156_MET(MET) AES88189_MET(MET) AT1G03445.1_ART(ART) AT1G03445.2_ART(ART) AT1G08420.1_ART(ART) AT1G08420.2_ART(ART) AT2G27210.1_ART(ART) AT2G27210.2_ART(ART) AT4G03080.1_ART(ART) GLYMA02G17040.1_GLM(GLM) GLYMA02G17040.2_GLM(GLM) GLYMA02G17040.3_GLM(GLM) GLYMA02G17040.4_GLM(GLM) GLYMA02G17040.5_GLM(GLM) GLYMA10G02760.2_GLM(GLM) GLYMA11G18090.1_GLM(GLM) GLYMA12G10120.1_GLM(GLM…
ORTHOMCL663(108 genes,18 taxa):	AES65579_MET(MET) AES92187_MET(MET) AET01809_MET(MET) AT1G19110.1_ART(ART) AT1G72500.1_ART(ART) AT1G72500.2_ART(ART) AT1G72500.3_ART(ART) GLYMA07G04550.1_GLM(GLM) GLYMA07G04550.2_GLM(GLM) GLYMA09G08210.1_GLM(GLM) GLYMA13G17130.1_GLM(GLM) GLYMA13G17130.4_GLM(GLM) GLYMA13G17130.5_GLM(GLM) GLYMA13G17130.6_GLM(GLM) GLYMA15G19731.1_GLM(GLM) GLYMA16G01130.2_GLM(GLM) GLYMA17G05580.1_GLM(GLM) GLYMA17G055…
ORTHOMCL664(108 genes,18 taxa):	AES67541_MET(MET) AES80236_MET(MET) AES88741_MET(MET) AES94027_MET(MET) AT1G01570.1_ART(ART) AT1G01570.2_ART(ART) AT1G07850.1_ART(ART) AT4G00295.1_ART(ART) AT4G11350.1_ART(ART) AT4G11350.2_ART(ART) AT4G23490.1_ART(ART) AT5G41460.1_ART(ART) GLYMA01G43050.1_GLM(GLM) GLYMA05G37540.1_GLM(GLM) GLYMA07G07360.1_GLM(GLM) GLYMA08G02030.1_GLM(GLM) GLYMA09G39233.1_GLM(GLM) GLYMA11G02440.1_GLM(GLM) GLYMA13G4…
ORTHOMCL665(108 genes,18 taxa):	AES71529_MET(MET) AES71530_MET(MET) AES91162_MET(MET) AT1G27500.1_ART(ART) AT1G27500.2_ART(ART) AT3G27960.1_ART(ART) AT3G27960.2_ART(ART) AT3G27960.3_ART(ART) AT4G10840.1_ART(ART) AT4G10840.2_ART(ART) GLYMA04G35600.1_GLM(GLM) GLYMA05G02160.2_GLM(GLM) GLYMA05G08530.1_GLM(GLM) GLYMA05G08530.2_GLM(GLM) GLYMA05G36660.1_GLM(GLM) GLYMA06G19430.2_GLM(GLM) GLYMA08G02900.1_GLM(GLM) GLYMA16G02600.1_GLM(GLM…
ORTHOMCL666(108 genes,18 taxa):	AES96201_MET(MET) AT1G60200.1_ART(ART) AT1G60200.2_ART(ART) AT1G60200.3_ART(ART) AT1G60200.4_ART(ART) GLYMA01G03810.1_GLM(GLM) GLYMA01G03810.2_GLM(GLM) GLYMA02G03900.1_GLM(GLM) GLYMA02G03900.2_GLM(GLM) KEH27759_MET(MET) KHN00350.1_GLS(GLS) KHN12101.1_GLS(GLS) KYP66169.1_CAC(CAC) Lj2g3v1391610.1_LOJ(LOJ) Lj2g3v1391610.2_LOJ(LOJ) OS08T0416400-01_ORS(ORS) OS08T0416400-02_ORS(ORS) Sb07g020330.1_SOB(S…
ORTHOMCL667(108 genes,18 taxa):	AET03633_MET(MET) AET03634_MET(MET) AET03845_MET(MET) AT2G22330.1_ART(ART) AT2G22330.2_ART(ART) AT4G39950.1_ART(ART) AT4G39950.2_ART(ART) AT5G05260.1_ART(ART) AT5G05260.2_ART(ART) AT5G35917.1_ART(ART) GLYMA11G31120.1_GLM(GLM) GLYMA11G31151.1_GLM(GLM) GLYMA13G06880.1_GLM(GLM) GLYMA18G05860.1_GLM(GLM) GLYMA20G15480.2_GLM(GLM) GLYMA20G15960.1_GLM(GLM) KEH20391_MET(MET) KEH34365_MET(MET) KEH34486_MET…
ORTHOMCL668(108 genes,18 taxa):	AET04475_MET(MET) AET04476_MET(MET) AT1G30620.1_ART(ART) AT1G30620.2_ART(ART) AT1G30620.3_ART(ART) AT1G30620.4_ART(ART) AT1G30620.5_ART(ART) AT1G30620.6_ART(ART) AT4G20460.1_ART(ART) AT5G44480.1_ART(ART) AT5G44480.2_ART(ART) AT5G44480.3_ART(ART) AT5G44480.4_ART(ART) GLYMA05G30410.1_GLM(GLM) GLYMA05G30410.2_GLM(GLM) GLYMA05G30410.3_GLM(GLM) GLYMA08G13540.2_GLM(GLM) GLYMA08G13540.3_GLM(GLM) GLYMA09…
ORTHOMCL669(107 genes,18 taxa):	AES63344_MET(MET) AES98370_MET(MET) AET01155_MET(MET) AT1G10980.1_ART(ART) AT1G61670.1_ART(ART) AT1G61670.2_ART(ART) AT1G72480.1_ART(ART) AT2G01070.1_ART(ART) AT2G01070.2_ART(ART) GLYMA07G04590.1_GLM(GLM) GLYMA07G14850.2_GLM(GLM) GLYMA08G19670.1_GLM(GLM) GLYMA15G05370.1_GLM(GLM) GLYMA16G01180.1_GLM(GLM) KEH17786_MET(MET) KEH18492_MET(MET) KHN01429.1_GLS(GLS) KHN25082.1_GLS(GLS) KHN26697.1_GLS(GLS…
ORTHOMCL670(107 genes,18 taxa):	AES65106_MET(MET) AET04491_MET(MET) AET04492_MET(MET) AET04493_MET(MET) AT1G17120.1_ART(ART) AT2G34960.1_ART(ART) AT4G21120.1_ART(ART) AT4G21120.2_ART(ART) GLYMA05G30510.1_GLM(GLM) GLYMA08G13640.2_GLM(GLM) GLYMA08G13640.3_GLM(GLM) GLYMA08G13655.1_GLM(GLM) GLYMA09G01230.1_GLM(GLM) GLYMA09G05540.1_GLM(GLM) GLYMA09G05580.1_GLM(GLM) GLYMA09G10300.1_GLM(GLM) GLYMA09G21070.2_GLM(GLM) GLYMA09G21070.3_GL…
ORTHOMCL671(107 genes,18 taxa):	AES68206_MET(MET) AES86535_MET(MET) AT1G15780.1_ART(ART) AT1G15780.2_ART(ART) AT1G15780.3_ART(ART) GLYMA07G03160.1_GLM(GLM) GLYMA08G22950.2_GLM(GLM) GLYMA08G22950.3_GLM(GLM) GLYMA13G44470.1_GLM(GLM) GLYMA15G00790.1_GLM(GLM) GLYMA15G00790.2_GLM(GLM) KEH39611_MET(MET) KHN01306.1_GLS(GLS) KHN01307.1_GLS(GLS) KHN22422.1_GLS(GLS) KHN38008.1_GLS(GLS) KHN44201.1_GLS(GLS) KYP35225.1_CAC(CAC) KYP56775.1_C…
ORTHOMCL672(107 genes,18 taxa):	AES69025_MET(MET) AES81425_MET(MET) AT5G06900.1_ART(ART) GLYMA02G30010.1_GLM(GLM) GLYMA03G29780.1_GLM(GLM) GLYMA03G29790.1_GLM(GLM) GLYMA03G29950.1_GLM(GLM) GLYMA08G46520.1_GLM(GLM) GLYMA10G12060.1_GLM(GLM) GLYMA10G12100.1_GLM(GLM) GLYMA12G07190.1_GLM(GLM) GLYMA12G07200.1_GLM(GLM) GLYMA19G32650.1_GLM(GLM) GLYMA19G32880.1_GLM(GLM) KEH16445_MET(MET) KEH16480_MET(MET) KEH16481_MET(MET) KEH16482_MET(…
ORTHOMCL673(107 genes,18 taxa):	AES69338_MET(MET) AT3G52140.1_ART(ART) AT3G52140.2_ART(ART) AT3G52140.3_ART(ART) AT3G52140.4_ART(ART) GLYMA08G16180.1_GLM(GLM) GLYMA15G42670.1_GLM(GLM) KEH16115_MET(MET) KHN29207.1_GLS(GLS) KHN49026.1_GLS(GLS) KYP33288.1_CAC(CAC) KYP49168.1_CAC(CAC) Lj0g3v0114629.1_LOJ(LOJ) Lj3g3v0477990.1_LOJ(LOJ) Lj3g3v0477990.2_LOJ(LOJ) OS02T0717400-01_ORS(ORS) Sb04g029850.1_SOB(SOB) Si016098m_SEI(SEI) XP_0025…
ORTHOMCL674(107 genes,18 taxa):	AES71446_MET(MET) AES71447_MET(MET) AES96091_MET(MET) AES96093_MET(MET) AT2G42490.1_ART(ART) AT3G26600.1_ART(ART) AT3G26600.2_ART(ART) GLYMA01G03210.1_GLM(GLM) GLYMA02G04350.2_GLM(GLM) GLYMA02G04360.1_GLM(GLM) GLYMA05G02560.1_GLM(GLM) GLYMA06G18810.1_GLM(GLM) GLYMA06G18810.2_GLM(GLM) GLYMA06G18810.3_GLM(GLM) GLYMA06G18810.4_GLM(GLM) GLYMA08G38990.1_GLM(GLM) GLYMA08G38990.2_GLM(GLM) GLYMA17G09295.…
ORTHOMCL675(107 genes,18 taxa):	AES80997_MET(MET) AES80998_MET(MET) AES80999_MET(MET) AES81000_MET(MET) AES81002_MET(MET) AT1G33080.1_ART(ART) AT1G33080.2_ART(ART) AT1G33090.1_ART(ART) AT1G33100.1_ART(ART) AT1G33110.1_ART(ART) AT1G33110.2_ART(ART) AT3G03620.1_ART(ART) AT3G03620.2_ART(ART) AT5G17700.1_ART(ART) AT5G17700.2_ART(ART) AT5G17700.3_ART(ART) GLYMA03G00750.2_GLM(GLM) GLYMA03G00750.3_GLM(GLM) GLYMA03G00750.4_GLM(GLM) GLY…
ORTHOMCL676(107 genes,18 taxa):	AES88725_MET(MET) AT5G02810.1_ART(ART) AT5G02810.2_ART(ART) GLYMA10G05520.2_GLM(GLM) GLYMA11G15580.2_GLM(GLM) GLYMA11G15580.3_GLM(GLM) GLYMA11G15580.4_GLM(GLM) GLYMA11G15580.5_GLM(GLM) GLYMA12G07861.1_GLM(GLM) GLYMA12G07861.2_GLM(GLM) GLYMA12G07861.3_GLM(GLM) GLYMA13G19871.1_GLM(GLM) GLYMA13G19871.2_GLM(GLM) GLYMA13G19871.3_GLM(GLM) GLYMA13G19871.4_GLM(GLM) KEH42301_MET(MET) KEH42302_MET(MET) KEH…
ORTHOMCL677(107 genes,18 taxa):	AES90897_MET(MET) AES94279_MET(MET) AET01061_MET(MET) AT1G20550.1_ART(ART) AT1G76270.1_ART(ART) AT4G16650.1_ART(ART) AT4G16650.2_ART(ART) AT4G38390.1_ART(ART) GLYMA01G41740.2_GLM(GLM) GLYMA02G48050.1_GLM(GLM) GLYMA04G02010.1_GLM(GLM) GLYMA05G04720.1_GLM(GLM) GLYMA06G02110.2_GLM(GLM) GLYMA11G03641.1_GLM(GLM) GLYMA11G03641.2_GLM(GLM) GLYMA14G00520.2_GLM(GLM) GLYMA17G15170.1_GLM(GLM) KEH36297_MET(ME…
ORTHOMCL678(107 genes,18 taxa):	AES92357_MET(MET) AT5G57610.1_ART(ART) GLYMA13G01190.4_GLM(GLM) GLYMA13G01190.5_GLM(GLM) GLYMA13G01190.6_GLM(GLM) GLYMA17G07320.2_GLM(GLM) KHN17573.1_GLS(GLS) KHN34797.1_GLS(GLS) KYP57429.1_CAC(CAC) Lj4g3v2080380.1_LOJ(LOJ) Lj4g3v2080380.2_LOJ(LOJ) OS02T0786200-01_ORS(ORS) Sb04g035290.1_SOB(SOB) Sb04g035290.2_SOB(SOB) Si016154m_SEI(SEI) Si016155m_SEI(SEI) XP_002523553.1-D3_GB(GB) XP_002526218.2_R…
ORTHOMCL679(107 genes,17 taxa):	AT4G25515.1_ART(ART) AT4G25520.1_ART(ART) AT4G25520.2_ART(ART) AT5G62090.1_ART(ART) AT5G62090.2_ART(ART) AT5G62090.3_ART(ART) GLYMA09G26960.1_GLM(GLM) GLYMA09G26960.2_GLM(GLM) GLYMA09G26970.1_GLM(GLM) GLYMA09G26985.1_GLM(GLM) GLYMA09G27000.1_GLM(GLM) GLYMA16G32250.1_GLM(GLM) GLYMA16G32260.1_GLM(GLM) GLYMA16G32260.2_GLM(GLM) KHN25175.1_GLS(GLS) KHN25176.1_GLS(GLS) KHN31532.1_GLS(GLS) KHN31533.1_GL…
ORTHOMCL680(107 genes,8 taxa):	GLYMA01G15744.1_GLM(GLM) GLYMA02G34091.1_GLM(GLM) GLYMA02G35605.1_GLM(GLM) GLYMA04G13365.1_GLM(GLM) GLYMA04G32883.1_GLM(GLM) GLYMA06G31561.1_GLM(GLM) GLYMA06G31572.1_GLM(GLM) GLYMA06G34561.1_GLM(GLM) GLYMA07G13111.1_GLM(GLM) GLYMA07G17511.1_GLM(GLM) GLYMA07G17532.1_GLM(GLM) GLYMA08G27342.1_GLM(GLM) GLYMA09G09661.1_GLM(GLM) GLYMA09G18511.1_GLM(GLM) GLYMA09G27733.1_GLM(GLM) GLYMA09G27746.1_GLM(GLM)…
ORTHOMCL682(107 genes,2 taxa):	XP_007142861.1-D55_GB(GB) XP_007143884.1-D150_GB(GB) XP_007143924.1-D496_GB(GB) XP_007143924.1-D550_GB(GB) XP_007143924.1-D553_GB(GB) XP_007143924.1-D592_GB(GB) XP_007143924.1-D619_GB(GB) XP_007143924.1-D636_GB(GB) XP_007143924.1-D642_GB(GB) XP_007143924.1-D644_GB(GB) XP_007143924.1-D664_GB(GB) XP_007143924.1-D677_GB(GB) XP_007144162.1-D550_GB(GB) XP_007144162.1-D570_GB(GB) XP_007144271.1-D75_GB(…
ORTHOMCL683(106 genes,18 taxa):	AES59193_MET(MET) AT2G26330.1_ART(ART) AT5G07180.1_ART(ART) AT5G07180.2_ART(ART) AT5G62230.1_ART(ART) AT5G62230.2_ART(ART) GLYMA04G05912.1_GLM(GLM) GLYMA04G05912.2_GLM(GLM) GLYMA06G05900.4_GLM(GLM) GLYMA06G05900.5_GLM(GLM) GLYMA06G05900.6_GLM(GLM) GLYMA09G27950.1_GLM(GLM) GLYMA10G38730.1_GLM(GLM) GLYMA14G11220.1_GLM(GLM) GLYMA14G11220.2_GLM(GLM) GLYMA16G32830.1_GLM(GLM) GLYMA16G32830.2_GLM(GLM) G…
ORTHOMCL684(106 genes,18 taxa):	AES61079_MET(MET) AES89853_MET(MET) AES95453_MET(MET) AET03490_MET(MET) AT1G03990.1_ART(ART) AT3G23410.1_ART(ART) AT3G23410.2_ART(ART) AT4G19380.1_ART(ART) AT4G19380.2_ART(ART) AT4G28570.1_ART(ART) AT4G28570.2_ART(ART) GLYMA01G35620.1_GLM(GLM) GLYMA06G42400.2_GLM(GLM) GLYMA09G35210.2_GLM(GLM) GLYMA10G32640.2_GLM(GLM) GLYMA12G15940.1_GLM(GLM) GLYMA16G08300.2_GLM(GLM) GLYMA16G16415.1_GLM(GLM) GLYMA…
ORTHOMCL685(106 genes,18 taxa):	AES63728_MET(MET) AES63729_MET(MET) AT1G11170.1_ART(ART) AT1G11170.2_ART(ART) AT1G11170.3_ART(ART) AT1G11170.4_ART(ART) AT1G11170.5_ART(ART) AT1G11170.6_ART(ART) AT1G11170.7_ART(ART) AT1G11170.8_ART(ART) AT1G11170.9_ART(ART) AT1G61240.1_ART(ART) AT1G61240.2_ART(ART) AT1G61240.3_ART(ART) AT1G61240.4_ART(ART) AT1G61240.5_ART(ART) AT1G61240.6_ART(ART) AT1G61240.7_ART(ART) AT1G61240.8_ART(ART) GLYMA0…
ORTHOMCL686(106 genes,18 taxa):	AES64624_MET(MET) AT4G17150.1_ART(ART) AT4G17150.2_ART(ART) AT4G17150.3_ART(ART) AT4G17150.4_ART(ART) AT4G17150.5_ART(ART) GLYMA07G40050.3_GLM(GLM) GLYMA07G40050.4_GLM(GLM) GLYMA07G40050.5_GLM(GLM) GLYMA07G40050.6_GLM(GLM) GLYMA09G02051.1_GLM(GLM) GLYMA09G02051.2_GLM(GLM) GLYMA15G12950.2_GLM(GLM) GLYMA15G12950.3_GLM(GLM) GLYMA15G12950.4_GLM(GLM) GLYMA15G12950.5_GLM(GLM) GLYMA15G12950.6_GLM(GLM) G…
ORTHOMCL687(106 genes,18 taxa):	AES66420_MET(MET) AES66425_MET(MET) AES66427_MET(MET) AES66436_MET(MET) AET01251_MET(MET) AET01263_MET(MET) AET01264_MET(MET) AET01266_MET(MET) AET01267_MET(MET) AET01270_MET(MET) AET01271_MET(MET) AET01272_MET(MET) AT1G03400.1_ART(ART) AT1G03400.2_ART(ART) AT1G03410.1_ART(ART) AT1G03410.2_ART(ART) AT1G04350.1_ART(ART) AT1G04380.1_ART(ART) AT1G04380.2_ART(ART) AT1G06620.1_ART(ART) AT1G06620.2_ART…
ORTHOMCL688(106 genes,18 taxa):	AES67193_MET(MET) AES67196_MET(MET) AES67197_MET(MET) AES67199_MET(MET) AT2G32530.1_ART(ART) AT2G32540.1_ART(ART) AT2G32610.1_ART(ART) AT2G32620.1_ART(ART) AT2G32620.2_ART(ART) AT2G32620.3_ART(ART) AT2G32620.4_ART(ART) AT4G15290.1_ART(ART) AT4G15320.1_ART(ART) AT4G15320.2_ART(ART) AT4G15320.3_ART(ART) AT4G15320.4_ART(ART) AT4G15320.5_ART(ART) GLYMA06G46450.1_GLM(GLM) GLYMA06G46450.2_GLM(GLM) GLYM…
ORTHOMCL689(106 genes,18 taxa):	AES71913_MET(MET) AES87335_MET(MET) AES94209_MET(MET) AT1G02000.1_ART(ART) AT2G45310.1_ART(ART) AT3G23820.1_ART(ART) AT4G00110.1_ART(ART) AT4G12250.1_ART(ART) AT4G30440.1_ART(ART) GLYMA01G33650.1_GLM(GLM) GLYMA02G37020.1_GLM(GLM) GLYMA03G03180.1_GLM(GLM) GLYMA05G03830.1_GLM(GLM) GLYMA05G28510.1_GLM(GLM) GLYMA08G11510.2_GLM(GLM) GLYMA09G36740.1_GLM(GLM) GLYMA09G36740.2_GLM(GLM) GLYMA11G36600.1_GLM…
ORTHOMCL690(106 genes,18 taxa):	AES72964_MET(MET) AES72966_MET(MET) AT1G04030.1_ART(ART) AT1G04030.2_ART(ART) AT5G23570.1_ART(ART) AT5G23570.2_ART(ART) AT5G23570.3_ART(ART) AT5G23570.4_ART(ART) AT5G44040.1_ART(ART) GLYMA04G38100.2_GLM(GLM) GLYMA04G38100.3_GLM(GLM) GLYMA05G33260.1_GLM(GLM) GLYMA06G16960.2_GLM(GLM) GLYMA06G16960.3_GLM(GLM) GLYMA10G04516.1_GLM(GLM) GLYMA10G04523.1_GLM(GLM) GLYMA10G04523.2_GLM(GLM) GLYMA13G18766.1_…
ORTHOMCL691(106 genes,18 taxa):	AES73124_MET(MET) AES98288_MET(MET) AT1G58250.1_ART(ART) AT1G58250.2_ART(ART) AT5G49680.2_ART(ART) GLYMA02G38000.1_GLM(GLM) GLYMA02G38000.2_GLM(GLM) GLYMA04G10390.1_GLM(GLM) GLYMA06G10320.1_GLM(GLM) GLYMA06G10320.2_GLM(GLM) KHN08286.1_GLS(GLS) KHN08977.1_GLS(GLS) KHN26152.1_GLS(GLS) KYP63855.1_CAC(CAC) KYP72311.1_CAC(CAC) Lj0g3v0130999.1_LOJ(LOJ) Lj0g3v0140559.1_LOJ(LOJ) Lj0g3v0140559.2_LOJ(LOJ) …
ORTHOMCL692(106 genes,18 taxa):	AES77822_MET(MET) AT3G30390.1_ART(ART) AT3G30390.2_ART(ART) AT3G30390.3_ART(ART) AT5G38820.1_ART(ART) AT5G38820.2_ART(ART) AT5G38820.3_ART(ART) GLYMA06G29640.2_GLM(GLM) GLYMA08G28190.1_GLM(GLM) GLYMA13G06930.1_GLM(GLM) GLYMA13G06930.3_GLM(GLM) GLYMA13G06930.4_GLM(GLM) GLYMA14G10260.2_GLM(GLM) GLYMA18G51221.1_GLM(GLM) GLYMA19G04990.2_GLM(GLM) GLYMA19G04990.3_GLM(GLM) GLYMA19G04990.4_GLM(GLM) GLYMA…
ORTHOMCL693(106 genes,18 taxa):	AES77886_MET(MET) AES80408_MET(MET) AES80409_MET(MET) AT1G05840.1_ART(ART) AT1G65240.1_ART(ART) AT3G02740.1_ART(ART) AT3G02740.2_ART(ART) AT5G36260.1_ART(ART) GLYMA08G29040.1_GLM(GLM) GLYMA09G38480.1_GLM(GLM) GLYMA09G38480.2_GLM(GLM) GLYMA09G38480.3_GLM(GLM) GLYMA10G31430.1_GLM(GLM) GLYMA18G47840.2_GLM(GLM) GLYMA18G47840.3_GLM(GLM) GLYMA18G51920.1_GLM(GLM) GLYMA20G36121.1_GLM(GLM) KEH42939_MET(ME…
ORTHOMCL694(106 genes,18 taxa):	AES82591_MET(MET) AT3G05090.1_ART(ART) AT3G05090.2_ART(ART) AT3G05090.3_ART(ART) GLYMA03G40360.2_GLM(GLM) GLYMA03G40440.2_GLM(GLM) GLYMA03G40440.5_GLM(GLM) GLYMA03G40440.6_GLM(GLM) GLYMA03G40440.7_GLM(GLM) GLYMA03G40440.8_GLM(GLM) GLYMA03G40440.9_GLM(GLM) GLYMA10G30051.1_GLM(GLM) GLYMA10G30051.2_GLM(GLM) GLYMA10G30051.3_GLM(GLM) GLYMA19G42990.1_GLM(GLM) GLYMA19G42990.2_GLM(GLM) GLYMA19G42990.3_GL…
ORTHOMCL695(106 genes,18 taxa):	AET01733_MET(MET) AT2G19120.1_ART(ART) AT4G30100.1_ART(ART) AT4G30100.2_ART(ART) GLYMA07G04186.1_GLM(GLM) GLYMA07G04186.2_GLM(GLM) GLYMA16G00900.2_GLM(GLM) KEH18467_MET(MET) KEH18468_MET(MET) KHN01398.1_GLS(GLS) KHN39638.1_GLS(GLS) KYP63681.1_CAC(CAC) Lj3g3v2633520.1_LOJ(LOJ) Lj3g3v2633520.2_LOJ(LOJ) OS10T0118900-01_ORS(ORS) Sb01g026850.1_SOB(SOB) Sb01g026860.1_SOB(SOB) Si033901m_SEI(SEI) Si03390…
ORTHOMCL696(106 genes,18 taxa):	AT3G13225.1_ART(ART) AT3G13225.2_ART(ART) AT3G13225.3_ART(ART) GLYMA08G44570.2_GLM(GLM) GLYMA18G08240.2_GLM(GLM) GLYMA18G08240.3_GLM(GLM) KEH34103_MET(MET) KEH34104_MET(MET) KEH34105_MET(MET) KEH34106_MET(MET) KHN11174.1_GLS(GLS) KHN31687.1_GLS(GLS) KYP49763.1_CAC(CAC) Lj0g3v0348739.1_LOJ(LOJ) Lj0g3v0348739.2_LOJ(LOJ) OS06T0298400-01_ORS(ORS) Sb10g010870.1_SOB(SOB) Si005981m_SEI(SEI) Si005983m_SE…
ORTHOMCL697(106 genes,18 taxa):	AT5G22770.1_ART(ART) AT5G22770.2_ART(ART) AT5G22770.3_ART(ART) AT5G22770.4_ART(ART) AT5G22770.5_ART(ART) AT5G22770.6_ART(ART) AT5G22780.1_ART(ART) AT5G22780.2_ART(ART) GLYMA12G30520.1_GLM(GLM) GLYMA17G05410.1_GLM(GLM) KEH38922_MET(MET) KHN21467.1_GLS(GLS) KHN27686.1_GLS(GLS) KYP46474.1_CAC(CAC) Lj0g3v0074089.1_LOJ(LOJ) Lj3g3v1131280.1_LOJ(LOJ) Lj3g3v1131280.2_LOJ(LOJ) OS03T0112101-00_ORS(ORS) OS0…
ORTHOMCL698(105 genes,18 taxa):	AES58779_MET(MET) AES72482_MET(MET) AT3G61740.1_ART(ART) AT3G61740.2_ART(ART) AT4G27910.1_ART(ART) AT5G53430.1_ART(ART) GLYMA03G37370.2_GLM(GLM) GLYMA04G41500.1_GLM(GLM) GLYMA06G13330.1_GLM(GLM) GLYMA07G06190.1_GLM(GLM) GLYMA16G02800.2_GLM(GLM) GLYMA19G17516.1_GLM(GLM) GLYMA19G17516.2_GLM(GLM) GLYMA19G17516.3_GLM(GLM) GLYMA19G17516.4_GLM(GLM) GLYMA19G17516.5_GLM(GLM) GLYMA19G39971.1_GLM(GLM) GLYM…
ORTHOMCL699(105 genes,17 taxa):	AES61517_MET(MET) AES64052_MET(MET) AES73221_MET(MET) AES82341_MET(MET) AET04345_MET(MET) AET04348_MET(MET) GLYMA03G38640.1_GLM(GLM) GLYMA03G38640.2_GLM(GLM) GLYMA04G03850.1_GLM(GLM) GLYMA05G29550.1_GLM(GLM) GLYMA06G03950.1_GLM(GLM) GLYMA08G12720.1_GLM(GLM) GLYMA10G28220.1_GLM(GLM) GLYMA13G17730.1_GLM(GLM) GLYMA13G29560.2_GLM(GLM) GLYMA15G09450.1_GLM(GLM) GLYMA17G04780.1_GLM(GLM) GLYMA17G04790.2_…
ORTHOMCL700(105 genes,18 taxa):	AES80465_MET(MET) AES90323_MET(MET) AES94556_MET(MET) AT2G43800.1_ART(ART) AT3G25500.1_ART(ART) AT5G67470.1_ART(ART) GLYMA01G40080.1_GLM(GLM) GLYMA02G15760.1_GLM(GLM) GLYMA05G22410.2_GLM(GLM) GLYMA05G22410.3_GLM(GLM) GLYMA07G06440.2_GLM(GLM) GLYMA07G32720.1_GLM(GLM) GLYMA09G38160.2_GLM(GLM) GLYMA11G05220.1_GLM(GLM) GLYMA16G03050.2_GLM(GLM) GLYMA17G17460.1_GLM(GLM) GLYMA18G48210.1_GLM(GLM) KEH1870…
ORTHOMCL701(105 genes,18 taxa):	AES95270_MET(MET) AES98300_MET(MET) AT1G69770.1_ART(ART) AT1G80740.1_ART(ART) AT4G19020.1_ART(ART) AT4G19020.2_ART(ART) GLYMA01G01120.2_GLM(GLM) GLYMA01G36500.1_GLM(GLM) GLYMA01G36500.2_GLM(GLM) GLYMA11G08861.1_GLM(GLM) GLYMA16G17720.2_GLM(GLM) KEH20304_MET(MET) KEH21528_MET(MET) KEH25929_MET(MET) KEH27061_MET(MET) KEH27204_MET(MET) KEH27609_MET(MET) KEH28933_MET(MET) KHN10109.1_GLS(GLS) KHN35974…
ORTHOMCL702(105 genes,18 taxa):	AES96831_MET(MET) AT2G03150.1_ART(ART) AT2G03150.2_ART(ART) GLYMA01G06170.1_GLM(GLM) GLYMA02G12230.1_GLM(GLM) GLYMA02G12230.2_GLM(GLM) KHN01257.1_GLS(GLS) KHN14495.1_GLS(GLS) KYP47874.1_CAC(CAC) Lj2g3v1277600.1_LOJ(LOJ) OS06T0562700-01_ORS(ORS) Sb10g022230.1_SOB(SOB) Sb10g022236.1_SOB(SOB) Si005696m_SEI(SEI) Si005701m_SEI(SEI) XP_004490094.1_CIA(CIA) XP_006573125.1_GB(GB) XP_007153557.1_PHV(PHV) …
ORTHOMCL703(105 genes,18 taxa):	AES96880_MET(MET) AET03471_MET(MET) AET03472_MET(MET) AT4G19410.1_ART(ART) AT4G19410.2_ART(ART) AT4G19420.1_ART(ART) AT4G19420.2_ART(ART) AT4G19420.3_ART(ART) AT4G19420.4_ART(ART) AT5G45280.1_ART(ART) AT5G45280.2_ART(ART) GLYMA01G35480.2_GLM(GLM) GLYMA01G35480.4_GLM(GLM) GLYMA01G35480.5_GLM(GLM) GLYMA01G35480.6_GLM(GLM) GLYMA09G35050.1_GLM(GLM) GLYMA09G35050.3_GLM(GLM) GLYMA09G35050.5_GLM(GLM) GL…
ORTHOMCL705(104 genes,7 taxa):	AES58668_MET(MET) AES60701_MET(MET) AES62086_MET(MET) AES64896_MET(MET) AES65003_MET(MET) AES65738_MET(MET) AES69634_MET(MET) AES70779_MET(MET) AES75392_MET(MET) AES76323_MET(MET) AES78044_MET(MET) AES79272_MET(MET) AES82354_MET(MET) AES88682_MET(MET) AES90600_MET(MET) AES90695_MET(MET) AES91219_MET(MET) AES95088_MET(MET) AES96245_MET(MET) AES98383_MET(MET) AES98689_MET(MET) AES99848_MET(MET) AET…
ORTHOMCL706(104 genes,9 taxa):	AES58978_MET(MET) AES61270_MET(MET) AES73222_MET(MET) AES73307_MET(MET) AT3G51690.1_ART(ART) AT3G51700.1_ART(ART) GLYMA0086S00200.1_GLM(GLM) GLYMA0086S00250.1_GLM(GLM) GLYMA01G01641.1_GLM(GLM) GLYMA01G25758.1_GLM(GLM) GLYMA01G31581.1_GLM(GLM) GLYMA02G20285.1_GLM(GLM) GLYMA03G04431.1_GLM(GLM) GLYMA03G23811.1_GLM(GLM) GLYMA04G35370.2_GLM(GLM) GLYMA05G18136.1_GLM(GLM) GLYMA06G33192.1_GLM(GLM) GLYMA0…
ORTHOMCL707(104 genes,18 taxa):	AES59122_MET(MET) AES59123_MET(MET) AES73532_MET(MET) AES73535_MET(MET) AT2G25070.1_ART(ART) AT2G25070.2_ART(ART) AT4G31860.1_ART(ART) AT4G31860.2_ART(ART) AT4G31860.3_ART(ART) GLYMA04G06380.2_GLM(GLM) GLYMA04G06380.5_GLM(GLM) GLYMA04G06380.6_GLM(GLM) GLYMA04G06380.7_GLM(GLM) GLYMA06G06420.2_GLM(GLM) GLYMA06G06420.5_GLM(GLM) GLYMA06G06420.6_GLM(GLM) GLYMA06G06420.7_GLM(GLM) GLYMA07G02470.1_GLM(GL…
ORTHOMCL708(104 genes,18 taxa):	AES71480_MET(MET) AES72832_MET(MET) AES96134_MET(MET) AT1G10750.1_ART(ART) AT1G10750.2_ART(ART) AT1G23340.1_ART(ART) AT1G23340.2_ART(ART) AT1G23340.3_ART(ART) AT1G70550.1_ART(ART) AT1G70550.2_ART(ART) AT5G50150.1_ART(ART) GLYMA01G03390.1_GLM(GLM) GLYMA02G04240.2_GLM(GLM) GLYMA04G35925.1_GLM(GLM) GLYMA05G02460.1_GLM(GLM) GLYMA06G19020.2_GLM(GLM) GLYMA08G39101.1_GLM(GLM) GLYMA17G09450.1_GLM(GLM) GL…
ORTHOMCL709(104 genes,18 taxa):	AES80223_MET(MET) AT3G61480.1_ART(ART) AT3G61480.2_ART(ART) AT5G28350.1_ART(ART) AT5G28350.2_ART(ART) GLYMA09G39270.1_GLM(GLM) GLYMA18G47050.1_GLM(GLM) GLYMA18G47050.2_GLM(GLM) KHM99350.1_GLS(GLS) KHN29329.1_GLS(GLS) KYP64235.1_CAC(CAC) Lj1g3v2738170.1_LOJ(LOJ) Lj1g3v2738170.2_LOJ(LOJ) Lj1g3v2738170.3_LOJ(LOJ) Lj1g3v2738170.4_LOJ(LOJ) OS02T0786000-01_ORS(ORS) Sb04g035280.1_SOB(SOB) Si016151m_SEI(…
ORTHOMCL710(103 genes,18 taxa):	AES61404_MET(MET) AES82140_MET(MET) AET02943_MET(MET) AT1G02840.1_ART(ART) AT1G02840.2_ART(ART) AT1G02840.3_ART(ART) AT1G02840.4_ART(ART) AT1G02840.5_ART(ART) AT1G09140.1_ART(ART) AT1G09140.2_ART(ART) AT1G09140.3_ART(ART) GLYMA03G37240.4_GLM(GLM) GLYMA19G39850.11_GLM(GLM) GLYMA19G39850.12_GLM(GLM) GLYMA19G39850.13_GLM(GLM) GLYMA19G39850.1_GLM(GLM) GLYMA19G39850.2_GLM(GLM) GLYMA19G39850.3_GLM(GLM)…
ORTHOMCL711(103 genes,18 taxa):	AES62883_MET(MET) AES73596_MET(MET) AES76149_MET(MET) AT2G31170.1_ART(ART) AT2G31170.2_ART(ART) AT2G31170.3_ART(ART) AT3G56300.1_ART(ART) AT3G56300.2_ART(ART) AT3G56300.3_ART(ART) AT5G38830.1_ART(ART) GLYMA04G06910.2_GLM(GLM) GLYMA04G06910.3_GLM(GLM) GLYMA04G06910.4_GLM(GLM) GLYMA06G06990.1_GLM(GLM) GLYMA06G06990.2_GLM(GLM) GLYMA06G06990.3_GLM(GLM) GLYMA10G41880.2_GLM(GLM) GLYMA10G41880.4_GLM(GLM…
ORTHOMCL712(103 genes,18 taxa):	AES72462_MET(MET) AES73055_MET(MET) AES75809_MET(MET) AT2G25560.1_ART(ART) AT5G50115.1_ART(ART) AT5G53150.1_ART(ART) AT5G53150.2_ART(ART) AT5G53150.3_ART(ART) AT5G53150.4_ART(ART) AT5G53150.5_ART(ART) AT5G53150.6_ART(ART) GLYMA04G37300.2_GLM(GLM) GLYMA04G41630.1_GLM(GLM) GLYMA06G13181.1_GLM(GLM) GLYMA06G13181.2_GLM(GLM) GLYMA06G17770.2_GLM(GLM) GLYMA09G28290.2_GLM(GLM) GLYMA13G08101.1_GLM(GLM) GL…
ORTHOMCL713(103 genes,18 taxa):	AES72981_MET(MET) AT5G07350.1_ART(ART) AT5G07350.2_ART(ART) AT5G61780.1_ART(ART) GLYMA04G38010.1_GLM(GLM) GLYMA05G33320.1_GLM(GLM) GLYMA06G17050.3_GLM(GLM) GLYMA06G17050.5_GLM(GLM) GLYMA06G17050.6_GLM(GLM) GLYMA08G00910.1_GLM(GLM) KHN09694.1_GLS(GLS) KHN16899.1_GLS(GLS) KHN17446.1_GLS(GLS) KHN31238.1_GLS(GLS) KYP48984.1_CAC(CAC) KYP59708.1_CAC(CAC) Lj1g3v1387020.1_LOJ(LOJ) Lj1g3v1387020.2_LOJ(LOJ…
ORTHOMCL714(103 genes,18 taxa):	AES73770_MET(MET) AT3G49600.1_ART(ART) AT3G49600.2_ART(ART) AT3G49600.3_ART(ART) GLYMA04G07850.10_GLM(GLM) GLYMA04G07850.11_GLM(GLM) GLYMA04G07850.12_GLM(GLM) GLYMA04G07850.4_GLM(GLM) GLYMA04G07850.5_GLM(GLM) GLYMA04G07850.6_GLM(GLM) GLYMA04G07850.7_GLM(GLM) GLYMA04G07850.8_GLM(GLM) GLYMA04G07850.9_GLM(GLM) GLYMA06G07920.1_GLM(GLM) GLYMA06G07920.3_GLM(GLM) GLYMA06G07920.4_GLM(GLM) GLYMA14G17070.1…
ORTHOMCL715(103 genes,18 taxa):	AES88308_MET(MET) AT5G22450.1_ART(ART) AT5G22450.2_ART(ART) AT5G22450.3_ART(ART) GLYMA10G42590.2_GLM(GLM) GLYMA10G42590.3_GLM(GLM) GLYMA11G19040.2_GLM(GLM) GLYMA11G19040.3_GLM(GLM) GLYMA12G09421.1_GLM(GLM) GLYMA12G09421.2_GLM(GLM) GLYMA12G09421.3_GLM(GLM) GLYMA20G24440.3_GLM(GLM) GLYMA20G24440.4_GLM(GLM) GLYMA20G24440.5_GLM(GLM) KEH29858_MET(MET) KEH29859_MET(MET) KEH29860_MET(MET) KEH44319_MET(M…
ORTHOMCL716(103 genes,18 taxa):	AT1G13320.1_ART(ART) AT1G13320.2_ART(ART) AT1G13320.3_ART(ART) AT1G13320.4_ART(ART) AT1G25490.1_ART(ART) AT3G25800.1_ART(ART) AT3G25800.2_ART(ART) AT3G25800.3_ART(ART) GLYMA02G10790.1_GLM(GLM) GLYMA02G10790.2_GLM(GLM) GLYMA07G10000.1_GLM(GLM) GLYMA09G31760.1_GLM(GLM) GLYMA10G42250.1_GLM(GLM) GLYMA20G24790.1_GLM(GLM) KEH27050_MET(MET) KEH44250_MET(MET) KHN05580.1_GLS(GLS) KHN11434.1_GLS(GLS) KHN20…
ORTHOMCL717(103 genes,18 taxa):	AT3G43610.1_ART(ART) AT3G43610.2_ART(ART) AT3G43610.3_ART(ART) GLYMA01G45540.2_GLM(GLM) KEH27317_MET(MET) KEH27318_MET(MET) KHN30419.1_GLS(GLS) KHN30420.1_GLS(GLS) KYP45097.1_CAC(CAC) KYP45098.1_CAC(CAC) Lj1g3v0015490.1_LOJ(LOJ) Lj1g3v0027700.1_LOJ(LOJ) Lj1g3v0027700.2_LOJ(LOJ) Lj1g3v0027700.3_LOJ(LOJ) Lj1g3v0027700.4_LOJ(LOJ) Lj1g3v0027700.5_LOJ(LOJ) OS04T0566800-01_ORS(ORS) OS04T0566900-01_ORS(…
ORTHOMCL718(103 genes,17 taxa):	GLYMA03G24170.1_GLM(GLM) GLYMA03G24170.3_GLM(GLM) GLYMA07G12515.1_GLM(GLM) KEH18003_MET(MET) KHM98981.1_GLS(GLS) KHN34009.1_GLS(GLS) KYP75202.1_CAC(CAC) Lj2g3v1057000.1_LOJ(LOJ) Lj3g3v2317800.1_LOJ(LOJ) OS04T0218600-02_ORS(ORS) OS04T0218701-00_ORS(ORS) OS10T0581000-01_ORS(ORS) Sb01g027630.1_SOB(SOB) Si033849m_SEI(SEI) Si033852m_SEI(SEI) Si033869m_SEI(SEI) XP_004510166.1_CIA(CIA) XP_004510167.1_CI…
ORTHOMCL720(102 genes,18 taxa):	AES59131_MET(MET) AES73553_MET(MET) AT4G31880.1_ART(ART) AT4G31880.2_ART(ART) GLYMA04G06560.5_GLM(GLM) GLYMA04G06560.6_GLM(GLM) GLYMA04G06560.7_GLM(GLM) GLYMA04G06560.8_GLM(GLM) GLYMA04G06560.9_GLM(GLM) GLYMA04G06570.1_GLM(GLM) GLYMA04G06570.2_GLM(GLM) GLYMA06G06630.1_GLM(GLM) GLYMA06G06630.2_GLM(GLM) GLYMA06G06630.3_GLM(GLM) GLYMA06G06640.1_GLM(GLM) GLYMA06G06640.3_GLM(GLM) GLYMA06G06650.3_GLM(G…
ORTHOMCL721(102 genes,11 taxa):	AES61031_MET(MET) AES61032_MET(MET) GLYMA02G00280.1_GLM(GLM) GLYMA10G00250.1_GLM(GLM) GLYMA10G00260.1_GLM(GLM) GLYMA10G32930.1_GLM(GLM) GLYMA10G32940.1_GLM(GLM) GLYMA10G32950.2_GLM(GLM) GLYMA13G03611.1_GLM(GLM) GLYMA13G03620.2_GLM(GLM) GLYMA13G26030.1_GLM(GLM) GLYMA20G11990.2_GLM(GLM) GLYMA20G11990.3_GLM(GLM) GLYMA20G12020.2_GLM(GLM) GLYMA20G34710.2_GLM(GLM) GLYMA20G34720.2_GLM(GLM) KEH40982_MET(…
ORTHOMCL722(102 genes,18 taxa):	AES62211_MET(MET) AET01950_MET(MET) AET01956_MET(MET) AT1G17270.1_ART(ART) AT1G17270.2_ART(ART) AT1G53750.1_ART(ART) AT1G53770.1_ART(ART) AT1G53770.2_ART(ART) AT1G53780.1_ART(ART) AT1G53780.2_ART(ART) AT1G53780.3_ART(ART) AT1G53780.4_ART(ART) AT5G50420.1_ART(ART) GLYMA03G42370.1_GLM(GLM) GLYMA03G42370.2_GLM(GLM) GLYMA03G42370.4_GLM(GLM) GLYMA03G42370.5_GLM(GLM) GLYMA07G05200.1_GLM(GLM) GLYMA07G05…
ORTHOMCL723(102 genes,13 taxa):	AES63954_MET(MET) AES63955_MET(MET) AES63956_MET(MET) AES63957_MET(MET) AES63959_MET(MET) AES97784_MET(MET) AES97786_MET(MET) AES97807_MET(MET) GLYMA06G34880.1_GLM(GLM) GLYMA06G34900.1_GLM(GLM) GLYMA06G34910.1_GLM(GLM) GLYMA06G34920.2_GLM(GLM) GLYMA07G32490.2_GLM(GLM) GLYMA13G24080.2_GLM(GLM) GLYMA13G30620.2_GLM(GLM) GLYMA13G30650.2_GLM(GLM) GLYMA13G30650.3_GLM(GLM) GLYMA13G30660.2_GLM(GLM) GLYMA…
ORTHOMCL724(102 genes,18 taxa):	AES66217_MET(MET) AES66243_MET(MET) AES69201_MET(MET) AT1G20960.1_ART(ART) AT1G20960.2_ART(ART) AT2G42270.1_ART(ART) AT5G61140.1_ART(ART) AT5G61140.2_ART(ART) GLYMA06G21945.1_GLM(GLM) GLYMA08G18490.1_GLM(GLM) GLYMA15G40460.2_GLM(GLM) GLYMA15G40460.3_GLM(GLM) KEH28649_MET(MET) KEH28650_MET(MET) KEH28730_MET(MET) KEH28731_MET(MET) KEH33154_MET(MET) KEH37075_MET(MET) KHN17815.1_GLS(GLS) KHN26799.1_G…
ORTHOMCL725(102 genes,18 taxa):	AES71627_MET(MET) AES99906_MET(MET) AES99907_MET(MET) AES99908_MET(MET) AES99909_MET(MET) AES99911_MET(MET) AES99912_MET(MET) AES99915_MET(MET) AES99916_MET(MET) AES99949_MET(MET) AT3G21630.1_ART(ART) GLYMA02G43850.2_GLM(GLM) GLYMA02G43860.1_GLM(GLM) GLYMA14G05060.1_GLM(GLM) GLYMA14G05060.2_GLM(GLM) GLYMA14G05060.3_GLM(GLM) GLYMA14G05060.4_GLM(GLM) GLYMA15G11785.1_GLM(GLM) GLYMA15G11785.2_GLM(GLM…
ORTHOMCL726(102 genes,17 taxa):	AES74937_MET(MET) AT5G15540.1_ART(ART) AT5G15540.2_ART(ART) GLYMA13G06105.1_GLM(GLM) GLYMA13G06105.2_GLM(GLM) GLYMA19G03556.1_GLM(GLM) GLYMA19G03556.2_GLM(GLM) GLYMA19G03563.1_GLM(GLM) KYP60384.1_CAC(CAC) Lj2g3v1079580.1_LOJ(LOJ) Lj2g3v1079580.2_LOJ(LOJ) OS07T0110400-01_ORS(ORS) OS07T0110400-02_ORS(ORS) Sb02g000990.1_SOB(SOB) Si028658m_SEI(SEI) XP_004489457.1_CIA(CIA) XP_006593690.1_GB(GB) XP_007…
ORTHOMCL727(102 genes,13 taxa):	AES77383_MET(MET) AES80213_MET(MET) AES89670_MET(MET) AES89675_MET(MET) AES89678_MET(MET) AES89684_MET(MET) GLYMA06G44600.2_GLM(GLM) GLYMA06G44640.1_GLM(GLM) GLYMA09G37430.1_GLM(GLM) GLYMA12G12915.1_GLM(GLM) GLYMA12G13020.1_GLM(GLM) GLYMA12G13020.2_GLM(GLM) GLYMA13G07550.1_GLM(GLM) GLYMA13G07550.2_GLM(GLM) GLYMA13G37180.2_GLM(GLM) GLYMA18G49230.1_GLM(GLM) GLYMA18G49256.1_GLM(GLM) GLYMA19G06160.1_…
ORTHOMCL728(102 genes,18 taxa):	AES77417_MET(MET) AES82056_MET(MET) AT3G52660.1_ART(ART) AT3G52660.2_ART(ART) AT3G52660.3_ART(ART) GLYMA03G35450.3_GLM(GLM) GLYMA03G35450.4_GLM(GLM) GLYMA03G35450.5_GLM(GLM) GLYMA11G18940.2_GLM(GLM) GLYMA11G18940.3_GLM(GLM) GLYMA11G18940.4_GLM(GLM) GLYMA12G09526.1_GLM(GLM) GLYMA12G09526.2_GLM(GLM) KEH29853_MET(MET) KEH29854_MET(MET) KHN21152.1_GLS(GLS) KHN38629.1_GLS(GLS) KYP68725.1_CAC(CAC) KYP7…
ORTHOMCL729(102 genes,12 taxa):	AES79088_MET(MET) AES79640_MET(MET) AES79645_MET(MET) AES79652_MET(MET) AES79656_MET(MET) AES79658_MET(MET) AES79659_MET(MET) AES79662_MET(MET) AES79663_MET(MET) AES79667_MET(MET) AES79668_MET(MET) AES79669_MET(MET) AES79676_MET(MET) AES79677_MET(MET) AES91240_MET(MET) AES94639_MET(MET) AES96672_MET(MET) AES96682_MET(MET) AET02614_MET(MET) GLYMA01G05500.1_GLM(GLM) GLYMA01G39570.2_GLM(GLM) GLYMA09…
ORTHOMCL730(102 genes,16 taxa):	AES80463_MET(MET) AES80468_MET(MET) AES80469_MET(MET) AES80470_MET(MET) AES80471_MET(MET) AT1G05675.1_ART(ART) AT1G05680.1_ART(ART) AT2G31790.1_ART(ART) GLYMA09G38130.1_GLM(GLM) GLYMA13G05580.1_GLM(GLM) GLYMA13G05590.1_GLM(GLM) GLYMA13G24230.1_GLM(GLM) GLYMA16G27440.1_GLM(GLM) GLYMA18G48230.1_GLM(GLM) GLYMA18G48250.1_GLM(GLM) GLYMA19G03000.2_GLM(GLM) GLYMA19G03010.1_GLM(GLM) KEH25943_MET(MET) KEH…
ORTHOMCL731(102 genes,18 taxa):	AES89602_MET(MET) AES93816_MET(MET) AET01456_MET(MET) AT3G03110.1_ART(ART) AT5G17020.1_ART(ART) AT5G17020.2_ART(ART) GLYMA01G43900.1_GLM(GLM) GLYMA11G01370.1_GLM(GLM) GLYMA11G09780.1_GLM(GLM) GLYMA12G02090.4_GLM(GLM) GLYMA12G02090.5_GLM(GLM) GLYMA12G02090.6_GLM(GLM) KHN05526.1_GLS(GLS) KHN25610.1_GLS(GLS) KHN35129.1_GLS(GLS) KHN46448.1_GLS(GLS) KYP52690.1_CAC(CAC) KYP68019.1_CAC(CAC) Lj1g3v371695…
ORTHOMCL732(102 genes,18 taxa):	AES89995_MET(MET) AES98085_MET(MET) AT1G13860.1_ART(ART) AT1G13860.2_ART(ART) AT1G13860.3_ART(ART) AT1G13860.4_ART(ART) AT1G13860.5_ART(ART) AT1G78240.1_ART(ART) AT1G78240.2_ART(ART) AT2G03480.1_ART(ART) AT2G03480.2_ART(ART) AT2G03480.3_ART(ART) GLYMA01G07020.1_GLM(GLM) GLYMA02G12900.1_GLM(GLM) GLYMA02G12900.2_GLM(GLM) GLYMA02G12900.3_GLM(GLM) GLYMA02G12900.4_GLM(GLM) GLYMA04G10920.1_GLM(GLM) GLY…
ORTHOMCL733(102 genes,18 taxa):	AES91660_MET(MET) AES91661_MET(MET) AT1G15690.1_ART(ART) AT1G15690.2_ART(ART) GLYMA07G03220.1_GLM(GLM) GLYMA07G03220.2_GLM(GLM) GLYMA08G22880.1_GLM(GLM) GLYMA10G28880.1_GLM(GLM) GLYMA13G23170.1_GLM(GLM) GLYMA13G23170.2_GLM(GLM) GLYMA13G23170.3_GLM(GLM) GLYMA17G11705.1_GLM(GLM) GLYMA20G23070.1_GLM(GLM) KHN01313.1_GLS(GLS) KHN15033.1_GLS(GLS) KHN16066.1_GLS(GLS) KHN23153.1_GLS(GLS) KHN38003.1_GLS(G…
ORTHOMCL734(102 genes,18 taxa):	AES94829_MET(MET) AT2G23700.1_ART(ART) AT5G66600.10_ART(ART) AT5G66600.11_ART(ART) AT5G66600.12_ART(ART) AT5G66600.13_ART(ART) AT5G66600.14_ART(ART) AT5G66600.15_ART(ART) AT5G66600.1_ART(ART) AT5G66600.2_ART(ART) AT5G66600.3_ART(ART) AT5G66600.4_ART(ART) AT5G66600.5_ART(ART) AT5G66600.6_ART(ART) AT5G66600.7_ART(ART) AT5G66600.8_ART(ART) AT5G66600.9_ART(ART) GLYMA01G38680.1_GLM(GLM) GLYMA02G06790.…
ORTHOMCL735(102 genes,18 taxa):	AT2G20900.1_ART(ART) AT2G20900.2_ART(ART) AT2G20900.3_ART(ART) AT2G20900.4_ART(ART) AT4G28130.1_ART(ART) GLYMA06G39760.1_GLM(GLM) GLYMA06G45450.2_GLM(GLM) GLYMA12G22280.1_GLM(GLM) GLYMA12G22280.2_GLM(GLM) GLYMA12G32670.1_GLM(GLM) GLYMA12G32670.2_GLM(GLM) GLYMA12G32670.3_GLM(GLM) GLYMA13G37800.1_GLM(GLM) KEH19603_MET(MET) KEH29598_MET(MET) KEH39036_MET(MET) KEH39037_MET(MET) KHN04292.1_GLS(GLS) KH…
ORTHOMCL736(102 genes,12 taxa):	GLYMA07G32367.1_GLM(GLM) GLYMA08G39125.1_GLM(GLM) GLYMA08G39125.2_GLM(GLM) GLYMA18G20532.1_GLM(GLM) KHN10508.1_GLS(GLS) KYP40567.1_CAC(CAC) KYP41325.1_CAC(CAC) KYP48872.1_CAC(CAC) KYP57411.1_CAC(CAC) KYP60319.1_CAC(CAC) Lj0g3v0064299.1_LOJ(LOJ) Lj0g3v0138429.1_LOJ(LOJ) Lj0g3v0217289.1_LOJ(LOJ) Lj2g3v0358970.1_LOJ(LOJ) Lj5g3v0712200.1_LOJ(LOJ) NP_193238.5-D53_GB(GB) OS09T0499600-01_ORS(ORS) Sb02g0…
ORTHOMCL738(101 genes,18 taxa):	AES62626_MET(MET) AES62627_MET(MET) AET02139_MET(MET) AET02145_MET(MET) AET02146_MET(MET) AET02148_MET(MET) AET02149_MET(MET) AET02152_MET(MET) AT2G44890.1_ART(ART) AT2G44890.2_ART(ART) AT2G45510.1_ART(ART) GLYMA03G02320.1_GLM(GLM) GLYMA03G02470.1_GLM(GLM) GLYMA07G09150.1_GLM(GLM) GLYMA07G09160.1_GLM(GLM) GLYMA07G09170.1_GLM(GLM) GLYMA20G29071.1_GLM(GLM) KEH19024_MET(MET) KEH19025_MET(MET) KEH190…
ORTHOMCL739(101 genes,18 taxa):	AES66827_MET(MET) AES67297_MET(MET) AES89904_MET(MET) AT5G54650.1_ART(ART) AT5G54650.2_ART(ART) GLYMA06G41550.1_GLM(GLM) GLYMA06G45720.1_GLM(GLM) GLYMA12G11110.1_GLM(GLM) GLYMA12G11110.2_GLM(GLM) GLYMA12G16606.1_GLM(GLM) GLYMA12G16606.2_GLM(GLM) GLYMA12G34350.1_GLM(GLM) GLYMA13G36200.2_GLM(GLM) GLYMA13G36200.3_GLM(GLM) GLYMA13G36200.4_GLM(GLM) KEH29556_MET(MET) KEH30757_MET(MET) KHN20445.1_GLS(GL…
ORTHOMCL740(101 genes,18 taxa):	AES80797_MET(MET) AES80800_MET(MET) AES80802_MET(MET) AES80805_MET(MET) AES80807_MET(MET) AES80808_MET(MET) AES87869_MET(MET) AT3G04080.1_ART(ART) AT5G18280.1_ART(ART) GLYMA02G07690.1_GLM(GLM) GLYMA16G04750.1_GLM(GLM) GLYMA16G04760.1_GLM(GLM) GLYMA16G04770.1_GLM(GLM) GLYMA16G04770.3_GLM(GLM) GLYMA16G04790.1_GLM(GLM) GLYMA16G04790.2_GLM(GLM) GLYMA19G28441.1_GLM(GLM) KEH23514_MET(MET) KEH25611_MET(…
ORTHOMCL741(101 genes,18 taxa):	AET02570_MET(MET) AET02571_MET(MET) AET02572_MET(MET) AET04540_MET(MET) AT5G04980.1_ART(ART) AT5G04980.2_ART(ART) AT5G04980.3_ART(ART) AT5G04980.4_ART(ART) AT5G65090.1_ART(ART) AT5G65090.2_ART(ART) AT5G65090.3_ART(ART) GLYMA05G31420.2_GLM(GLM) GLYMA08G14640.2_GLM(GLM) GLYMA13G25497.1_GLM(GLM) GLYMA13G25497.2_GLM(GLM) GLYMA15G35250.2_GLM(GLM) KEH20863_MET(MET) KHN10145.1_GLS(GLS) KHN10310.1_GLS(GL…
ORTHOMCL742(100 genes,18 taxa):	AES61661_MET(MET) AES65027_MET(MET) AT2G47410.1_ART(ART) AT2G47410.2_ART(ART) AT2G47410.3_ART(ART) AT2G47410.4_ART(ART) AT2G47410.5_ART(ART) AT2G47410.6_ART(ART) AT5G49430.1_ART(ART) AT5G49430.2_ART(ART) GLYMA02G01620.1_GLM(GLM) GLYMA09G04210.2_GLM(GLM) GLYMA09G04210.3_GLM(GLM) GLYMA10G01671.1_GLM(GLM) GLYMA10G01671.2_GLM(GLM) GLYMA10G01671.3_GLM(GLM) GLYMA15G15220.2_GLM(GLM) GLYMA15G15220.3_GLM(…
ORTHOMCL743(100 genes,18 taxa):	AES67615_MET(MET) AT1G07540.1_ART(ART) GLYMA11G14760.2_GLM(GLM) GLYMA11G14760.3_GLM(GLM) GLYMA11G14760.4_GLM(GLM) GLYMA11G14760.5_GLM(GLM) GLYMA11G14760.6_GLM(GLM) GLYMA11G14760.7_GLM(GLM) GLYMA11G14760.8_GLM(GLM) GLYMA12G06680.1_GLM(GLM) GLYMA13G41210.2_GLM(GLM) GLYMA13G41210.3_GLM(GLM) GLYMA13G41210.4_GLM(GLM) GLYMA15G04200.1_GLM(GLM) GLYMA15G04200.2_GLM(GLM) GLYMA15G04200.3_GLM(GLM) GLYMA15G04…
ORTHOMCL744(100 genes,18 taxa):	AES81077_MET(MET) AT1G17770.1_ART(ART) AT1G73100.1_ART(ART) AT2G24740.1_ART(ART) AT5G04940.1_ART(ART) AT5G04940.2_ART(ART) GLYMA03G27441.1_GLM(GLM) GLYMA04G15120.1_GLM(GLM) GLYMA04G15120.2_GLM(GLM) GLYMA13G25640.1_GLM(GLM) GLYMA15G35450.1_GLM(GLM) GLYMA15G35450.2_GLM(GLM) GLYMA15G35450.3_GLM(GLM) GLYMA15G35450.4_GLM(GLM) GLYMA15G35450.5_GLM(GLM) GLYMA15G35450.6_GLM(GLM) GLYMA15G35450.7_GLM(GLM) G…
ORTHOMCL745(100 genes,18 taxa):	AES81662_MET(MET) AT1G04140.1_ART(ART) AT1G04140.2_ART(ART) AT5G43930.1_ART(ART) AT5G43930.2_ART(ART) AT5G43930.3_ART(ART) AT5G43930.4_ART(ART) GLYMA03G32620.1_GLM(GLM) GLYMA03G32620.2_GLM(GLM) GLYMA03G32620.3_GLM(GLM) GLYMA03G32620.4_GLM(GLM) GLYMA03G32620.5_GLM(GLM) GLYMA03G32620.6_GLM(GLM) GLYMA19G35370.1_GLM(GLM) GLYMA19G35370.2_GLM(GLM) GLYMA19G35370.3_GLM(GLM) KEH42444_MET(MET) KEH42445_MET…
ORTHOMCL746(100 genes,18 taxa):	AES90949_MET(MET) AES91510_MET(MET) AES94242_MET(MET) AES94244_MET(MET) AES99889_MET(MET) AT1G12110.1_ART(ART) AT2G26690.1_ART(ART) AT2G26690.2_ART(ART) AT2G26690.3_ART(ART) AT3G21670.1_ART(ART) GLYMA01G41930.1_GLM(GLM) GLYMA02G43740.1_GLM(GLM) GLYMA05G04350.1_GLM(GLM) GLYMA11G03430.1_GLM(GLM) GLYMA13G23680.1_GLM(GLM) GLYMA14G05170.1_GLM(GLM) GLYMA17G12420.1_GLM(GLM) GLYMA17G14830.1_GLM(GLM) KHM9…
ORTHOMCL747(100 genes,18 taxa):	AES96230_MET(MET) AT1G23900.1_ART(ART) AT1G23900.2_ART(ART) AT1G23900.3_ART(ART) AT1G60070.1_ART(ART) AT1G60070.2_ART(ART) GLYMA01G03890.1_GLM(GLM) GLYMA02G03800.1_GLM(GLM) GLYMA02G03800.2_GLM(GLM) GLYMA08G39930.1_GLM(GLM) GLYMA08G39930.2_GLM(GLM) KEH19950_MET(MET) KHN00341.1_GLS(GLS) KHN05771.1_GLS(GLS) KHN10610.1_GLS(GLS) KHN12095.1_GLS(GLS) KYP48790.1_CAC(CAC) KYP48792.1_CAC(CAC) KYP66181.1_CA…
ORTHOMCL748(100 genes,18 taxa):	AES96547_MET(MET) AT3G17900.1_ART(ART) AT3G17900.2_ART(ART) GLYMA02G02590.3_GLM(GLM) GLYMA02G02590.4_GLM(GLM) GLYMA02G02590.5_GLM(GLM) GLYMA08G40760.2_GLM(GLM) GLYMA18G16315.1_GLM(GLM) KEH19840_MET(MET) KEH19841_MET(MET) KEH27799_MET(MET) KEH27800_MET(MET) KHN08715.1_GLS(GLS) KHN13484.1_GLS(GLS) KHN30518.1_GLS(GLS) KYP65818.1_CAC(CAC) Lj0g3v0116749.1_LOJ(LOJ) Lj0g3v0177719.1_LOJ(LOJ) Lj2g3v133898…
ORTHOMCL749(100 genes,18 taxa):	AES97054_MET(MET) AES97055_MET(MET) AES97113_MET(MET) AES97114_MET(MET) AT1G26440.1_ART(ART) AT1G26440.2_ART(ART) AT1G26440.3_ART(ART) AT1G26440.4_ART(ART) AT1G26440.5_ART(ART) AT1G26440.6_ART(ART) AT1G26440.7_ART(ART) AT1G26440.8_ART(ART) AT2G03520.1_ART(ART) AT2G03530.1_ART(ART) AT2G03530.2_ART(ART) AT2G03530.3_ART(ART) AT2G03530.4_ART(ART) AT2G03530.5_ART(ART) AT2G03590.1_ART(ART) AT2G03590.2_…
ORTHOMCL750(100 genes,18 taxa):	AES97414_MET(MET) AT4G15570.1_ART(ART) AT4G15570.2_ART(ART) AT4G15570.3_ART(ART) AT4G15570.4_ART(ART) GLYMA05G25207.1_GLM(GLM) GLYMA08G08230.2_GLM(GLM) KEH41603_MET(MET) KHN22924.1_GLS(GLS) KHN39178.1_GLS(GLS) KYP47912.1_CAC(CAC) KYP67340.1_CAC(CAC) Lj4g3v0335830.1_LOJ(LOJ) OS03T0440200-00_ORS(ORS) OS04T0424200-00_ORS(ORS) OS06T0310200-01_ORS(ORS) Sb01g008150.1_SOB(SOB) Si009365m_SEI(SEI) Si00945…
ORTHOMCL751(100 genes,18 taxa):	AT1G26320.1_ART(ART) AT1G26320.2_ART(ART) AT3G03080.1_ART(ART) AT5G16960.1_ART(ART) AT5G16960.2_ART(ART) AT5G16970.1_ART(ART) AT5G16990.1_ART(ART) AT5G17000.1_ART(ART) AT5G37940.1_ART(ART) AT5G37980.1_ART(ART) AT5G38000.1_ART(ART) AT5G38000.2_ART(ART) AT5G38000.3_ART(ART) GLYMA03G23890.1_GLM(GLM) GLYMA03G24020.1_GLM(GLM) GLYMA03G24040.1_GLM(GLM) GLYMA03G24050.1_GLM(GLM) KEH18005_MET(MET) KEH18006…
ORTHOMCL752(100 genes,13 taxa):	GLYMA13G09301.1_GLM(GLM) KEH17512_MET(MET) KEH17514_MET(MET) KEH19519_MET(MET) KEH29019_MET(MET) KHN09229.1_GLS(GLS) KHN15563.1_GLS(GLS) KHN48599.1_GLS(GLS) KYP34060.1_CAC(CAC) KYP34810.1_CAC(CAC) KYP35192.1_CAC(CAC) KYP35199.1_CAC(CAC) KYP45091.1_CAC(CAC) KYP46011.1_CAC(CAC) KYP46012.1_CAC(CAC) KYP46024.1_CAC(CAC) KYP46238.1_CAC(CAC) KYP48445.1_CAC(CAC) KYP49038.1_CAC(CAC) KYP63703.1_CAC(CAC) KY…
ORTHOMCL753(99 genes,18 taxa):	AES61088_MET(MET) AT5G43310.1_ART(ART) AT5G43310.2_ART(ART) AT5G43310.3_ART(ART) AT5G43310.4_ART(ART) AT5G43310.5_ART(ART) GLYMA02G00690.1_GLM(GLM) GLYMA10G00660.1_GLM(GLM) GLYMA10G32560.2_GLM(GLM) GLYMA20G35020.1_GLM(GLM) GLYMA20G35020.2_GLM(GLM) KEH41075_MET(MET) KHN00274.1_GLS(GLS) KHN05080.1_GLS(GLS) KHN10069.1_GLS(GLS) KHN30584.1_GLS(GLS) KYP37575.1_CAC(CAC) KYP38067.1_CAC(CAC) Lj3g3v2875730…
ORTHOMCL754(99 genes,18 taxa):	AES61862_MET(MET) AES64310_MET(MET) AT1G03365.1_ART(ART) AT1G03365.2_ART(ART) AT4G03000.1_ART(ART) AT4G03000.2_ART(ART) AT4G03000.3_ART(ART) AT4G03000.4_ART(ART) AT4G03000.5_ART(ART) AT4G03000.6_ART(ART) GLYMA02G16940.2_GLM(GLM) GLYMA07G38400.2_GLM(GLM) GLYMA07G38400.3_GLM(GLM) GLYMA07G38400.4_GLM(GLM) GLYMA07G38400.5_GLM(GLM) GLYMA07G38400.6_GLM(GLM) GLYMA07G38400.7_GLM(GLM) GLYMA13G28330.1_GLM(…
ORTHOMCL755(99 genes,18 taxa):	AES63577_MET(MET) AES63579_MET(MET) AES63580_MET(MET) AES63581_MET(MET) AES63583_MET(MET) AES63584_MET(MET) AES63588_MET(MET) AES96242_MET(MET) AET03144_MET(MET) AET03146_MET(MET) AT1G64900.1_ART(ART) AT1G64930.1_ART(ART) AT1G64940.1_ART(ART) AT1G64950.1_ART(ART) AT2G12190.1_ART(ART) AT3G03470.1_ART(ART) AT5G61320.1_ART(ART) GLYMA07G34540.1_GLM(GLM) GLYMA07G34550.1_GLM(GLM) GLYMA07G34560.1_GLM(GL…
ORTHOMCL756(99 genes,18 taxa):	AES64230_MET(MET) AT3G06400.1_ART(ART) AT3G06400.2_ART(ART) AT3G06400.3_ART(ART) AT5G18620.1_ART(ART) AT5G18620.2_ART(ART) GLYMA07G38050.1_GLM(GLM) GLYMA13G28720.1_GLM(GLM) GLYMA15G10370.1_GLM(GLM) GLYMA17G02640.1_GLM(GLM) KEH32269_MET(MET) KEH32270_MET(MET) KHN02997.1_GLS(GLS) KHN03385.1_GLS(GLS) KHN33126.1_GLS(GLS) KHN47299.1_GLS(GLS) KYP58053.1_CAC(CAC) KYP62869.1_CAC(CAC) Lj4g3v2371620.1_LOJ(…
ORTHOMCL757(99 genes,18 taxa):	AES65768_MET(MET) AT2G39260.1_ART(ART) GLYMA09G11480.1_GLM(GLM) GLYMA15G22750.1_GLM(GLM) KHN05284.1_GLS(GLS) KHN41350.1_GLS(GLS) KYP46504.1_CAC(CAC) Lj0g3v0146979.1_LOJ(LOJ) Lj6g3v1094850.1_LOJ(LOJ) OS02T0631500-00_ORS(ORS) Sb04g026740.1_SOB(SOB) Si009206m_SEI(SEI) Si016135m_SEI(SEI) XP_003533845.1_GB(GB) XP_004488276.1_CIA(CIA) XP_004488277.1_CIA(CIA) XP_007138524.1_PHV(PHV) XP_008354091.1_MAD(M…
ORTHOMCL758(99 genes,18 taxa):	AES67800_MET(MET) AT1G54170.1_ART(ART) AT3G14010.1_ART(ART) AT3G14010.2_ART(ART) AT3G14010.3_ART(ART) AT3G14010.4_ART(ART) AT3G14010.5_ART(ART) GLYMA07G04060.2_GLM(GLM) GLYMA07G04060.3_GLM(GLM) GLYMA07G04060.4_GLM(GLM) GLYMA07G04060.5_GLM(GLM) GLYMA13G42230.3_GLM(GLM) GLYMA13G42230.4_GLM(GLM) GLYMA15G03190.1_GLM(GLM) GLYMA15G03190.3_GLM(GLM) GLYMA15G03190.4_GLM(GLM) GLYMA16G00765.1_GLM(GLM) GLYMA…
ORTHOMCL759(99 genes,18 taxa):	AES68463_MET(MET) AES90952_MET(MET) AT4G12430.1_ART(ART) AT4G22590.1_ART(ART) AT5G51460.1_ART(ART) AT5G51460.2_ART(ART) AT5G51460.3_ART(ART) AT5G51460.4_ART(ART) AT5G51460.5_ART(ART) GLYMA04G13880.3_GLM(GLM) GLYMA04G13880.4_GLM(GLM) GLYMA04G13880.5_GLM(GLM) GLYMA04G13880.6_GLM(GLM) GLYMA06G47630.1_GLM(GLM) GLYMA06G47630.2_GLM(GLM) GLYMA06G47630.3_GLM(GLM) GLYMA09G36570.3_GLM(GLM) GLYMA09G36570.4_…
ORTHOMCL760(99 genes,18 taxa):	AES72507_MET(MET) AES75813_MET(MET) AT1G33360.1_ART(ART) AT5G49840.1_ART(ART) AT5G49840.2_ART(ART) AT5G49840.3_ART(ART) AT5G49840.4_ART(ART) AT5G53350.1_ART(ART) GLYMA04G41400.1_GLM(GLM) GLYMA04G41400.2_GLM(GLM) GLYMA06G13450.1_GLM(GLM) GLYMA06G13450.2_GLM(GLM) GLYMA09G28260.1_GLM(GLM) GLYMA16G33080.1_GLM(GLM) GLYMA20G35600.1_GLM(GLM) GLYMA20G35600.2_GLM(GLM) GLYMA20G35600.3_GLM(GLM) KHN05027.1_G…
ORTHOMCL761(99 genes,18 taxa):	AES76730_MET(MET) AES99423_MET(MET) AT1G13980.1_ART(ART) AT1G13980.2_ART(ART) AT5G19610.1_ART(ART) AT5G39500.1_ART(ART) AT5G39500.2_ART(ART) GLYMA02G41730.2_GLM(GLM) GLYMA02G41730.3_GLM(GLM) GLYMA07G09670.2_GLM(GLM) GLYMA09G32140.1_GLM(GLM) GLYMA11G34311.1_GLM(GLM) GLYMA11G34311.2_GLM(GLM) GLYMA11G34320.2_GLM(GLM) GLYMA11G34320.3_GLM(GLM) GLYMA14G07230.2_GLM(GLM) GLYMA14G07230.3_GLM(GLM) GLYMA18G…
ORTHOMCL762(99 genes,18 taxa):	AES95298_MET(MET) AES95299_MET(MET) AET01072_MET(MET) AET01073_MET(MET) AET01074_MET(MET) AET03604_MET(MET) AT2G17220.1_ART(ART) AT2G17220.2_ART(ART) AT4G35600.1_ART(ART) AT4G35600.2_ART(ART) GLYMA02G48100.1_GLM(GLM) GLYMA09G33120.1_GLM(GLM) GLYMA11G09060.1_GLM(GLM) GLYMA11G09070.1_GLM(GLM) GLYMA11G09070.2_GLM(GLM) GLYMA11G09070.3_GLM(GLM) GLYMA14G00380.1_GLM(GLM) GLYMA14G00380.2_GLM(GLM) GLYMA16…
ORTHOMCL763(99 genes,18 taxa):	AES98219_MET(MET) AET01034_MET(MET) AT4G24610.1_ART(ART) AT4G24610.2_ART(ART) AT4G24610.3_ART(ART) AT4G24610.4_ART(ART) AT5G48310.1_ART(ART) AT5G48310.2_ART(ART) AT5G65440.1_ART(ART) AT5G65440.2_ART(ART) AT5G65440.3_ART(ART) AT5G65440.4_ART(ART) AT5G65440.5_ART(ART) AT5G65440.6_ART(ART) AT5G65440.7_ART(ART) AT5G65440.8_ART(ART) AT5G65440.9_ART(ART) GLYMA02G37600.2_GLM(GLM) GLYMA02G37600.4_GLM(GLM…
ORTHOMCL764(99 genes,18 taxa):	AET03252_MET(MET) AT2G15480.1_ART(ART) AT2G15480.2_ART(ART) AT2G15490.1_ART(ART) AT2G15490.3_ART(ART) AT4G34131.1_ART(ART) AT4G34135.1_ART(ART) AT4G34135.2_ART(ART) AT4G34138.1_ART(ART) GLYMA02G11640.1_GLM(GLM) GLYMA02G11653.1_GLM(GLM) GLYMA02G11666.1_GLM(GLM) GLYMA02G11680.1_GLM(GLM) GLYMA02G11690.1_GLM(GLM) GLYMA02G11711.1_GLM(GLM) GLYMA02G11711.2_GLM(GLM) GLYMA11G00230.1_GLM(GLM) KEH30899_MET(…
ORTHOMCL766(99 genes,1 taxa):	XP_002518154.1-D107_GB(GB) XP_002518154.1-D108_GB(GB) XP_002518154.1-D111_GB(GB) XP_002518154.1-D112_GB(GB) XP_002518154.1-D113_GB(GB) XP_002518154.1-D115_GB(GB) XP_002518154.1-D118_GB(GB) XP_002518154.1-D119_GB(GB) XP_002518154.1-D11_GB(GB) XP_002518154.1-D120_GB(GB) XP_002518154.1-D126_GB(GB) XP_002518154.1-D133_GB(GB) XP_002518154.1-D135_GB(GB) XP_002518154.1-D139_GB(GB) XP_002518154.1-D140_GB…
ORTHOMCL767(98 genes,18 taxa):	AES58899_MET(MET) AT4G31210.1_ART(ART) AT4G31210.2_ART(ART) AT4G31210.3_ART(ART) GLYMA14G18300.1_GLM(GLM) GLYMA17G29001.1_GLM(GLM) GLYMA17G29031.1_GLM(GLM) GLYMA17G29031.2_GLM(GLM) GLYMA17G29031.3_GLM(GLM) KEH16288_MET(MET) KEH16289_MET(MET) KEH16290_MET(MET) KEH39747_MET(MET) KEH39748_MET(MET) KHN24376.1_GLS(GLS) KHN30787.1_GLS(GLS) KHN30793.1_GLS(GLS) KYP39101.1_CAC(CAC) Lj5g3v0611970.1_LOJ(LOJ…
ORTHOMCL768(98 genes,18 taxa):	AES59598_MET(MET) AES63159_MET(MET) AES75546_MET(MET) AES82757_MET(MET) AT3G22860.1_ART(ART) AT3G56150.1_ART(ART) AT3G56150.2_ART(ART) GLYMA03G36470.1_GLM(GLM) GLYMA05G33930.1_GLM(GLM) GLYMA08G05740.1_GLM(GLM) KHN00164.1_GLS(GLS) KHN22569.1_GLS(GLS) KYP67461.1_CAC(CAC) KYP71631.1_CAC(CAC) KYP71649.1_CAC(CAC) Lj0g3v0236679.1_LOJ(LOJ) Lj1g3v4763830.1_LOJ(LOJ) Lj1g3v4763830.2_LOJ(LOJ) Lj1g3v4763840.…
ORTHOMCL769(98 genes,18 taxa):	AES60113_MET(MET) AES60114_MET(MET) AT1G51420.1_ART(ART) AT1G51420.2_ART(ART) AT1G51420.3_ART(ART) AT1G51420.4_ART(ART) AT2G35840.1_ART(ART) AT2G35840.2_ART(ART) AT2G35840.3_ART(ART) AT2G35840.4_ART(ART) AT3G52340.1_ART(ART) AT3G52340.2_ART(ART) AT3G52340.3_ART(ART) AT3G52340.4_ART(ART) AT3G52340.5_ART(ART) AT3G52340.6_ART(ART) AT3G52340.7_ART(ART) GLYMA10G10960.4_GLM(GLM) GLYMA10G10960.5_GLM(GLM…
ORTHOMCL770(98 genes,18 taxa):	AES62683_MET(MET) AES93645_MET(MET) AT5G13060.1_ART(ART) AT5G19330.1_ART(ART) AT5G19330.2_ART(ART) GLYMA01G44970.1_GLM(GLM) GLYMA03G31050.1_GLM(GLM) GLYMA10G39585.1_GLM(GLM) GLYMA10G39585.2_GLM(GLM) GLYMA11G00660.1_GLM(GLM) GLYMA19G33880.1_GLM(GLM) GLYMA20G28160.1_GLM(GLM) KEH23763_MET(MET) KEH23764_MET(MET) KEH23765_MET(MET) KEH27343_MET(MET) KHN10662.1_GLS(GLS) KHN19898.1_GLS(GLS) KHN30464.1_GL…
ORTHOMCL771(98 genes,18 taxa):	AES64607_MET(MET) AES70690_MET(MET) AT3G13290.1_ART(ART) AT3G13300.1_ART(ART) AT3G13300.2_ART(ART) AT3G13300.3_ART(ART) GLYMA08G44841.1_GLM(GLM) GLYMA08G44880.1_GLM(GLM) GLYMA09G01960.1_GLM(GLM) GLYMA15G12890.1_GLM(GLM) GLYMA15G12890.3_GLM(GLM) GLYMA18G08050.1_GLM(GLM) GLYMA18G08050.2_GLM(GLM) KEH37001_MET(MET) KHN01814.1_GLS(GLS) KHN01816.1_GLS(GLS) KHN14402.1_GLS(GLS) KHN31705.1_GLS(GLS) KHN407…
ORTHOMCL772(98 genes,16 taxa):	AES70848_MET(MET) AES70849_MET(MET) AES70851_MET(MET) GLYMA11G31995.1_GLM(GLM) GLYMA11G32041.1_GLM(GLM) GLYMA11G32070.2_GLM(GLM) GLYMA11G32080.2_GLM(GLM) GLYMA11G32090.2_GLM(GLM) GLYMA11G32156.1_GLM(GLM) GLYMA11G32178.1_GLM(GLM) GLYMA11G32200.2_GLM(GLM) GLYMA11G32228.1_GLM(GLM) GLYMA11G32301.1_GLM(GLM) GLYMA11G32301.2_GLM(GLM) GLYMA11G32301.3_GLM(GLM) GLYMA11G32301.4_GLM(GLM) GLYMA11G32315.1_GLM(…
ORTHOMCL773(98 genes,18 taxa):	AES72304_MET(MET) AES72306_MET(MET) AT1G15960.1_ART(ART) AT1G80830.1_ART(ART) AT1G80830.2_ART(ART) GLYMA06G12190.1_GLM(GLM) GLYMA07G02680.2_GLM(GLM) GLYMA07G02680.3_GLM(GLM) GLYMA08G23320.2_GLM(GLM) GLYMA08G23320.3_GLM(GLM) GLYMA13G44710.2_GLM(GLM) GLYMA13G44710.3_GLM(GLM) GLYMA15G00590.1_GLM(GLM) KEH35319_MET(MET) KEH35320_MET(MET) KEH39634_MET(MET) KEH39635_MET(MET) KHN04176.1_GLS(GLS) KHN22404…
ORTHOMCL774(98 genes,18 taxa):	AES72388_MET(MET) AES72389_MET(MET) AES72397_MET(MET) AES90279_MET(MET) AES95314_MET(MET) AT1G43800.1_ART(ART) AT2G43710.1_ART(ART) AT2G43710.2_ART(ART) AT3G02610.1_ART(ART) AT3G02610.2_ART(ART) AT3G02620.1_ART(ART) AT3G02620.2_ART(ART) AT3G02620.3_ART(ART) AT3G02630.1_ART(ART) AT5G16230.1_ART(ART) AT5G16230.2_ART(ART) AT5G16240.1_ART(ART) GLYMA02G15600.1_GLM(GLM) GLYMA07G32850.1_GLM(GLM) GLYMA13…
ORTHOMCL775(98 genes,16 taxa):	AES73217_MET(MET) AT1G49490.1_ART(ART) AT1G49490.2_ART(ART) AT2G15880.1_ART(ART) AT3G19020.1_ART(ART) AT3G19020.2_ART(ART) AT4G33970.1_ART(ART) GLYMA04G03830.1_GLM(GLM) GLYMA06G03930.2_GLM(GLM) GLYMA07G21210.1_GLM(GLM) KEH40754_MET(MET) KHN04530.1_GLS(GLS) KHN22289.1_GLS(GLS) KHN37158.1_GLS(GLS) OS11T0657400-00_ORS(ORS) OS12T0542200-00_ORS(ORS) Sb05g025950.1_SOB(SOB) Sb08g017290.1_SOB(SOB) Si0250…
ORTHOMCL776(98 genes,18 taxa):	AES73885_MET(MET) AES96261_MET(MET) AES96262_MET(MET) AES96263_MET(MET) AES96268_MET(MET) AET05392_MET(MET) AT1G70230.1_ART(ART) GLYMA01G04100.1_GLM(GLM) GLYMA01G04107.1_GLM(GLM) GLYMA01G04122.1_GLM(GLM) GLYMA01G04130.1_GLM(GLM) GLYMA01G04140.1_GLM(GLM) GLYMA01G04151.1_GLM(GLM) GLYMA02G03560.2_GLM(GLM) GLYMA02G03570.1_GLM(GLM) GLYMA02G03580.2_GLM(GLM) GLYMA02G03593.1_GLM(GLM) GLYMA02G03620.1_GLM(…
ORTHOMCL777(98 genes,18 taxa):	AES82378_MET(MET) AT3G07100.1_ART(ART) GLYMA03G38830.1_GLM(GLM) GLYMA03G38830.2_GLM(GLM) GLYMA10G28521.1_GLM(GLM) GLYMA19G41400.3_GLM(GLM) GLYMA19G41400.4_GLM(GLM) KHN14220.1_GLS(GLS) KHN16032.1_GLS(GLS) KHN43367.1_GLS(GLS) KYP71606.1_CAC(CAC) Lj1g3v4804040.1_LOJ(LOJ) Lj1g3v4804040.2_LOJ(LOJ) OS04T0129500-01_ORS(ORS) OS04T0129500-02_ORS(ORS) OS04T0129500-03_ORS(ORS) Sb06g001240.1_SOB(SOB) Si00925…
ORTHOMCL778(98 genes,18 taxa):	AES88182_MET(MET) AES88183_MET(MET) AT3G22190.1_ART(ART) AT3G22190.2_ART(ART) AT3G22190.3_ART(ART) AT3G22190.4_ART(ART) GLYMA09G30780.1_GLM(GLM) GLYMA09G30780.2_GLM(GLM) GLYMA09G30780.3_GLM(GLM) GLYMA12G31610.3_GLM(GLM) GLYMA12G31610.4_GLM(GLM) GLYMA12G31610.5_GLM(GLM) GLYMA12G31610.6_GLM(GLM) GLYMA13G38800.1_GLM(GLM) GLYMA13G38800.2_GLM(GLM) GLYMA13G38800.3_GLM(GLM) KHN17990.1_GLS(GLS) KHN36509.…
ORTHOMCL779(98 genes,18 taxa):	AES90444_MET(MET) AT2G20800.1_ART(ART) AT4G05020.1_ART(ART) AT4G05020.2_ART(ART) AT4G21490.1_ART(ART) AT4G21490.2_ART(ART) AT4G28220.1_ART(ART) AT4G28220.2_ART(ART) GLYMA06G45340.1_GLM(GLM) GLYMA06G45340.2_GLM(GLM) GLYMA07G30920.2_GLM(GLM) GLYMA07G30920.4_GLM(GLM) GLYMA07G30920.5_GLM(GLM) GLYMA08G06376.1_GLM(GLM) GLYMA12G11681.1_GLM(GLM) GLYMA12G11690.2_GLM(GLM) GLYMA13G32030.1_GLM(GLM) GLYMA13G3…
ORTHOMCL780(98 genes,18 taxa):	AES92186_MET(MET) AET04763_MET(MET) AT5G20680.1_ART(ART) AT5G20680.2_ART(ART) AT5G20680.3_ART(ART) AT5G20680.4_ART(ART) AT5G20680.5_ART(ART) AT5G20680.6_ART(ART) AT5G64020.1_ART(ART) GLYMA05G32650.1_GLM(GLM) GLYMA13G17121.1_GLM(GLM) GLYMA17G05595.1_GLM(GLM) KEH32428_MET(MET) KEH32429_MET(MET) KHN07891.1_GLS(GLS) KHN17733.1_GLS(GLS) KHN34090.1_GLS(GLS) KYP57827.1_CAC(CAC) KYP67866.1_CAC(CAC) Lj0g3…
ORTHOMCL781(98 genes,17 taxa):	AT3G42170.1_ART(ART) AT3G42170.2_ART(ART) GLYMA07G03280.1_GLM(GLM) GLYMA09G28061.1_GLM(GLM) GLYMA13G22855.1_GLM(GLM) GLYMA13G22855.2_GLM(GLM) GLYMA13G22881.1_GLM(GLM) GLYMA13G44351.1_GLM(GLM) GLYMA13G44351.2_GLM(GLM) GLYMA15G00911.1_GLM(GLM) GLYMA16G32921.1_GLM(GLM) GLYMA17G11981.1_GLM(GLM) KHN01319.1_GLS(GLS) KHN03605.1_GLS(GLS) KHN15060.1_GLS(GLS) KHN22127.1_GLS(GLS) KHN22430.1_GLS(GLS) KHN2441…
ORTHOMCL782(97 genes,18 taxa):	AES59903_MET(MET) AES68269_MET(MET) AES97747_MET(MET) AT1G14970.1_ART(ART) AT1G14970.2_ART(ART) AT1G14970.3_ART(ART) AT1G35510.1_ART(ART) AT1G38065.1_ART(ART) AT1G38065.2_ART(ART) AT1G38131.1_ART(ART) AT2G01480.1_ART(ART) AT2G01480.2_ART(ART) GLYMA04G43591.1_GLM(GLM) GLYMA06G48320.1_GLM(GLM) GLYMA07G34400.1_GLM(GLM) GLYMA13G02653.1_GLM(GLM) GLYMA14G33340.2_GLM(GLM) GLYMA20G02130.1_GLM(GLM) GLYMA2…
ORTHOMCL783(97 genes,18 taxa):	AES61373_MET(MET) AES82490_MET(MET) AES91833_MET(MET) AT1G09020.1_ART(ART) GLYMA03G39690.1_GLM(GLM) GLYMA03G39690.2_GLM(GLM) GLYMA03G39690.3_GLM(GLM) GLYMA07G37950.2_GLM(GLM) GLYMA07G37950.3_GLM(GLM) GLYMA09G05190.1_GLM(GLM) GLYMA15G16510.1_GLM(GLM) GLYMA15G16510.2_GLM(GLM) GLYMA17G02750.2_GLM(GLM) GLYMA17G02750.3_GLM(GLM) GLYMA17G02750.4_GLM(GLM) GLYMA17G02750.5_GLM(GLM) GLYMA19G42290.1_GLM(GLM)…
ORTHOMCL784(97 genes,18 taxa):	AES61595_MET(MET) AES64884_MET(MET) AES82236_MET(MET) AT1G02460.1_ART(ART) AT1G48100.1_ART(ART) AT1G56710.1_ART(ART) AT4G01890.1_ART(ART) GLYMA02G01230.1_GLM(GLM) GLYMA03G38140.1_GLM(GLM) GLYMA05G26390.1_GLM(GLM) GLYMA05G26390.2_GLM(GLM) GLYMA05G26390.3_GLM(GLM) GLYMA08G09300.2_GLM(GLM) GLYMA08G09300.3_GLM(GLM) GLYMA09G03620.2_GLM(GLM) GLYMA10G01290.1_GLM(GLM) GLYMA15G14540.1_GLM(GLM) GLYMA19G407…
ORTHOMCL785(97 genes,18 taxa):	AES63078_MET(MET) AT1G18500.1_ART(ART) AT1G74040.1_ART(ART) AT1G74040.2_ART(ART) AT1G74040.3_ART(ART) AT5G23010.1_ART(ART) AT5G23010.2_ART(ART) AT5G23010.3_ART(ART) AT5G23020.1_ART(ART) GLYMA03G00800.1_GLM(GLM) GLYMA10G44180.3_GLM(GLM) GLYMA10G44180.4_GLM(GLM) GLYMA10G44180.5_GLM(GLM) GLYMA10G44180.6_GLM(GLM) GLYMA13G12484.1_GLM(GLM) GLYMA13G12565.1_GLM(GLM) GLYMA19G29880.1_GLM(GLM) GLYMA19G29920…
ORTHOMCL786(97 genes,18 taxa):	AES63488_MET(MET) AES67572_MET(MET) AES90640_MET(MET) AT2G22450.1_ART(ART) AT5G59750.1_ART(ART) AT5G59750.2_ART(ART) AT5G59750.3_ART(ART) AT5G64300.1_ART(ART) GLYMA05G30930.2_GLM(GLM) GLYMA05G30930.3_GLM(GLM) GLYMA05G30930.4_GLM(GLM) GLYMA05G30930.5_GLM(GLM) GLYMA08G07501.1_GLM(GLM) GLYMA08G14120.1_GLM(GLM) GLYMA08G14120.2_GLM(GLM) GLYMA08G18900.1_GLM(GLM) GLYMA13G08035.1_GLM(GLM) GLYMA13G08035.2…
ORTHOMCL787(97 genes,6 taxa):	AES65343_MET(MET) AES71056_MET(MET) AES87386_MET(MET) AES88553_MET(MET) AES90482_MET(MET) KEH16640_MET(MET) KEH25718_MET(MET) KEH26183_MET(MET) KEH28505_MET(MET) KEH28506_MET(MET) KEH28507_MET(MET) KEH29279_MET(MET) KEH29348_MET(MET) KEH29636_MET(MET) KEH29758_MET(MET) KEH33156_MET(MET) KEH34267_MET(MET) KEH37034_MET(MET) KEH41917_MET(MET) KHN28812.1_GLS(GLS) KYP31184.1_CAC(CAC) KYP31293.1_CAC(CA…
ORTHOMCL788(97 genes,18 taxa):	AES71592_MET(MET) AES80895_MET(MET) AES80897_MET(MET) AT3G03780.1_ART(ART) AT3G03780.2_ART(ART) AT3G03780.3_ART(ART) AT5G17920.1_ART(ART) AT5G17920.2_ART(ART) AT5G20980.1_ART(ART) AT5G20980.2_ART(ART) GLYMA04G30350.1_GLM(GLM) GLYMA05G10840.2_GLM(GLM) GLYMA05G10840.3_GLM(GLM) GLYMA13G15140.1_GLM(GLM) GLYMA13G15140.2_GLM(GLM) GLYMA16G04240.1_GLM(GLM) GLYMA16G04240.2_GLM(GLM) GLYMA16G04240.3_GLM(GLM…
ORTHOMCL789(97 genes,18 taxa):	AES73741_MET(MET) AES73743_MET(MET) AT5G25560.1_ART(ART) AT5G25560.2_ART(ART) AT5G25560.3_ART(ART) AT5G25560.4_ART(ART) AT5G25560.5_ART(ART) AT5G25560.6_ART(ART) GLYMA06G07800.1_GLM(GLM) GLYMA06G07800.2_GLM(GLM) GLYMA14G16717.1_GLM(GLM) GLYMA17G29800.3_GLM(GLM) GLYMA17G29800.4_GLM(GLM) GLYMA17G29800.5_GLM(GLM) GLYMA17G29800.6_GLM(GLM) GLYMA17G29800.7_GLM(GLM) KEH41275_MET(MET) KHN12074.1_GLS(GLS)…
ORTHOMCL790(97 genes,18 taxa):	AES75932_MET(MET) AT5G08450.1_ART(ART) AT5G08450.2_ART(ART) AT5G08450.3_ART(ART) GLYMA09G28530.1_GLM(GLM) GLYMA10G31956.1_GLM(GLM) GLYMA10G31956.2_GLM(GLM) GLYMA10G31956.3_GLM(GLM) GLYMA16G33300.1_GLM(GLM) GLYMA20G35721.1_GLM(GLM) GLYMA20G35721.2_GLM(GLM) GLYMA20G35721.3_GLM(GLM) GLYMA20G35721.4_GLM(GLM) KEH42851_MET(MET) KHM99795.1_GLS(GLS) KHN05020.1_GLS(GLS) KHN24453.1_GLS(GLS) KHN30525.1_GLS(…
ORTHOMCL791(97 genes,18 taxa):	AT1G10390.1_ART(ART) AT1G10390.2_ART(ART) AT1G10390.3_ART(ART) AT1G59660.1_ART(ART) AT1G59660.2_ART(ART) AT1G59660.3_ART(ART) GLYMA12G36350.1_GLM(GLM) GLYMA12G36350.2_GLM(GLM) GLYMA13G33910.1_GLM(GLM) GLYMA13G33910.2_GLM(GLM) GLYMA13G33910.3_GLM(GLM) KEH42917_MET(MET) KEH42918_MET(MET) KEH42919_MET(MET) KEH42920_MET(MET) KHN19471.1_GLS(GLS) KHN36940.1_GLS(GLS) KYP74564.1_CAC(CAC) Lj5g3v1264020.1_…
ORTHOMCL793(96 genes,18 taxa):	AES61772_MET(MET) AES91883_MET(MET) AT2G47650.1_ART(ART) AT2G47650.2_ART(ART) AT3G53520.1_ART(ART) AT3G53520.2_ART(ART) AT3G53520.3_ART(ART) AT3G53520.4_ART(ART) AT3G62830.1_ART(ART) AT3G62830.2_ART(ART) GLYMA02G02170.1_GLM(GLM) GLYMA03G37280.1_GLM(GLM) GLYMA07G37610.1_GLM(GLM) GLYMA10G02290.1_GLM(GLM) GLYMA10G02290.2_GLM(GLM) GLYMA10G05260.1_GLM(GLM) GLYMA13G19640.1_GLM(GLM) GLYMA17G03030.1_GLM(…
ORTHOMCL794(96 genes,18 taxa):	AES63472_MET(MET) AES98110_MET(MET) AES98111_MET(MET) AT1G22410.1_ART(ART) AT4G33510.1_ART(ART) AT4G33510.2_ART(ART) AT4G39980.1_ART(ART) GLYMA02G37080.1_GLM(GLM) GLYMA02G37080.2_GLM(GLM) GLYMA06G10670.1_GLM(GLM) GLYMA14G35370.2_GLM(GLM) GLYMA15G06020.1_GLM(GLM) KHN33535.1_GLS(GLS) KHN46618.1_GLS(GLS) KYP44392.1_CAC(CAC) KYP63028.1_CAC(CAC) KYP72591.1_CAC(CAC) Lj0g3v0105319.1_LOJ(LOJ) Lj1g3v02631…
ORTHOMCL795(96 genes,18 taxa):	AES67519_MET(MET) AES67521_MET(MET) AES67523_MET(MET) AT3G10410.1_ART(ART) AT3G45010.1_ART(ART) AT5G22980.1_ART(ART) GLYMA09G05470.1_GLM(GLM) GLYMA10G17230.1_GLM(GLM) GLYMA10G17230.2_GLM(GLM) GLYMA10G35120.1_GLM(GLM) GLYMA11G19950.1_GLM(GLM) GLYMA11G19960.1_GLM(GLM) GLYMA12G08500.2_GLM(GLM) GLYMA12G30160.1_GLM(GLM) GLYMA12G30160.2_GLM(GLM) GLYMA13G39730.1_GLM(GLM) GLYMA15G16790.1_GLM(GLM) KEH2996…
ORTHOMCL796(96 genes,18 taxa):	AES67985_MET(MET) AES67986_MET(MET) AT1G79830.1_ART(ART) AT1G79830.2_ART(ART) AT1G79830.3_ART(ART) AT1G79830.4_ART(ART) AT1G79830.5_ART(ART) GLYMA13G43334.1_GLM(GLM) GLYMA13G43334.2_GLM(GLM) GLYMA13G43342.1_GLM(GLM) GLYMA15G01970.1_GLM(GLM) GLYMA15G01980.3_GLM(GLM) GLYMA15G01980.4_GLM(GLM) KEH39559_MET(MET) KHM98744.1_GLS(GLS) KHN32627.1_GLS(GLS) KYP54231.1_CAC(CAC) Lj3g3v0257280.1_LOJ(LOJ) Lj3g3…
ORTHOMCL797(96 genes,18 taxa):	AES70599_MET(MET) AES70600_MET(MET) AES70602_MET(MET) AES70605_MET(MET) AES70606_MET(MET) AES70607_MET(MET) AT1G55850.1_ART(ART) GLYMA02G47076.1_GLM(GLM) GLYMA02G47076.2_GLM(GLM) GLYMA08G44310.1_GLM(GLM) GLYMA08G44320.1_GLM(GLM) GLYMA08G44320.2_GLM(GLM) GLYMA14G01660.1_GLM(GLM) GLYMA14G01670.2_GLM(GLM) GLYMA14G01670.3_GLM(GLM) GLYMA14G01670.4_GLM(GLM) GLYMA14G01670.5_GLM(GLM) GLYMA14G01670.6_GLM(…
ORTHOMCL798(96 genes,18 taxa):	AES71773_MET(MET) AES98513_MET(MET) AT3G07650.1_ART(ART) AT3G07650.2_ART(ART) AT3G07650.3_ART(ART) AT3G07650.4_ART(ART) AT5G48250.1_ART(ART) GLYMA02G38870.1_GLM(GLM) GLYMA02G38870.2_GLM(GLM) GLYMA13G11592.1_GLM(GLM) GLYMA13G11592.2_GLM(GLM) GLYMA14G36930.3_GLM(GLM) GLYMA14G36930.4_GLM(GLM) GLYMA14G36930.5_GLM(GLM) GLYMA20G07051.1_GLM(GLM) GLYMA20G07051.2_GLM(GLM) KEH28153_MET(MET) KHN08332.1_GLS(…
ORTHOMCL799(96 genes,18 taxa):	AES76019_MET(MET) AT5G08370.1_ART(ART) AT5G08370.2_ART(ART) AT5G08380.1_ART(ART) AT5G08380.2_ART(ART) GLYMA03G00430.1_GLM(GLM) GLYMA09G28920.1_GLM(GLM) GLYMA09G40990.1_GLM(GLM) GLYMA10G31765.1_GLM(GLM) GLYMA10G31765.2_GLM(GLM) GLYMA10G31780.1_GLM(GLM) GLYMA16G33510.1_GLM(GLM) GLYMA16G34640.2_GLM(GLM) GLYMA18G44820.1_GLM(GLM) GLYMA18G44820.2_GLM(GLM) GLYMA20G35850.1_GLM(GLM) GLYMA20G35850.2_GLM(GL…
ORTHOMCL800(96 genes,18 taxa):	AES80003_MET(MET) AET02144_MET(MET) AT2G45540.1_ART(ART) AT2G45540.2_ART(ART) AT2G45540.3_ART(ART) AT2G45540.4_ART(ART) AT2G45540.5_ART(ART) AT2G45540.6_ART(ART) AT3G60920.1_ART(ART) AT3G60920.2_ART(ART) GLYMA03G02451.1_GLM(GLM) GLYMA03G02451.2_GLM(GLM) GLYMA03G02451.3_GLM(GLM) GLYMA09G40336.1_GLM(GLM) GLYMA09G40353.1_GLM(GLM) GLYMA18G45582.1_GLM(GLM) KHN04084.1_GLS(GLS) KHN20454.1_GLS(GLS) KHN20…
ORTHOMCL801(96 genes,18 taxa):	AES86855_MET(MET) AES98652_MET(MET) AT2G29980.1_ART(ART) AT2G29980.2_ART(ART) AT3G11170.1_ART(ART) AT5G05580.1_ART(ART) AT5G05580.2_ART(ART) GLYMA01G29630.3_GLM(GLM) GLYMA01G29630.4_GLM(GLM) GLYMA02G39230.1_GLM(GLM) GLYMA03G07570.1_GLM(GLM) GLYMA07G18350.1_GLM(GLM) GLYMA11G27190.1_GLM(GLM) GLYMA14G37350.1_GLM(GLM) GLYMA14G37350.2_GLM(GLM) GLYMA18G06950.1_GLM(GLM) GLYMA18G06950.2_GLM(GLM) GLYMA18G…
ORTHOMCL802(96 genes,18 taxa):	AES92672_MET(MET) AES94831_MET(MET) AET04004_MET(MET) AT2G23740.1_ART(ART) AT2G23740.2_ART(ART) AT2G23740.3_ART(ART) AT2G23740.4_ART(ART) AT2G23740.5_ART(ART) AT2G23740.6_ART(ART) GLYMA01G38671.1_GLM(GLM) GLYMA01G38671.2_GLM(GLM) GLYMA02G06771.1_GLM(GLM) GLYMA02G06771.2_GLM(GLM) GLYMA02G06771.3_GLM(GLM) GLYMA02G06771.4_GLM(GLM) GLYMA11G06620.2_GLM(GLM) GLYMA11G06620.3_GLM(GLM) GLYMA11G06620.4_GLM…
ORTHOMCL803(96 genes,18 taxa):	AT1G67140.1_ART(ART) AT1G67140.2_ART(ART) AT1G67140.3_ART(ART) GLYMA18G53545.1_GLM(GLM) GLYMA18G53545.2_GLM(GLM) KEH21493_MET(MET) KHN17324.1_GLS(GLS) KYP59481.1_CAC(CAC) Lj0g3v0035899.1_LOJ(LOJ) Lj0g3v0256089.1_LOJ(LOJ) Lj1g3v3328800.1_LOJ(LOJ) Lj1g3v3328800.2_LOJ(LOJ) Lj1g3v3328800.3_LOJ(LOJ) Lj3g3v0563910.1_LOJ(LOJ) OS06T0505100-00_ORS(ORS) OS06T0505202-00_ORS(ORS) OS06T0505302-00_ORS(ORS) Sb1…
ORTHOMCL804(96 genes,18 taxa):	AT4G29380.1_ART(ART) AT4G29380.2_ART(ART) GLYMA01G00990.1_GLM(GLM) GLYMA07G14940.1_GLM(GLM) GLYMA07G14940.2_GLM(GLM) KEH27225_MET(MET) KEH27226_MET(MET) KHN14255.1_GLS(GLS) KHN40371.1_GLS(GLS) KYP45598.1_CAC(CAC) KYP61385.1_CAC(CAC) Lj2g3v0878940.1_LOJ(LOJ) OS02T0796700-01_ORS(ORS) Sb04g036000.1_SOB(SOB) Si016092m_SEI(SEI) Si016093m_SEI(SEI) XP_004513055.1_CIA(CIA) XP_004513057.1_CIA(CIA) XP_0045…
ORTHOMCL806(95 genes,18 taxa):	AES59154_MET(MET) AES65530_MET(MET) AES73482_MET(MET) AET01779_MET(MET) AT1G72540.1_ART(ART) AT2G05940.1_ART(ART) AT2G26290.1_ART(ART) AT5G35580.1_ART(ART) AT5G35580.2_ART(ART) GLYMA04G05980.2_GLM(GLM) GLYMA04G05980.3_GLM(GLM) GLYMA06G05990.1_GLM(GLM) GLYMA07G04460.1_GLM(GLM) GLYMA09G08110.1_GLM(GLM) GLYMA13G17050.1_GLM(GLM) GLYMA14G12710.1_GLM(GLM) GLYMA15G19600.1_GLM(GLM) GLYMA16G01050.1_GLM(GL…
ORTHOMCL807(95 genes,18 taxa):	AES59274_MET(MET) AET05113_MET(MET) AT2G19600.1_ART(ART) AT5G11800.1_ART(ART) AT5G51710.1_ART(ART) AT5G51710.2_ART(ART) GLYMA05G36300.1_GLM(GLM) GLYMA05G36300.2_GLM(GLM) GLYMA08G03320.1_GLM(GLM) GLYMA08G03320.2_GLM(GLM) GLYMA09G27940.1_GLM(GLM) GLYMA14G10750.1_GLM(GLM) GLYMA16G32821.1_GLM(GLM) GLYMA17G34780.1_GLM(GLM) KEH17044_MET(MET) KEH21313_MET(MET) KHM99845.1_GLS(GLS) KHN17221.1_GLS(GLS) KHN…
ORTHOMCL808(95 genes,18 taxa):	AES61269_MET(MET) AES82620_MET(MET) AES82621_MET(MET) AT3G04910.1_ART(ART) AT3G04910.2_ART(ART) AT3G04910.3_ART(ART) AT3G22420.1_ART(ART) AT3G22420.2_ART(ART) AT3G22420.3_ART(ART) AT3G22420.4_ART(ART) AT3G22420.5_ART(ART) AT3G22420.6_ART(ART) AT5G28080.1_ART(ART) AT5G28080.2_ART(ART) AT5G28080.3_ART(ART) AT5G28080.4_ART(ART) AT5G28080.5_ART(ART) AT5G28080.6_ART(ART) AT5G28080.7_ART(ART) AT5G28080…
ORTHOMCL809(95 genes,11 taxa):	AES62049_MET(MET) AES62050_MET(MET) AES62052_MET(MET) AES80209_MET(MET) AES87341_MET(MET) AES91834_MET(MET) AET03089_MET(MET) AET03127_MET(MET) GLYMA08G46610.1_GLM(GLM) GLYMA08G46610.2_GLM(GLM) GLYMA08G46620.1_GLM(GLM) GLYMA08G46630.1_GLM(GLM) GLYMA09G26751.1_GLM(GLM) GLYMA09G26751.2_GLM(GLM) GLYMA09G26770.1_GLM(GLM) GLYMA09G26791.1_GLM(GLM) GLYMA09G26810.1_GLM(GLM) GLYMA09G26810.2_GLM(GLM) GLYMA…
ORTHOMCL810(95 genes,18 taxa):	AES63626_MET(MET) AES66858_MET(MET) AES66859_MET(MET) AES89902_MET(MET) AT4G05190.1_ART(ART) AT4G05190.2_ART(ART) AT4G21270.1_ART(ART) AT4G27180.1_ART(ART) AT4G27180.2_ART(ART) AT5G54670.1_ART(ART) AT5G54670.2_ART(ART) AT5G54670.3_ART(ART) GLYMA06G41600.2_GLM(GLM) GLYMA06G41600.3_GLM(GLM) GLYMA07G30580.1_GLM(GLM) GLYMA07G30580.2_GLM(GLM) GLYMA08G06690.1_GLM(GLM) GLYMA10G12610.1_GLM(GLM) GLYMA10G1…
ORTHOMCL811(95 genes,18 taxa):	AES65478_MET(MET) AES67829_MET(MET) AT2G26190.1_ART(ART) AT2G26190.2_ART(ART) AT2G26190.3_ART(ART) AT4G33050.1_ART(ART) AT4G33050.2_ART(ART) AT4G33050.3_ART(ART) AT4G33050.4_ART(ART) AT4G33050.5_ART(ART) AT4G33050.6_ART(ART) AT5G57010.1_ART(ART) GLYMA07G01031.1_GLM(GLM) GLYMA08G20420.2_GLM(GLM) GLYMA09G07470.1_GLM(GLM) GLYMA13G42450.1_GLM(GLM) GLYMA15G02930.4_GLM(GLM) GLYMA15G02930.5_GLM(GLM) GLY…
ORTHOMCL812(95 genes,18 taxa):	AES66866_MET(MET) AES66867_MET(MET) AES74845_MET(MET) AES77579_MET(MET) AES92758_MET(MET) AT3G01040.1_ART(ART) AT3G01040.2_ART(ART) AT3G01040.3_ART(ART) AT5G15470.1_ART(ART) AT5G54690.1_ART(ART) GLYMA06G41630.1_GLM(GLM) GLYMA08G26480.1_GLM(GLM) GLYMA12G16550.1_GLM(GLM) GLYMA12G34280.1_GLM(GLM) GLYMA13G05950.1_GLM(GLM) GLYMA13G05950.2_GLM(GLM) GLYMA13G05950.3_GLM(GLM) GLYMA13G05950.4_GLM(GLM) GLYM…
ORTHOMCL813(95 genes,18 taxa):	AES71114_MET(MET) AES94037_MET(MET) AES99544_MET(MET) AT1G01620.1_ART(ART) AT2G45960.1_ART(ART) AT2G45960.2_ART(ART) AT2G45960.3_ART(ART) AT3G61430.1_ART(ART) AT3G61430.2_ART(ART) AT4G00430.1_ART(ART) AT4G23400.1_ART(ART) GLYMA01G27970.2_GLM(GLM) GLYMA05G37730.1_GLM(GLM) GLYMA08G01860.1_GLM(GLM) GLYMA11G35030.1_GLM(GLM) KEH21072_MET(MET) KEH28859_MET(MET) KEH34782_MET(MET) KHM99966.1_GLS(GLS) KHN…
ORTHOMCL814(95 genes,18 taxa):	AES72102_MET(MET) AES79322_MET(MET) AES81791_MET(MET) AT1G67720.1_ART(ART) AT2G37050.1_ART(ART) AT2G37050.2_ART(ART) AT2G37050.3_ART(ART) AT2G37050.4_ART(ART) GLYMA03G33480.2_GLM(GLM) GLYMA05G27650.3_GLM(GLM) GLYMA05G27650.4_GLM(GLM) GLYMA08G10640.1_GLM(GLM) GLYMA08G10640.2_GLM(GLM) GLYMA10G05600.1_GLM(GLM) GLYMA11G37500.1_GLM(GLM) GLYMA11G37500.2_GLM(GLM) GLYMA11G37500.4_GLM(GLM) GLYMA13G19960.1…
ORTHOMCL815(95 genes,18 taxa):	AES73739_MET(MET) AES89835_MET(MET) AES96430_MET(MET) AET02590_MET(MET) AT1G60560.1_ART(ART) AT1G60560.2_ART(ART) AT1G60560.3_ART(ART) AT4G13970.1_ART(ART) AT4G13970.2_ART(ART) GLYMA04G07700.1_GLM(GLM) GLYMA06G07790.2_GLM(GLM) GLYMA07G35970.1_GLM(GLM) GLYMA08G24331.1_GLM(GLM) GLYMA14G10160.2_GLM(GLM) GLYMA14G10160.3_GLM(GLM) GLYMA14G10160.4_GLM(GLM) GLYMA14G10220.2_GLM(GLM) GLYMA18G39890.2_GLM(GL…
ORTHOMCL816(95 genes,18 taxa):	AES76822_MET(MET) AES91892_MET(MET) AT3G06860.1_ART(ART) AT4G29010.1_ART(ART) GLYMA07G09370.1_GLM(GLM) GLYMA07G37570.1_GLM(GLM) GLYMA09G32430.1_GLM(GLM) GLYMA09G32430.2_GLM(GLM) GLYMA17G03070.2_GLM(GLM) GLYMA17G03080.2_GLM(GLM) KEH37224_MET(MET) KHN02955.1_GLS(GLS) KHN03349.1_GLS(GLS) KHN03350.1_GLS(GLS) KHN20673.1_GLS(GLS) KHN45635.1_GLS(GLS) KYP58112.1_CAC(CAC) KYP58113.1_CAC(CAC) KYP66974.1_CA…
ORTHOMCL817(95 genes,18 taxa):	AES77532_MET(MET) AES95836_MET(MET) AT4G02780.1_ART(ART) GLYMA03G31080.2_GLM(GLM) GLYMA03G31111.1_GLM(GLM) GLYMA19G33951.1_GLM(GLM) KEH21632_MET(MET) KEH23767_MET(MET) KHN10669.1_GLS(GLS) KHN19902.1_GLS(GLS) KHN19905.1_GLS(GLS) KYP70695.1_CAC(CAC) KYP70703.1_CAC(CAC) Lj0g3v0251619.1_LOJ(LOJ) Lj1g3v0682850.3_LOJ(LOJ) Lj1g3v0682850.4_LOJ(LOJ) Lj1g3v4434270.1_LOJ(LOJ) Lj1g3v4434270.2_LOJ(LOJ) Lj1g3v…
ORTHOMCL818(95 genes,18 taxa):	AES80917_MET(MET) AES80927_MET(MET) AT1G58030.1_ART(ART) AT3G03720.1_ART(ART) AT5G36940.1_ART(ART) GLYMA05G11410.1_GLM(GLM) GLYMA16G04050.1_GLM(GLM) GLYMA16G04050.2_GLM(GLM) GLYMA19G29440.1_GLM(GLM) GLYMA19G29450.1_GLM(GLM) KEH25557_MET(MET) KEH25558_MET(MET) KEH25559_MET(MET) KEH25560_MET(MET) KEH25561_MET(MET) KEH25562_MET(MET) KEH25563_MET(MET) KHN18136.1_GLS(GLS) KHN34653.1_GLS(GLS) KHN34654.…
ORTHOMCL819(95 genes,18 taxa):	AES81587_MET(MET) AT1G04050.1_ART(ART) AT1G04050.2_ART(ART) AT1G04050.3_ART(ART) AT5G43990.10_ART(ART) AT5G43990.11_ART(ART) AT5G43990.12_ART(ART) AT5G43990.13_ART(ART) AT5G43990.14_ART(ART) AT5G43990.15_ART(ART) AT5G43990.16_ART(ART) AT5G43990.17_ART(ART) AT5G43990.1_ART(ART) AT5G43990.2_ART(ART) AT5G43990.3_ART(ART) AT5G43990.4_ART(ART) AT5G43990.5_ART(ART) AT5G43990.6_ART(ART) AT5G43990.7_ART(…
ORTHOMCL820(95 genes,18 taxa):	AES87273_MET(MET) AES90999_MET(MET) AES94196_MET(MET) AT1G02010.1_ART(ART) AT1G02010.2_ART(ART) AT1G02010.3_ART(ART) AT1G02010.4_ART(ART) AT1G02010.5_ART(ART) AT1G02010.6_ART(ART) AT1G12360.1_ART(ART) AT4G12120.1_ART(ART) GLYMA01G34340.2_GLM(GLM) GLYMA01G42140.2_GLM(GLM) GLYMA01G42140.3_GLM(GLM) GLYMA01G42140.4_GLM(GLM) GLYMA03G02740.1_GLM(GLM) GLYMA05G03970.1_GLM(GLM) GLYMA11G03230.1_GLM(GLM) GL…
ORTHOMCL821(95 genes,18 taxa):	AES93760_MET(MET) AT3G02890.1_ART(ART) AT3G02890.2_ART(ART) AT3G02890.3_ART(ART) AT3G02890.4_ART(ART) AT5G16680.1_ART(ART) AT5G16680.2_ART(ART) GLYMA01G44460.3_GLM(GLM) GLYMA01G44460.4_GLM(GLM) GLYMA11G01070.1_GLM(GLM) GLYMA11G11720.1_GLM(GLM) GLYMA12G01750.1_GLM(GLM) KEH17764_MET(MET) KEH17765_MET(MET) KEH17766_MET(MET) KEH27368_MET(MET) KHN34129.1_GLS(GLS) KHN35157.1_GLS(GLS) KHN39855.1_GLS(GLS…
ORTHOMCL822(95 genes,18 taxa):	AES94040_MET(MET) AET04982_MET(MET) AET04983_MET(MET) AT4G11450.1_ART(ART) AT4G11560.1_ART(ART) AT4G11560.2_ART(ART) GLYMA01G42920.1_GLM(GLM) GLYMA01G42920.2_GLM(GLM) GLYMA01G42930.1_GLM(GLM) GLYMA05G37820.2_GLM(GLM) GLYMA05G37820.3_GLM(GLM) GLYMA05G37830.1_GLM(GLM) GLYMA05G37830.2_GLM(GLM) GLYMA05G37830.3_GLM(GLM) GLYMA08G01770.1_GLM(GLM) GLYMA08G01780.2_GLM(GLM) GLYMA08G01780.3_GLM(GLM) GLYMA11…
ORTHOMCL823(95 genes,16 taxa):	AES94825_MET(MET) AT2G01050.1_ART(ART) GLYMA01G38690.1_GLM(GLM) GLYMA03G13963.1_GLM(GLM) GLYMA06G02571.1_GLM(GLM) KEH25877_MET(MET) KEH43276_MET(MET) KHN04954.1_GLS(GLS) KHN07236.1_GLS(GLS) KHN09077.1_GLS(GLS) KHN25996.1_GLS(GLS) KHN33899.1_GLS(GLS) KYP32279.1_CAC(CAC) KYP32891.1_CAC(CAC) KYP37853.1_CAC(CAC) KYP41637.1_CAC(CAC) KYP41646.1_CAC(CAC) KYP43663.1_CAC(CAC) KYP44877.1_CAC(CAC) KYP44952.…
ORTHOMCL824(95 genes,18 taxa):	AES98478_MET(MET) AET00854_MET(MET) AT2G36460.1_ART(ART) AT2G36460.2_ART(ART) AT2G36460.3_ART(ART) AT3G52930.1_ART(ART) AT4G26520.1_ART(ART) AT4G26520.2_ART(ART) AT4G26520.3_ART(ART) AT4G26520.4_ART(ART) AT4G26530.1_ART(ART) AT4G26530.2_ART(ART) AT4G26530.3_ART(ART) AT5G03690.1_ART(ART) AT5G03690.2_ART(ART) AT5G03690.3_ART(ART) AT5G03690.4_ART(ART) GLYMA02G38730.1_GLM(GLM) GLYMA02G47280.1_GLM(GLM…
ORTHOMCL825(95 genes,18 taxa):	AET05317_MET(MET) AET05318_MET(MET) AET05319_MET(MET) AT1G18420.1_ART(ART) AT1G18420.2_ART(ART) AT1G25480.1_ART(ART) AT1G68600.1_ART(ART) AT2G17470.1_ART(ART) AT2G17470.2_ART(ART) AT3G18440.1_ART(ART) GLYMA01G20950.1_GLM(GLM) GLYMA02G10800.2_GLM(GLM) GLYMA02G10800.3_GLM(GLM) GLYMA05G35180.1_GLM(GLM) GLYMA05G35190.1_GLM(GLM) GLYMA07G10010.1_GLM(GLM) GLYMA08G04530.1_GLM(GLM) GLYMA08G04530.2_GLM(GLM…
ORTHOMCL826(95 genes,18 taxa):	AT1G10050.1_ART(ART) AT1G10050.2_ART(ART) AT1G10050.3_ART(ART) AT1G58370.1_ART(ART) AT1G58370.2_ART(ART) AT4G08160.1_ART(ART) AT4G08160.2_ART(ART) GLYMA04G05220.2_GLM(GLM) GLYMA04G05220.3_GLM(GLM) GLYMA06G05290.1_GLM(GLM) GLYMA14G10456.1_GLM(GLM) GLYMA14G10456.2_GLM(GLM) GLYMA17G35060.1_GLM(GLM) GLYMA17G35060.2_GLM(GLM) KEH35867_MET(MET) KEH39967_MET(MET) KHN17204.1_GLS(GLS) KHN29740.1_GLS(GLS) K…
ORTHOMCL827(95 genes,18 taxa):	AT5G35560.1_ART(ART) AT5G35560.2_ART(ART) GLYMA09G08000.1_GLM(GLM) GLYMA09G08000.2_GLM(GLM) GLYMA13G16932.1_GLM(GLM) GLYMA13G16932.2_GLM(GLM) GLYMA13G16932.3_GLM(GLM) GLYMA13G16932.4_GLM(GLM) GLYMA13G16932.5_GLM(GLM) GLYMA13G16932.6_GLM(GLM) GLYMA13G16932.7_GLM(GLM) GLYMA13G16932.8_GLM(GLM) GLYMA15G19470.1_GLM(GLM) GLYMA17G05790.1_GLM(GLM) GLYMA17G05790.2_GLM(GLM) KEH32449_MET(MET) KEH32450_MET(M…
ORTHOMCL829(94 genes,18 taxa):	AES59770_MET(MET) AES95173_MET(MET) AT1G75850.1_ART(ART) AT1G75850.2_ART(ART) AT2G17790.1_ART(ART) AT3G51310.1_ART(ART) GLYMA01G36870.1_GLM(GLM) GLYMA11G08390.1_GLM(GLM) GLYMA14G40270.1_GLM(GLM) GLYMA17G37870.1_GLM(GLM) GLYMA17G37870.2_GLM(GLM) KEH27597_MET(MET) KEH40233_MET(MET) KHN12633.1_GLS(GLS) KHN36013.1_GLS(GLS) KHN39416.1_GLS(GLS) KHN41881.1_GLS(GLS) KYP33549.1_CAC(CAC) KYP66612.1_CAC(CAC…
ORTHOMCL831(94 genes,18 taxa):	AES61034_MET(MET) AES61037_MET(MET) AES61038_MET(MET) AT1G04280.1_ART(ART) AT1G04280.2_ART(ART) AT1G06750.1_ART(ART) AT1G06750.2_ART(ART) AT1G06750.3_ART(ART) AT2G30630.1_ART(ART) AT2G30630.2_ART(ART) AT2G30630.3_ART(ART) GLYMA02G15880.1_GLM(GLM) GLYMA03G31650.2_GLM(GLM) GLYMA03G31650.3_GLM(GLM) GLYMA03G31650.4_GLM(GLM) GLYMA03G31650.5_GLM(GLM) GLYMA03G31650.6_GLM(GLM) GLYMA03G31650.7_GLM(GLM) GL…
ORTHOMCL832(94 genes,18 taxa):	AES62517_MET(MET) AES70969_MET(MET) AT3G49050.1_ART(ART) AT4G00500.1_ART(ART) AT4G00500.2_ART(ART) AT5G37710.1_ART(ART) AT5G37710.2_ART(ART) GLYMA03G01200.1_GLM(GLM) GLYMA07G07750.1_GLM(GLM) GLYMA07G07750.2_GLM(GLM) GLYMA07G07750.3_GLM(GLM) GLYMA07G07750.5_GLM(GLM) GLYMA07G07750.6_GLM(GLM) GLYMA09G25186.1_GLM(GLM) GLYMA09G25186.2_GLM(GLM) GLYMA10G37820.1_GLM(GLM) GLYMA11G33660.1_GLM(GLM) GLYMA16G…
ORTHOMCL833(94 genes,18 taxa):	AES64412_MET(MET) AES71844_MET(MET) AES99842_MET(MET) AT1G05010.1_ART(ART) GLYMA02G43560.1_GLM(GLM) GLYMA02G43560.4_GLM(GLM) GLYMA02G43580.1_GLM(GLM) GLYMA07G39420.1_GLM(GLM) GLYMA08G05500.1_GLM(GLM) GLYMA09G01110.1_GLM(GLM) GLYMA14G05350.1_GLM(GLM) GLYMA14G05355.1_GLM(GLM) GLYMA14G05360.1_GLM(GLM) GLYMA14G05390.1_GLM(GLM) GLYMA15G11930.1_GLM(GLM) GLYMA17G01330.1_GLM(GLM) KHN00185.1_GLS(GLS) KHN0…
ORTHOMCL834(94 genes,18 taxa):	AES65616_MET(MET) AET01910_MET(MET) AT3G43240.1_ART(ART) GLYMA07G05050.2_GLM(GLM) GLYMA09G08690.1_GLM(GLM) GLYMA15G20380.1_GLM(GLM) GLYMA16G01560.1_GLM(GLM) KEH18515_MET(MET) KEH18516_MET(MET) KHN34213.1_GLS(GLS) KHN39580.1_GLS(GLS) KHN47629.1_GLS(GLS) KYP33701.1_CAC(CAC) KYP39337.1_CAC(CAC) Lj3g3v2575730.1_LOJ(LOJ) Lj3g3v2575730.2_LOJ(LOJ) Lj6g3v1149670.1_LOJ(LOJ) Lj6g3v1149670.2_LOJ(LOJ) OS08T0…
ORTHOMCL835(94 genes,18 taxa):	AES66387_MET(MET) AES90059_MET(MET) AT4G19600.1_ART(ART) AT5G45190.1_ART(ART) AT5G45190.2_ART(ART) AT5G45190.3_ART(ART) GLYMA07G35010.2_GLM(GLM) GLYMA07G35010.3_GLM(GLM) GLYMA07G35010.4_GLM(GLM) GLYMA08G17960.1_GLM(GLM) GLYMA15G41040.1_GLM(GLM) GLYMA20G02860.1_GLM(GLM) GLYMA20G02860.2_GLM(GLM) GLYMA20G02860.3_GLM(GLM) GLYMA20G02880.1_GLM(GLM) GLYMA20G02880.2_GLM(GLM) GLYMA20G02880.3_GLM(GLM) KEH2…
ORTHOMCL836(94 genes,18 taxa):	AES66904_MET(MET) AES89876_MET(MET) AT2G20440.1_ART(ART) AT2G20440.2_ART(ART) AT2G20440.3_ART(ART) AT2G20440.4_ART(ART) AT4G27100.1_ART(ART) AT4G27100.2_ART(ART) AT4G28550.1_ART(ART) AT4G28550.2_ART(ART) AT4G28550.3_ART(ART) AT5G54780.1_ART(ART) GLYMA06G42090.2_GLM(GLM) GLYMA10G04440.1_GLM(GLM) GLYMA10G04440.2_GLM(GLM) GLYMA12G16370.1_GLM(GLM) GLYMA12G34110.1_GLM(GLM) GLYMA13G18700.3_GLM(GLM) GLY…
ORTHOMCL837(94 genes,6 taxa):	AES69278_MET(MET) KEH18693_MET(MET) KHN01269.1_GLS(GLS) KHN24231.1_GLS(GLS) KHN31376.1_GLS(GLS) KYP30980.1_CAC(CAC) KYP31102.1_CAC(CAC) KYP31967.1_CAC(CAC) KYP33785.1_CAC(CAC) KYP33915.1_CAC(CAC) KYP33975.1_CAC(CAC) KYP35123.1_CAC(CAC) KYP35215.1_CAC(CAC) KYP35220.1_CAC(CAC) KYP35752.1_CAC(CAC) KYP35907.1_CAC(CAC) KYP36269.1_CAC(CAC) KYP36837.1_CAC(CAC) KYP36841.1_CAC(CAC) KYP38807.1_CAC(CAC) KYP…
ORTHOMCL838(94 genes,18 taxa):	AES72491_MET(MET) AES93933_MET(MET) AT2G46500.1_ART(ART) AT2G46500.2_ART(ART) AT2G46500.3_ART(ART) AT5G24240.1_ART(ART) AT5G24240.2_ART(ART) GLYMA01G43580.1_GLM(GLM) GLYMA03G41850.1_GLM(GLM) GLYMA04G41450.2_GLM(GLM) GLYMA04G41450.3_GLM(GLM) GLYMA04G41450.4_GLM(GLM) GLYMA05G36810.1_GLM(GLM) GLYMA07G06120.3_GLM(GLM) GLYMA07G06120.4_GLM(GLM) GLYMA08G02730.1_GLM(GLM) GLYMA16G02730.1_GLM(GLM) GLYMA19G…
ORTHOMCL839(94 genes,18 taxa):	AES75836_MET(MET) AES78411_MET(MET) AES94201_MET(MET) AT2G45340.1_ART(ART) AT4G22730.1_ART(ART) AT4G22730.2_ART(ART) AT5G51560.1_ART(ART) GLYMA01G42100.1_GLM(GLM) GLYMA05G03910.1_GLM(GLM) GLYMA09G28190.1_GLM(GLM) GLYMA10G32090.1_GLM(GLM) GLYMA11G03270.1_GLM(GLM) GLYMA16G33010.1_GLM(GLM) GLYMA17G14390.1_GLM(GLM) GLYMA20G35520.1_GLM(GLM) KEH22283_MET(MET) KEH22284_MET(MET) KEH27456_MET(MET) KEH2745…
ORTHOMCL840(94 genes,18 taxa):	AES80909_MET(MET) AT3G03770.1_ART(ART) AT3G03770.2_ART(ART) AT3G03770.3_ART(ART) GLYMA08G24610.1_GLM(GLM) GLYMA15G29880.1_GLM(GLM) GLYMA16G04130.2_GLM(GLM) GLYMA16G04130.3_GLM(GLM) GLYMA16G04130.4_GLM(GLM) GLYMA17G24083.1_GLM(GLM) GLYMA17G24083.2_GLM(GLM) GLYMA17G24083.3_GLM(GLM) GLYMA19G29370.2_GLM(GLM) GLYMA19G29370.3_GLM(GLM) KEH19222_MET(MET) KEH25567_MET(MET) KHN24320.1_GLS(GLS) KHN34660.1_G…
ORTHOMCL841(94 genes,18 taxa):	AES81743_MET(MET) AET02004_MET(MET) AT1G07670.1_ART(ART) AT1G07670.2_ART(ART) AT1G07810.1_ART(ART) AT1G10130.1_ART(ART) AT4G00900.1_ART(ART) AT4G00900.2_ART(ART) GLYMA03G33240.1_GLM(GLM) GLYMA04G04920.1_GLM(GLM) GLYMA04G04920.3_GLM(GLM) GLYMA04G04920.4_GLM(GLM) GLYMA07G05890.2_GLM(GLM) GLYMA07G05890.3_GLM(GLM) GLYMA16G02490.1_GLM(GLM) GLYMA16G02490.2_GLM(GLM) GLYMA19G35960.1_GLM(GLM) KEH18607_MET…
ORTHOMCL842(94 genes,18 taxa):	AES94966_MET(MET) AET03895_MET(MET) AET03896_MET(MET) AET03897_MET(MET) AT1G19450.1_ART(ART) AT1G75220.1_ART(ART) GLYMA02G06280.1_GLM(GLM) GLYMA02G06291.1_GLM(GLM) GLYMA14G08070.1_GLM(GLM) GLYMA16G25310.1_GLM(GLM) GLYMA16G25310.2_GLM(GLM) GLYMA16G25310.3_GLM(GLM) GLYMA16G25320.2_GLM(GLM) GLYMA17G36950.1_GLM(GLM) KEH20433_MET(MET) KEH27561_MET(MET) KEH27562_MET(MET) KEH40152_MET(MET) KEH40153_MET(…
ORTHOMCL843(94 genes,18 taxa):	AES95283_MET(MET) AES95284_MET(MET) AET03631_MET(MET) AT2G17190.1_ART(ART) AT2G17200.1_ART(ART) GLYMA01G36410.1_GLM(GLM) GLYMA02G04740.1_GLM(GLM) GLYMA11G08990.1_GLM(GLM) GLYMA11G08990.2_GLM(GLM) GLYMA16G22530.1_GLM(GLM) GLYMA16G22530.2_GLM(GLM) GLYMA16G22530.3_GLM(GLM) GLYMA16G22530.4_GLM(GLM) GLYMA16G22530.5_GLM(GLM) KHN00420.1_GLS(GLS) KHN09355.1_GLS(GLS) KHN35966.1_GLS(GLS) KHN41829.1_GLS(GLS…
ORTHOMCL844(94 genes,18 taxa):	AET00998_MET(MET) AT5G47720.1_ART(ART) AT5G47720.2_ART(ART) AT5G47720.3_ART(ART) AT5G47720.4_ART(ART) AT5G47720.5_ART(ART) AT5G48230.1_ART(ART) AT5G48230.2_ART(ART) GLYMA02G47860.1_GLM(GLM) GLYMA02G47860.2_GLM(GLM) GLYMA07G39870.1_GLM(GLM) GLYMA07G39870.2_GLM(GLM) GLYMA14G00760.1_GLM(GLM) GLYMA14G00760.2_GLM(GLM) GLYMA17G00910.1_GLM(GLM) GLYMA17G00910.2_GLM(GLM) KEH15899_MET(MET) KEH32694_MET(MET…
ORTHOMCL845(94 genes,16 taxa):	AT1G06740.1_ART(ART) GLYMA03G40851.1_GLM(GLM) GLYMA03G40851.2_GLM(GLM) GLYMA03G41472.1_GLM(GLM) GLYMA03G41472.2_GLM(GLM) GLYMA07G30451.1_GLM(GLM) GLYMA07G30451.2_GLM(GLM) GLYMA08G06801.1_GLM(GLM) GLYMA10G30595.1_GLM(GLM) GLYMA10G30595.2_GLM(GLM) GLYMA19G43551.1_GLM(GLM) GLYMA19G43551.2_GLM(GLM) GLYMA19G43551.3_GLM(GLM) GLYMA19G43551.4_GLM(GLM) GLYMA19G44045.1_GLM(GLM) GLYMA20G36922.1_GLM(GLM) KHN…
ORTHOMCL846(94 genes,18 taxa):	AT3G58560.1_ART(ART) AT3G58580.1_ART(ART) GLYMA02G26620.3_GLM(GLM) GLYMA03G36550.3_GLM(GLM) GLYMA03G36550.4_GLM(GLM) GLYMA09G15980.1_GLM(GLM) GLYMA09G15980.2_GLM(GLM) GLYMA19G39210.1_GLM(GLM) GLYMA19G39210.4_GLM(GLM) GLYMA19G39210.5_GLM(GLM) KEH24323_MET(MET) KEH41751_MET(MET) KEH41752_MET(MET) KEH41754_MET(MET) KEH41764_MET(MET) KEH41765_MET(MET) KHN22560.1_GLS(GLS) KHN30511.1_GLS(GLS) KHN43569.…
ORTHOMCL850(93 genes,18 taxa):	AES58874_MET(MET) AET04312_MET(MET) AET05078_MET(MET) AT1G50610.1_ART(ART) AT2G07040.1_ART(ART) AT3G20190.1_ART(ART) AT3G20190.2_ART(ART) AT4G31250.1_ART(ART) AT5G35390.1_ART(ART) GLYMA01G00481.1_GLM(GLM) GLYMA04G08170.1_GLM(GLM) GLYMA05G36470.1_GLM(GLM) GLYMA07G15680.1_GLM(GLM) GLYMA08G03100.2_GLM(GLM) GLYMA14G18450.2_GLM(GLM) GLYMA15G00270.2_GLM(GLM) GLYMA17G28950.1_GLM(GLM) KEH27280_MET(MET) K…
ORTHOMCL851(93 genes,18 taxa):	AES59630_MET(MET) AES82605_MET(MET) AES96544_MET(MET) AT1G14430.1_ART(ART) AT1G19900.1_ART(ART) AT1G75620.1_ART(ART) AT3G57620.1_ART(ART) GLYMA02G02610.1_GLM(GLM) GLYMA03G40410.1_GLM(GLM) GLYMA04G02880.1_GLM(GLM) GLYMA06G02890.1_GLM(GLM) GLYMA06G02900.1_GLM(GLM) GLYMA14G40600.1_GLM(GLM) GLYMA19G43050.1_GLM(GLM) KEH24796_MET(MET) KEH36231_MET(MET) KHN04050.1_GLS(GLS) KHN28722.1_GLS(GLS) KHN43222.1…
ORTHOMCL852(93 genes,18 taxa):	AES60646_MET(MET) AES60647_MET(MET) AT2G36580.1_ART(ART) AT3G52990.1_ART(ART) AT3G52990.2_ART(ART) GLYMA03G34740.1_GLM(GLM) GLYMA03G34740.3_GLM(GLM) GLYMA03G34740.4_GLM(GLM) GLYMA10G07480.1_GLM(GLM) GLYMA10G34490.1_GLM(GLM) GLYMA13G21360.1_GLM(GLM) GLYMA19G37420.1_GLM(GLM) GLYMA19G37420.2_GLM(GLM) GLYMA20G33060.1_GLM(GLM) GLYMA20G33060.2_GLM(GLM) KEH24100_MET(MET) KEH24101_MET(MET) KEH24102_MET(M…
ORTHOMCL853(93 genes,17 taxa):	AES63766_MET(MET) AES63768_MET(MET) AES87890_MET(MET) GLYMA01G33692.1_GLM(GLM) GLYMA04G14361.1_GLM(GLM) GLYMA06G42170.1_GLM(GLM) GLYMA07G31270.1_GLM(GLM) GLYMA07G31280.1_GLM(GLM) GLYMA07G31301.1_GLM(GLM) GLYMA07G31310.1_GLM(GLM) GLYMA13G25150.1_GLM(GLM) GLYMA13G25181.1_GLM(GLM) GLYMA13G25260.1_GLM(GLM) GLYMA13G31590.1_GLM(GLM) GLYMA13G31595.1_GLM(GLM) GLYMA15G07700.1_GLM(GLM) GLYMA15G07705.1_GLM(…
ORTHOMCL854(93 genes,18 taxa):	AES64563_MET(MET) AES64564_MET(MET) AES70641_MET(MET) AT1G55840.1_ART(ART) AT1G55840.2_ART(ART) AT5G47730.1_ART(ART) AT5G47730.2_ART(ART) AT5G47730.3_ART(ART) AT5G47730.4_ART(ART) GLYMA07G39890.1_GLM(GLM) GLYMA07G39890.2_GLM(GLM) GLYMA08G44390.1_GLM(GLM) GLYMA08G44470.3_GLM(GLM) GLYMA09G01780.1_GLM(GLM) GLYMA14G01630.2_GLM(GLM) GLYMA14G01630.3_GLM(GLM) GLYMA15G12730.1_GLM(GLM) GLYMA17G00890.4_GLM…
ORTHOMCL855(93 genes,18 taxa):	AES70308_MET(MET) AES82012_MET(MET) AES82016_MET(MET) AET00468_MET(MET) AT3G20500.1_ART(ART) AT3G52780.1_ART(ART) AT3G52780.2_ART(ART) AT3G52810.1_ART(ART) AT3G52820.1_ART(ART) GLYMA02G45950.1_GLM(GLM) GLYMA03G35190.2_GLM(GLM) GLYMA03G35200.2_GLM(GLM) GLYMA08G42670.1_GLM(GLM) GLYMA10G08300.2_GLM(GLM) GLYMA14G02790.1_GLM(GLM) GLYMA19G37850.2_GLM(GLM) GLYMA19G37860.1_GLM(GLM) KEH42047_MET(MET) KHM9…
ORTHOMCL856(93 genes,18 taxa):	AES71888_MET(MET) AES71889_MET(MET) AES74783_MET(MET) AT2G32770.1_ART(ART) AT2G32770.2_ART(ART) AT2G32770.3_ART(ART) AT3G07130.1_ART(ART) AT3G07130.2_ART(ART) AT4G13700.1_ART(ART) AT4G13700.2_ART(ART) GLYMA08G46550.1_GLM(GLM) GLYMA08G46550.2_GLM(GLM) GLYMA11G36510.1_GLM(GLM) GLYMA18G00410.1_GLM(GLM) GLYMA19G03220.1_GLM(GLM) GLYMA19G03220.2_GLM(GLM) GLYMA19G03220.3_GLM(GLM) GLYMA19G03220.4_GLM(GLM…
ORTHOMCL857(93 genes,18 taxa):	AES72581_MET(MET) AES72582_MET(MET) AT5G53620.1_ART(ART) AT5G53620.2_ART(ART) AT5G53620.3_ART(ART) GLYMA04G40900.1_GLM(GLM) GLYMA04G40900.2_GLM(GLM) GLYMA04G40900.3_GLM(GLM) GLYMA04G40900.4_GLM(GLM) GLYMA06G13930.1_GLM(GLM) GLYMA06G13930.5_GLM(GLM) GLYMA06G13930.6_GLM(GLM) GLYMA06G13930.7_GLM(GLM) KEH35480_MET(MET) KHN19540.1_GLS(GLS) KHN23319.1_GLS(GLS) KYP45363.1_CAC(CAC) Lj0g3v0176759.1_LOJ(LO…
ORTHOMCL858(93 genes,18 taxa):	AES73312_MET(MET) AES73315_MET(MET) AES73318_MET(MET) AES73319_MET(MET) AES73322_MET(MET) AES73323_MET(MET) AES73324_MET(MET) AT5G07850.1_ART(ART) AT5G07860.1_ART(ART) AT5G07870.1_ART(ART) AT5G42830.1_ART(ART) GLYMA04G04230.1_GLM(GLM) GLYMA04G04240.1_GLM(GLM) GLYMA04G04250.1_GLM(GLM) GLYMA04G04260.1_GLM(GLM) GLYMA04G04270.1_GLM(GLM) GLYMA04G06150.1_GLM(GLM) GLYMA06G04430.1_GLM(GLM) GLYMA06G04440.…
ORTHOMCL859(93 genes,18 taxa):	AES79166_MET(MET) AES79167_MET(MET) AES81613_MET(MET) AES81615_MET(MET) AT2G20340.1_ART(ART) AT2G20340.2_ART(ART) AT4G28680.1_ART(ART) AT4G28680.2_ART(ART) AT4G28680.3_ART(ART) AT4G28680.4_ART(ART) AT4G28680.5_ART(ART) AT4G28680.6_ART(ART) AT4G28680.7_ART(ART) GLYMA03G32510.3_GLM(GLM) GLYMA03G32510.4_GLM(GLM) GLYMA07G06500.1_GLM(GLM) GLYMA09G02530.1_GLM(GLM) GLYMA15G13430.1_GLM(GLM) KEH18718_MET(…
ORTHOMCL860(93 genes,18 taxa):	AES81804_MET(MET) AES90024_MET(MET) AES90025_MET(MET) AT3G04050.1_ART(ART) AT3G25960.1_ART(ART) AT3G55650.1_ART(ART) AT3G55810.1_ART(ART) AT4G26390.1_ART(ART) AT5G08570.1_ART(ART) AT5G08570.2_ART(ART) AT5G08570.3_ART(ART) AT5G56350.1_ART(ART) AT5G63680.1_ART(ART) AT5G63680.2_ART(ART) AT5G63680.3_ART(ART) GLYMA02G07805.1_GLM(GLM) GLYMA05G09310.1_GLM(GLM) GLYMA05G09310.2_GLM(GLM) GLYMA07G35110.3_GL…
ORTHOMCL861(93 genes,18 taxa):	AES91869_MET(MET) AT1G18690.1_ART(ART) AT1G18690.2_ART(ART) AT1G18690.3_ART(ART) AT1G18690.4_ART(ART) AT1G74380.1_ART(ART) AT3G62720.1_ART(ART) AT3G62720.2_ART(ART) AT4G02500.1_ART(ART) AT5G07720.1_ART(ART) GLYMA03G37150.1_GLM(GLM) GLYMA05G00860.1_GLM(GLM) GLYMA09G05010.1_GLM(GLM) GLYMA09G05010.2_GLM(GLM) GLYMA17G11060.1_GLM(GLM) GLYMA19G39760.1_GLM(GLM) KEH19400_MET(MET) KEH24376_MET(MET) KEH319…
ORTHOMCL862(93 genes,18 taxa):	AES92126_MET(MET) AES92127_MET(MET) AT4G33150.1_ART(ART) AT4G33150.2_ART(ART) AT4G33150.3_ART(ART) AT4G33150.4_ART(ART) GLYMA13G17580.2_GLM(GLM) GLYMA17G04920.1_GLM(GLM) KEH32410_MET(MET) KEH32411_MET(MET) KHN17770.1_GLS(GLS) KHN45038.1_GLS(GLS) KYP57782.1_CAC(CAC) Lj4g3v2215480.1_LOJ(LOJ) Lj4g3v2215480.2_LOJ(LOJ) OS02T0783625-00_ORS(ORS) OS02T0783700-01_ORS(ORS) Sb04g035220.1_SOB(SOB) Si016171m_…
ORTHOMCL863(93 genes,18 taxa):	AES95179_MET(MET) AET03738_MET(MET) AT2G17780.10_ART(ART) AT2G17780.1_ART(ART) AT2G17780.2_ART(ART) AT2G17780.3_ART(ART) AT2G17780.4_ART(ART) AT2G17780.5_ART(ART) AT2G17780.6_ART(ART) AT2G17780.7_ART(ART) AT2G17780.8_ART(ART) AT2G17780.9_ART(ART) AT4G35920.1_ART(ART) AT4G35920.2_ART(ART) AT4G35920.3_ART(ART) AT4G35920.4_ART(ART) AT4G35920.5_ART(ART) GLYMA01G36860.1_GLM(GLM) GLYMA01G36860.2_GLM(GL…
ORTHOMCL864(93 genes,18 taxa):	AES96766_MET(MET) AT1G26810.1_ART(ART) AT1G26810.2_ART(ART) AT3G06440.1_ART(ART) AT3G06440.2_ART(ART) GLYMA01G05860.2_GLM(GLM) GLYMA01G05860.3_GLM(GLM) GLYMA02G12030.1_GLM(GLM) GLYMA17G04230.3_GLM(GLM) GLYMA17G04230.4_GLM(GLM) GLYMA17G04230.5_GLM(GLM) GLYMA17G04230.6_GLM(GLM) KEH27821_MET(MET) KEH32374_MET(MET) KHN01232.1_GLS(GLS) KHN03252.1_GLS(GLS) KHN12203.1_GLS(GLS) KYP45426.1_CAC(CAC) KYP525…
ORTHOMCL865(93 genes,18 taxa):	AES98567_MET(MET) AES98571_MET(MET) AT1G07240.1_ART(ART) AT1G07250.1_ART(ART) AT1G07260.1_ART(ART) AT2G29710.1_ART(ART) AT2G29730.1_ART(ART) AT2G29740.1_ART(ART) AT2G29750.1_ART(ART) GLYMA02G39080.2_GLM(GLM) GLYMA02G39090.1_GLM(GLM) GLYMA02G39090.2_GLM(GLM) GLYMA14G37170.1_GLM(GLM) KHN40061.1_GLS(GLS) KHN46159.1_GLS(GLS) KHN46160.1_GLS(GLS) KYP72894.1_CAC(CAC) KYP72899.1_CAC(CAC) Lj0g3v0088989.1_…
ORTHOMCL866(93 genes,18 taxa):	AET01847_MET(MET) AT1G17360.1_ART(ART) AT1G72410.1_ART(ART) AT1G72410.2_ART(ART) AT3G14172.1_ART(ART) AT3G14172.2_ART(ART) AT3G14172.3_ART(ART) GLYMA07G04780.4_GLM(GLM) GLYMA07G04780.5_GLM(GLM) GLYMA07G04780.6_GLM(GLM) GLYMA16G01360.1_GLM(GLM) GLYMA16G01360.2_GLM(GLM) KHN01444.1_GLS(GLS) KHN39597.1_GLS(GLS) KYP54375.1_CAC(CAC) Lj3g3v2576190.1_LOJ(LOJ) OS07T0616000-01_ORS(ORS) OS07T0616000-02_ORS(…
ORTHOMCL867(93 genes,18 taxa):	AET03031_MET(MET) AT5G36160.1_ART(ART) AT5G53970.1_ART(ART) GLYMA06G35585.1_GLM(GLM) GLYMA06G35585.2_GLM(GLM) GLYMA06G35630.1_GLM(GLM) GLYMA12G26170.1_GLM(GLM) GLYMA12G33350.1_GLM(GLM) GLYMA12G33350.2_GLM(GLM) GLYMA13G37071.1_GLM(GLM) GLYMA13G37080.1_GLM(GLM) KEH39172_MET(MET) KHN05254.1_GLS(GLS) KHN18988.1_GLS(GLS) KHN27904.1_GLS(GLS) KHN36470.1_GLS(GLS) KHN36656.1_GLS(GLS) KHN36657.1_GLS(GLS) K…
ORTHOMCL868(93 genes,12 taxa):	AT2G13770.1_ART(ART) GLYMA05G03163.1_GLM(GLM) GLYMA11G31555.1_GLM(GLM) GLYMA13G06431.1_GLM(GLM) GLYMA16G07845.1_GLM(GLM) GLYMA20G21115.1_GLM(GLM) KEH21942_MET(MET) KHN08166.1_GLS(GLS) KHN27678.1_GLS(GLS) KHN31008.1_GLS(GLS) KHN31959.1_GLS(GLS) KYP31860.1_CAC(CAC) KYP53825.1_CAC(CAC) KYP54854.1_CAC(CAC) KYP66818.1_CAC(CAC) Lj4g3v1061070.1_LOJ(LOJ) NP_178997.2-D31_GB(GB) OS01T0872900-01_ORS(ORS) OS…
ORTHOMCL869(93 genes,18 taxa):	AT3G54720.1_ART(ART) AT5G19740.1_ART(ART) GLYMA01G01000.1_GLM(GLM) GLYMA01G01000.2_GLM(GLM) GLYMA03G36430.1_GLM(GLM) GLYMA10G11100.2_GLM(GLM) GLYMA19G39080.1_GLM(GLM) GLYMA19G39080.2_GLM(GLM) KEH24309_MET(MET) KEH24310_MET(MET) KEH24311_MET(MET) KEH24312_MET(MET) KEH24313_MET(MET) KEH27221_MET(MET) KEH27222_MET(MET) KEH27223_MET(MET) KHN22574.1_GLS(GLS) KHN24331.1_GLS(GLS) KHN40372.1_GLS(GLS) KHN…
ORTHOMCL870(92 genes,18 taxa):	AES63081_MET(MET) AT1G06700.1_ART(ART) AT1G06700.2_ART(ART) AT1G06700.3_ART(ART) AT2G30730.1_ART(ART) AT2G30730.2_ART(ART) AT2G30740.10_ART(ART) AT2G30740.11_ART(ART) AT2G30740.12_ART(ART) AT2G30740.13_ART(ART) AT2G30740.14_ART(ART) AT2G30740.15_ART(ART) AT2G30740.1_ART(ART) AT2G30740.2_ART(ART) AT2G30740.3_ART(ART) AT2G30740.4_ART(ART) AT2G30740.5_ART(ART) AT2G30740.6_ART(ART) AT2G30740.7_ART(AR…
ORTHOMCL871(92 genes,18 taxa):	AES64983_MET(MET) AES91978_MET(MET) AT1G67890.1_ART(ART) AT1G67890.2_ART(ART) AT1G67890.3_ART(ART) AT1G67890.4_ART(ART) AT3G06620.1_ART(ART) AT3G06630.1_ART(ART) AT3G06630.2_ART(ART) AT3G06630.3_ART(ART) AT3G06630.4_ART(ART) AT3G06630.5_ART(ART) AT3G06630.6_ART(ART) AT3G06630.7_ART(ART) AT3G06640.1_ART(ART) AT3G06640.2_ART(ART) AT3G06640.3_ART(ART) AT5G49470.1_ART(ART) AT5G49470.2_ART(ART) AT5G49…
ORTHOMCL872(92 genes,17 taxa):	AES66287_MET(MET) AET02882_MET(MET) AT2G24210.1_ART(ART) AT3G25810.1_ART(ART) AT3G25820.1_ART(ART) AT3G25820.2_ART(ART) AT3G25820.3_ART(ART) AT3G25820.4_ART(ART) AT3G25830.1_ART(ART) AT4G16730.1_ART(ART) AT4G16730.2_ART(ART) AT4G16740.1_ART(ART) AT4G16740.2_ART(ART) AT4G16740.3_ART(ART) AT4G16740.4_ART(ART) GLYMA06G45780.2_GLM(GLM) GLYMA06G45780.3_GLM(GLM) GLYMA09G21900.2_GLM(GLM) GLYMA12G10990.1…
ORTHOMCL873(92 genes,18 taxa):	AES76337_MET(MET) AT1G17940.1_ART(ART) AT1G17940.2_ART(ART) AT1G17940.3_ART(ART) AT1G17940.4_ART(ART) AT1G17940.5_ART(ART) AT1G17940.6_ART(ART) AT1G73390.1_ART(ART) AT1G73390.2_ART(ART) AT1G73390.3_ART(ART) AT1G73390.4_ART(ART) AT1G73390.5_ART(ART) AT1G73390.6_ART(ART) AT1G73390.7_ART(ART) GLYMA09G29110.1_GLM(GLM) GLYMA10G31710.1_GLM(GLM) GLYMA16G33650.1_GLM(GLM) GLYMA20G35900.2_GLM(GLM) GLYMA20G…
ORTHOMCL874(92 genes,18 taxa):	AES80118_MET(MET) AES80120_MET(MET) AES80121_MET(MET) AT2G45810.1_ART(ART) AT3G61240.1_ART(ART) AT3G61240.2_ART(ART) AT4G00660.1_ART(ART) AT4G00660.2_ART(ART) GLYMA03G01500.1_GLM(GLM) GLYMA03G01530.1_GLM(GLM) GLYMA07G07920.1_GLM(GLM) GLYMA07G07920.2_GLM(GLM) GLYMA07G07950.1_GLM(GLM) GLYMA08G26950.2_GLM(GLM) GLYMA09G39710.2_GLM(GLM) GLYMA17G23720.2_GLM(GLM) GLYMA17G27250.2_GLM(GLM) KEH15504_MET(ME…
ORTHOMCL875(92 genes,18 taxa):	AES93896_MET(MET) AES93897_MET(MET) AT4G10180.1_ART(ART) GLYMA01G44200.1_GLM(GLM) GLYMA01G44200.2_GLM(GLM) GLYMA01G44200.3_GLM(GLM) GLYMA11G01680.1_GLM(GLM) GLYMA11G01680.2_GLM(GLM) GLYMA11G01680.3_GLM(GLM) GLYMA11G01680.4_GLM(GLM) GLYMA14G28021.1_GLM(GLM) KEH27393_MET(MET) KEH27394_MET(MET) KEH27395_MET(MET) KEH27396_MET(MET) KEH27397_MET(MET) KEH27398_MET(MET) KEH27399_MET(MET) KEH27400_MET(MET…
ORTHOMCL876(92 genes,18 taxa):	AT4G19490.1_ART(ART) AT4G19490.2_ART(ART) GLYMA09G10070.2_GLM(GLM) GLYMA09G10070.3_GLM(GLM) GLYMA09G10112.1_GLM(GLM) GLYMA09G10112.2_GLM(GLM) GLYMA15G22236.1_GLM(GLM) KEH37803_MET(MET) KHN41450.1_GLS(GLS) KHN41458.1_GLS(GLS) KYP37688.1_CAC(CAC) Lj0g3v0054399.1_LOJ(LOJ) Lj6g3v1104970.1_LOJ(LOJ) OS04T0212200-01_ORS(ORS) Sb06g002040.1_SOB(SOB) Si009260m_SEI(SEI) XP_003547564.1_GB(GB) XP_004488267.1_…
ORTHOMCL877(91 genes,15 taxa):	AES64910_MET(MET) AES99856_MET(MET) AES99858_MET(MET) AES99886_MET(MET) AES99887_MET(MET) AT1G03670.1_ART(ART) AT4G03440.1_ART(ART) AT4G03440.2_ART(ART) AT4G03440.3_ART(ART) AT4G03450.1_ART(ART) AT4G03450.2_ART(ART) AT4G03460.1_ART(ART) AT4G03460.2_ART(ART) AT4G03470.1_ART(ART) AT4G03480.1_ART(ART) AT4G03480.2_ART(ART) AT4G03490.1_ART(ART) AT4G03490.2_ART(ART) AT4G03490.3_ART(ART) AT4G03490.4_ART…
ORTHOMCL878(91 genes,18 taxa):	AES65731_MET(MET) AT2G34680.1_ART(ART) AT2G34680.2_ART(ART) GLYMA09G10196.1_GLM(GLM) GLYMA09G10196.2_GLM(GLM) GLYMA09G10280.2_GLM(GLM) GLYMA15G22384.1_GLM(GLM) GLYMA15G22410.1_GLM(GLM) KHN41448.1_GLS(GLS) KHN41449.1_GLS(GLS) KHN45573.1_GLS(GLS) KHN45574.1_GLS(GLS) KYP36196.1_CAC(CAC) KYP38707.1_CAC(CAC) Lj0g3v0054409.1_LOJ(LOJ) Lj6g3v1104930.1_LOJ(LOJ) Lj6g3v1104930.2_LOJ(LOJ) OS07T0148800-01_ORS…
ORTHOMCL879(91 genes,18 taxa):	AES67789_MET(MET) AES89009_MET(MET) AT2G43500.10_ART(ART) AT2G43500.11_ART(ART) AT2G43500.1_ART(ART) AT2G43500.2_ART(ART) AT2G43500.3_ART(ART) AT2G43500.4_ART(ART) AT2G43500.5_ART(ART) AT2G43500.6_ART(ART) AT2G43500.7_ART(ART) AT2G43500.8_ART(ART) AT2G43500.9_ART(ART) AT3G59580.1_ART(ART) AT3G59580.2_ART(ART) AT3G59580.3_ART(ART) GLYMA11G13390.2_GLM(GLM) GLYMA11G13390.3_GLM(GLM) GLYMA11G13390.4_G…
ORTHOMCL881(91 genes,18 taxa):	AES72204_MET(MET) AES98669_MET(MET) AES98670_MET(MET) AT3G47340.1_ART(ART) AT3G47340.2_ART(ART) AT3G47340.3_ART(ART) AT3G47340.4_ART(ART) AT5G10240.1_ART(ART) AT5G10240.2_ART(ART) AT5G65010.1_ART(ART) AT5G65010.2_ART(ART) GLYMA02G39320.1_GLM(GLM) GLYMA02G39320.2_GLM(GLM) GLYMA02G39320.3_GLM(GLM) GLYMA11G27480.1_GLM(GLM) GLYMA11G27720.1_GLM(GLM) GLYMA11G38130.1_GLM(GLM) GLYMA14G37440.1_GLM(GLM) GL…
ORTHOMCL882(91 genes,18 taxa):	AES72217_MET(MET) AT4G39850.1_ART(ART) AT4G39850.2_ART(ART) AT4G39850.3_ART(ART) AT4G39850.4_ART(ART) GLYMA05G31270.2_GLM(GLM) GLYMA05G31270.3_GLM(GLM) GLYMA05G31270.4_GLM(GLM) GLYMA08G14485.10_GLM(GLM) GLYMA08G14485.1_GLM(GLM) GLYMA08G14485.2_GLM(GLM) GLYMA08G14485.3_GLM(GLM) GLYMA08G14485.4_GLM(GLM) GLYMA08G14485.5_GLM(GLM) GLYMA08G14485.6_GLM(GLM) GLYMA08G14485.7_GLM(GLM) GLYMA08G14485.8_GLM(G…
ORTHOMCL883(91 genes,18 taxa):	AES76678_MET(MET) AT1G48840.1_ART(ART) AT3G18350.1_ART(ART) AT3G18350.2_ART(ART) AT3G18350.3_ART(ART) AT5G23390.1_ART(ART) GLYMA07G10300.1_GLM(GLM) GLYMA07G10300.2_GLM(GLM) GLYMA09G31590.2_GLM(GLM) GLYMA09G31590.3_GLM(GLM) GLYMA09G31590.4_GLM(GLM) GLYMA09G31590.5_GLM(GLM) GLYMA10G43510.1_GLM(GLM) GLYMA20G23280.1_GLM(GLM) GLYMA20G23280.2_GLM(GLM) KEH44460_MET(MET) KHN20737.1_GLS(GLS) KHN23135.1_GL…
ORTHOMCL884(91 genes,18 taxa):	AES79807_MET(MET) AES98977_MET(MET) AT3G51630.1_ART(ART) AT3G51630.2_ART(ART) AT5G58350.1_ART(ART) GLYMA01G32450.2_GLM(GLM) GLYMA02G40200.1_GLM(GLM) GLYMA02G40200.2_GLM(GLM) GLYMA03G04450.1_GLM(GLM) GLYMA09G41270.1_GLM(GLM) GLYMA11G26210.2_GLM(GLM) GLYMA14G38390.2_GLM(GLM) GLYMA14G38390.3_GLM(GLM) GLYMA14G38390.4_GLM(GLM) GLYMA14G38390.5_GLM(GLM) GLYMA18G06076.1_GLM(GLM) GLYMA18G44761.1_GLM(GLM) …
ORTHOMCL885(91 genes,18 taxa):	AT1G11720.1_ART(ART) AT1G11720.2_ART(ART) GLYMA07G39040.2_GLM(GLM) GLYMA13G27480.1_GLM(GLM) GLYMA15G11500.1_GLM(GLM) KEH36862_MET(MET) KEH36863_MET(MET) KHN33026.1_GLS(GLS) KHN35740.1_GLS(GLS) KHN37605.1_GLS(GLS) KYP58238.1_CAC(CAC) KYP62777.1_CAC(CAC) Lj0g3v0048129.1_LOJ(LOJ) Lj4g3v0151570.1_LOJ(LOJ) Lj6g3v1874670.1_LOJ(LOJ) OS04T0624600-01_ORS(ORS) OS04T0624600-02_ORS(ORS) OS08T0191433-00_ORS(O…
ORTHOMCL886(91 genes,18 taxa):	AT1G18620.1_ART(ART) AT1G18620.2_ART(ART) AT1G18620.3_ART(ART) AT1G18620.4_ART(ART) AT1G18620.5_ART(ART) AT1G74160.1_ART(ART) AT1G74160.2_ART(ART) AT1G74160.3_ART(ART) GLYMA04G32290.2_GLM(GLM) GLYMA04G32290.3_GLM(GLM) GLYMA04G32290.4_GLM(GLM) GLYMA05G00280.2_GLM(GLM) GLYMA05G00280.3_GLM(GLM) GLYMA05G00280.4_GLM(GLM) GLYMA06G22250.2_GLM(GLM) GLYMA06G22250.3_GLM(GLM) GLYMA17G08770.1_GLM(GLM) GLYMA1…
ORTHOMCL887(91 genes,18 taxa):	AT1G27720.1_ART(ART) AT1G27720.2_ART(ART) AT1G27720.3_ART(ART) AT1G27720.4_ART(ART) AT1G27720.5_ART(ART) AT1G27720.6_ART(ART) AT1G27720.7_ART(ART) AT1G27720.8_ART(ART) AT1G27720.9_ART(ART) AT5G43130.1_ART(ART) AT5G43130.2_ART(ART) AT5G43130.3_ART(ART) GLYMA04G04740.2_GLM(GLM) GLYMA04G04740.3_GLM(GLM) GLYMA06G04820.3_GLM(GLM) GLYMA14G09701.1_GLM(GLM) GLYMA17G35470.2_GLM(GLM) GLYMA17G35470.3_GLM(GL…
ORTHOMCL888(91 genes,18 taxa):	AT1G30560.1_ART(ART) AT2G13100.1_ART(ART) AT2G13100.4_ART(ART) AT3G47420.1_ART(ART) AT3G47420.2_ART(ART) AT3G47420.3_ART(ART) AT4G17550.1_ART(ART) AT4G25220.1_ART(ART) GLYMA05G05270.1_GLM(GLM) GLYMA09G13170.1_GLM(GLM) GLYMA09G35760.1_GLM(GLM) GLYMA12G01590.4_GLM(GLM) GLYMA12G01590.5_GLM(GLM) GLYMA12G01590.6_GLM(GLM) GLYMA15G24070.1_GLM(GLM) GLYMA17G15580.1_GLM(GLM) GLYMA17G15580.2_GLM(GLM) KEH176…
ORTHOMCL889(91 genes,18 taxa):	AT3G11964.1_ART(ART) AT3G11964.2_ART(ART) GLYMA02G26710.1_GLM(GLM) GLYMA09G15786.1_GLM(GLM) GLYMA09G15786.2_GLM(GLM) KEH41780_MET(MET) KHN00023.1_GLS(GLS) KHN22182.1_GLS(GLS) KYP74000.1_CAC(CAC) Lj0g3v0198159.1_LOJ(LOJ) Lj0g3v0198159.2_LOJ(LOJ) Lj0g3v0198159.3_LOJ(LOJ) OS07T0203275-00_ORS(ORS) OS07T0203300-01_ORS(ORS) Sb02g006000.1_SOB(SOB) Si028645m_SEI(SEI) XP_004514152.1_CIA(CIA) XP_006587175.…
ORTHOMCL892(90 genes,3 taxa):	AES60430_MET(MET) KYP31350.1_CAC(CAC) KYP31352.1_CAC(CAC) KYP31799.1_CAC(CAC) KYP31800.1_CAC(CAC) KYP32746.1_CAC(CAC) KYP33202.1_CAC(CAC) KYP33204.1_CAC(CAC) KYP33580.1_CAC(CAC) KYP33582.1_CAC(CAC) KYP34058.1_CAC(CAC) KYP34062.1_CAC(CAC) KYP34063.1_CAC(CAC) KYP34066.1_CAC(CAC) KYP34068.1_CAC(CAC) KYP34396.1_CAC(CAC) KYP38667.1_CAC(CAC) KYP41606.1_CAC(CAC) KYP41607.1_CAC(CAC) KYP42944.1_CAC(CAC) K…
ORTHOMCL893(90 genes,18 taxa):	AES63828_MET(MET) AES67000_MET(MET) AT1G28240.1_ART(ART) AT1G53040.1_ART(ART) AT1G53040.2_ART(ART) AT1G53040.3_ART(ART) AT1G53040.4_ART(ART) AT1G53040.5_ART(ART) AT1G53040.6_ART(ART) GLYMA07G31680.1_GLM(GLM) GLYMA12G35300.2_GLM(GLM) GLYMA12G35300.3_GLM(GLM) GLYMA13G24770.1_GLM(GLM) GLYMA13G31260.1_GLM(GLM) GLYMA13G31260.2_GLM(GLM) GLYMA13G35210.2_GLM(GLM) GLYMA15G08090.1_GLM(GLM) KEH31064_MET(MET…
ORTHOMCL894(90 genes,17 taxa):	AES64586_MET(MET) AT5G47800.1_ART(ART) AT5G47800.2_ART(ART) AT5G47800.3_ART(ART) AT5G47800.4_ART(ART) GLYMA07G39930.1_GLM(GLM) GLYMA07G39930.3_GLM(GLM) GLYMA07G39930.4_GLM(GLM) GLYMA09G01850.2_GLM(GLM) GLYMA15G12815.1_GLM(GLM) GLYMA15G12815.2_GLM(GLM) GLYMA17G00840.1_GLM(GLM) GLYMA17G00840.2_GLM(GLM) GLYMA17G00840.3_GLM(GLM) GLYMA20G17400.2_GLM(GLM) KEH32706_MET(MET) KEH36999_MET(MET) KHN03557.1_…
ORTHOMCL895(90 genes,18 taxa):	AES73810_MET(MET) AES73811_MET(MET) AES92172_MET(MET) AET01830_MET(MET) AT1G17370.1_ART(ART) AT1G17370.2_ART(ART) AT1G54080.1_ART(ART) AT1G54080.2_ART(ART) AT3G14100.1_ART(ART) GLYMA04G08131.1_GLM(GLM) GLYMA06G08200.1_GLM(GLM) GLYMA07G04640.1_GLM(GLM) GLYMA13G17200.3_GLM(GLM) GLYMA13G17200.4_GLM(GLM) GLYMA13G17200.5_GLM(GLM) GLYMA16G01230.1_GLM(GLM) GLYMA17G05530.1_GLM(GLM) GLYMA17G05530.3_GLM(GL…
ORTHOMCL896(90 genes,18 taxa):	AES77885_MET(MET) AT2G31660.1_ART(ART) AT3G59020.1_ART(ART) AT3G59020.2_ART(ART) GLYMA08G29030.1_GLM(GLM) GLYMA10G44510.1_GLM(GLM) GLYMA18G51900.1_GLM(GLM) KEH21864_MET(MET) KEH44552_MET(MET) KHN13833.1_GLS(GLS) KHN15579.1_GLS(GLS) KHN37257.1_GLS(GLS) KYP64849.1_CAC(CAC) KYP75521.1_CAC(CAC) Lj0g3v0313709.1_LOJ(LOJ) Lj0g3v0313719.1_LOJ(LOJ) Lj0g3v0313719.2_LOJ(LOJ) Lj0g3v0313719.3_LOJ(LOJ) Lj1g3v3…
ORTHOMCL897(90 genes,18 taxa):	AES80649_MET(MET) AES80653_MET(MET) AES80654_MET(MET) AES82589_MET(MET) AT1G54570.1_ART(ART) AT3G02030.1_ART(ART) AT3G02030.2_ART(ART) AT3G26820.1_ART(ART) AT3G26820.2_ART(ART) AT3G26840.1_ART(ART) AT5G41120.1_ART(ART) AT5G41120.2_ART(ART) AT5G41120.3_ART(ART) AT5G41130.1_ART(ART) AT5G41130.2_ART(ART) AT5G41130.3_ART(ART) GLYMA03G40344.1_GLM(GLM) GLYMA03G40352.1_GLM(GLM) GLYMA03G40352.2_GLM(GLM) …
ORTHOMCL898(90 genes,17 taxa):	AES91598_MET(MET) AES95930_MET(MET) AES95931_MET(MET) AES95933_MET(MET) AES95935_MET(MET) AES95936_MET(MET) AES95937_MET(MET) AES95941_MET(MET) AES95942_MET(MET) AES95944_MET(MET) AES95947_MET(MET) AET03358_MET(MET) AT4G37970.1_ART(ART) AT4G37970.2_ART(ART) AT4G37970.3_ART(ART) AT4G37970.4_ART(ART) AT4G37980.1_ART(ART) AT4G37980.2_ART(ART) AT4G37990.1_ART(ART) GLYMA01G02570.1_GLM(GLM) GLYMA01G025…
ORTHOMCL899(90 genes,18 taxa):	AT1G79090.1_ART(ART) AT1G79090.2_ART(ART) AT1G79090.3_ART(ART) AT3G22270.1_ART(ART) AT4G14990.1_ART(ART) AT4G14990.2_ART(ART) GLYMA08G18270.1_GLM(GLM) GLYMA08G18270.2_GLM(GLM) GLYMA08G18280.1_GLM(GLM) GLYMA08G18280.2_GLM(GLM) GLYMA08G25700.2_GLM(GLM) GLYMA15G29271.1_GLM(GLM) GLYMA15G29271.2_GLM(GLM) GLYMA15G40670.1_GLM(GLM) GLYMA15G40680.2_GLM(GLM) KEH38343_MET(MET) KEH38344_MET(MET) KHM98853.1_G…
ORTHOMCL900(90 genes,18 taxa):	AT2G25290.1_ART(ART) AT2G25290.2_ART(ART) AT2G25290.3_ART(ART) AT2G25290.4_ART(ART) AT4G32070.1_ART(ART) AT4G32070.2_ART(ART) AT5G20360.1_ART(ART) AT5G20360.2_ART(ART) AT5G20360.3_ART(ART) AT5G20360.4_ART(ART) AT5G20360.5_ART(ART) AT5G20360.6_ART(ART) AT5G20360.7_ART(ART) GLYMA04G06890.1_GLM(GLM) GLYMA09G12000.1_GLM(GLM) GLYMA09G12000.2_GLM(GLM) GLYMA09G12000.3_GLM(GLM) GLYMA13G23250.1_GLM(GLM) G…
ORTHOMCL901(90 genes,17 taxa):	AT3G23900.1_ART(ART) AT3G23900.2_ART(ART) AT3G23900.3_ART(ART) AT3G23900.4_ART(ART) GLYMA05G28570.3_GLM(GLM) GLYMA05G28570.4_GLM(GLM) GLYMA05G28570.5_GLM(GLM) GLYMA08G11590.1_GLM(GLM) GLYMA08G11590.2_GLM(GLM) KEH20654_MET(MET) KYP67771.1_CAC(CAC) Lj4g3v2593560.2_LOJ(LOJ) OS01T0101600-01_ORS(ORS) OS01T0101600-02_ORS(ORS) OS01T0101600-03_ORS(ORS) Sb03g009130.1_SOB(SOB) Si000301m_SEI(SEI) Si000302m_…
ORTHOMCL902(90 genes,18 taxa):	AT3G24440.1_ART(ART) AT3G24440.2_ART(ART) GLYMA05G35280.2_GLM(GLM) GLYMA05G35280.3_GLM(GLM) GLYMA05G35280.4_GLM(GLM) GLYMA07G09800.3_GLM(GLM) GLYMA07G09800.4_GLM(GLM) GLYMA07G09800.5_GLM(GLM) GLYMA08G04440.3_GLM(GLM) GLYMA08G04440.4_GLM(GLM) GLYMA08G04440.5_GLM(GLM) GLYMA08G04440.6_GLM(GLM) GLYMA08G04440.7_GLM(GLM) GLYMA09G32010.1_GLM(GLM) KEH27080_MET(MET) KHN16592.1_GLS(GLS) KHN20705.1_GLS(GLS)…
ORTHOMCL904(89 genes,18 taxa):	AES64799_MET(MET) AES64800_MET(MET) AES64801_MET(MET) AT5G61820.1_ART(ART) AT5G61820.2_ART(ART) GLYMA05G25690.1_GLM(GLM) GLYMA05G25701.1_GLM(GLM) GLYMA08G08660.3_GLM(GLM) GLYMA08G08660.4_GLM(GLM) GLYMA08G08670.1_GLM(GLM) GLYMA09G02910.1_GLM(GLM) GLYMA15G13880.1_GLM(GLM) GLYMA15G13880.2_GLM(GLM) KEH16840_MET(MET) KEH26244_MET(MET) KEH26246_MET(MET) KEH31347_MET(MET) KEH31348_MET(MET) KEH31349_MET(…
ORTHOMCL905(89 genes,18 taxa):	AES65297_MET(MET) AES65298_MET(MET) AES92257_MET(MET) AES92258_MET(MET) AES92259_MET(MET) AT4G25850.1_ART(ART) AT4G25850.2_ART(ART) AT4G25850.3_ART(ART) AT4G25860.1_ART(ART) AT4G25860.2_ART(ART) AT5G57240.1_ART(ART) AT5G57240.2_ART(ART) AT5G57240.3_ART(ART) AT5G57240.4_ART(ART) AT5G57240.5_ART(ART) GLYMA09G06620.1_GLM(GLM) GLYMA09G06620.2_GLM(GLM) GLYMA09G06630.1_GLM(GLM) GLYMA13G00590.2_GLM(GLM)…
ORTHOMCL906(89 genes,18 taxa):	AES66173_MET(MET) AT1G79280.1_ART(ART) AT1G79280.2_ART(ART) AT1G79280.3_ART(ART) GLYMA08G17255.1_GLM(GLM) GLYMA08G17255.2_GLM(GLM) GLYMA15G41950.1_GLM(GLM) KHN21362.1_GLS(GLS) KHN48848.1_GLS(GLS) KYP36154.1_CAC(CAC) KYP78007.1_CAC(CAC) Lj3g3v0938030.1_LOJ(LOJ) Lj3g3v0938030.2_LOJ(LOJ) Lj3g3v0938030.3_LOJ(LOJ) OS02T0741400-01_ORS(ORS) OS02T0741500-01_ORS(ORS) Sb04g028320.1_SOB(SOB) Si016076m_SEI(S…
ORTHOMCL907(89 genes,13 taxa):	AES68798_MET(MET) AES68809_MET(MET) AES68813_MET(MET) AES68814_MET(MET) AES77670_MET(MET) AES87142_MET(MET) AES87176_MET(MET) AES87178_MET(MET) AES87184_MET(MET) AES87186_MET(MET) AES87218_MET(MET) AES87219_MET(MET) AES88206_MET(MET) AET01321_MET(MET) AET01322_MET(MET) AET01331_MET(MET) AET01333_MET(MET) AET01334_MET(MET) AET01356_MET(MET) AET01360_MET(MET) AET01361_MET(MET) AET02580_MET(MET) GLY…
ORTHOMCL908(89 genes,18 taxa):	AES70498_MET(MET) AES71981_MET(MET) AET00644_MET(MET) AT3G20150.1_ART(ART) AT3G20150.2_ART(ART) AT3G23670.1_ART(ART) AT3G23670.2_ART(ART) AT4G14150.1_ART(ART) AT4G26660.1_ART(ART) AT5G55520.1_ART(ART) AT5G55520.2_ART(ART) GLYMA02G46630.1_GLM(GLM) GLYMA02G46630.2_GLM(GLM) GLYMA05G28240.1_GLM(GLM) GLYMA08G11200.1_GLM(GLM) GLYMA08G11200.2_GLM(GLM) GLYMA08G11200.3_GLM(GLM) GLYMA08G43710.2_GLM(GLM) GL…
ORTHOMCL909(89 genes,18 taxa):	AES72059_MET(MET) AT1G24330.1_ART(ART) AT1G24330.2_ART(ART) AT1G27910.1_ART(ART) AT1G67530.1_ART(ART) AT1G67530.2_ART(ART) AT1G67530.3_ART(ART) AT1G67530.4_ART(ART) GLYMA05G27880.1_GLM(GLM) GLYMA08G10860.1_GLM(GLM) GLYMA11G37220.1_GLM(GLM) GLYMA18G01180.2_GLM(GLM) GLYMA18G01180.3_GLM(GLM) KEH20567_MET(MET) KHN12401.1_GLS(GLS) KHN24080.1_GLS(GLS) KHN34809.1_GLS(GLS) KHN44423.1_GLS(GLS) KYP52956.1_…
ORTHOMCL910(89 genes,18 taxa):	AES73386_MET(MET) AES73387_MET(MET) AET04892_MET(MET) AT2G30390.1_ART(ART) AT2G30390.2_ART(ART) AT5G26030.1_ART(ART) AT5G26030.2_ART(ART) GLYMA04G05320.1_GLM(GLM) GLYMA04G05320.2_GLM(GLM) GLYMA04G38291.1_GLM(GLM) GLYMA05G33160.1_GLM(GLM) GLYMA05G33160.2_GLM(GLM) GLYMA06G05390.1_GLM(GLM) GLYMA06G16750.1_GLM(GLM) GLYMA08G00760.1_GLM(GLM) GLYMA08G00760.2_GLM(GLM) KEH28983_MET(MET) KEH28984_MET(MET) …
ORTHOMCL911(89 genes,18 taxa):	AES77940_MET(MET) AES77948_MET(MET) AES79844_MET(MET) AES87483_MET(MET) AT3G28040.1_ART(ART) AT3G56370.1_ART(ART) AT5G01890.1_ART(ART) GLYMA01G32855.1_GLM(GLM) GLYMA01G32855.2_GLM(GLM) GLYMA02G10770.1_GLM(GLM) GLYMA03G04020.1_GLM(GLM) GLYMA04G40080.1_GLM(GLM) GLYMA06G14770.1_GLM(GLM) GLYMA09G41110.1_GLM(GLM) GLYMA18G44600.1_GLM(GLM) GLYMA18G52050.2_GLM(GLM) KEH16892_MET(MET) KEH35536_MET(MET) KHM…
ORTHOMCL912(89 genes,18 taxa):	AES79946_MET(MET) AES94171_MET(MET) AT1G01950.1_ART(ART) AT1G01950.2_ART(ART) AT1G01950.3_ART(ART) AT1G01950.4_ART(ART) AT1G12430.1_ART(ART) AT1G12430.2_ART(ART) AT3G54870.1_ART(ART) AT3G54870.2_ART(ART) AT3G54870.3_ART(ART) GLYMA01G34590.2_GLM(GLM) GLYMA01G42240.1_GLM(GLM) GLYMA05G04090.2_GLM(GLM) GLYMA09G40470.2_GLM(GLM) GLYMA11G03120.1_GLM(GLM) GLYMA18G45370.1_GLM(GLM) KHN04318.1_GLS(GLS) KHN2…
ORTHOMCL913(89 genes,18 taxa):	AES80824_MET(MET) AT5G18230.1_ART(ART) AT5G18230.2_ART(ART) AT5G18230.3_ART(ART) AT5G18230.4_ART(ART) GLYMA02G07830.1_GLM(GLM) GLYMA16G04690.1_GLM(GLM) GLYMA16G04690.2_GLM(GLM) GLYMA16G26850.1_GLM(GLM) GLYMA19G28562.1_GLM(GLM) GLYMA19G28562.2_GLM(GLM) GLYMA19G28562.3_GLM(GLM) GLYMA19G28562.4_GLM(GLM) KEH23518_MET(MET) KHN00668.1_GLS(GLS) KHN08162.1_GLS(GLS) KHN32752.1_GLS(GLS) KHN46791.1_GLS(GLS)…
ORTHOMCL914(89 genes,18 taxa):	AES95955_MET(MET) AT1G72250.1_ART(ART) AT1G72250.2_ART(ART) AT1G72250.3_ART(ART) AT1G72250.4_ART(ART) AT2G22610.1_ART(ART) AT2G22610.2_ART(ART) AT2G22610.3_ART(ART) GLYMA01G02620.1_GLM(GLM) GLYMA08G18590.1_GLM(GLM) GLYMA09G26310.2_GLM(GLM) GLYMA09G33340.2_GLM(GLM) GLYMA15G40350.1_GLM(GLM) GLYMA17G20391.1_GLM(GLM) KEH27928_MET(MET) KEH27943_MET(MET) KEH38372_MET(MET) KHM99156.1_GLS(GLS) KHN04908.1…
ORTHOMCL915(89 genes,18 taxa):	AET04248_MET(MET) AT4G18640.1_ART(ART) AT5G45840.1_ART(ART) AT5G45840.2_ART(ART) GLYMA05G29150.3_GLM(GLM) GLYMA08G12305.1_GLM(GLM) GLYMA08G12305.2_GLM(GLM) GLYMA13G30131.1_GLM(GLM) GLYMA13G30131.2_GLM(GLM) GLYMA13G30131.3_GLM(GLM) GLYMA13G30131.4_GLM(GLM) GLYMA13G30131.5_GLM(GLM) GLYMA13G30131.6_GLM(GLM) GLYMA13G30131.7_GLM(GLM) GLYMA13G30131.8_GLM(GLM) GLYMA13G30131.9_GLM(GLM) GLYMA15G08990.2_GL…
ORTHOMCL916(89 genes,6 taxa):	KHM99126.1_GLS(GLS) KHN23990.1_GLS(GLS) KHN25850.1_GLS(GLS) KHN35794.1_GLS(GLS) XP_008341190.1_MAD(MAD) XP_008348366.1_MAD(MAD) XP_008356401.1_MAD(MAD) XP_008359963.1_MAD(MAD) XP_008362066.1-D171_GB(GB) XP_008371147.1_MAD(MAD) XP_008372194.1_MAD(MAD) XP_008373063.1_MAD(MAD) XP_008377887.1_MAD(MAD) XP_008378230.1_MAD(MAD) XP_008381610.1_MAD(MAD) XP_008382806.1_MAD(MAD) XP_008385106.1_MAD(MAD) XP_0…
ORTHOMCL918(89 genes,1 taxa):	XP_007143924.1-D299_GB(GB) XP_007143924.1-D304_GB(GB) XP_007143924.1-D333_GB(GB) XP_007143924.1-D349_GB(GB) XP_007143924.1-D382_GB(GB) XP_007143924.1-D414_GB(GB) XP_007143924.1-D446_GB(GB) XP_007143924.1-D495_GB(GB) XP_007143924.1-D524_GB(GB) XP_007143924.1-D536_GB(GB) XP_007143924.1-D552_GB(GB) XP_007143924.1-D555_GB(GB) XP_007144271.1-D237_GB(GB) XP_007144271.1-D253_GB(GB) XP_007149363.1-D15_GB…
ORTHOMCL920(88 genes,18 taxa):	AES60108_MET(MET) AES79440_MET(MET) AET02045_MET(MET) AT1G01610.1_ART(ART) AT2G38110.1_ART(ART) AT4G00400.1_ART(ART) GLYMA01G27900.1_GLM(GLM) GLYMA03G01070.1_GLM(GLM) GLYMA03G14180.2_GLM(GLM) GLYMA07G07580.1_GLM(GLM) GLYMA07G07580.2_GLM(GLM) GLYMA07G17720.1_GLM(GLM) GLYMA10G23560.1_GLM(GLM) GLYMA18G42580.1_GLM(GLM) GLYMA20G16980.1_GLM(GLM) KEH28858_MET(MET) KHN05359.1_GLS(GLS) KHN22729.1_GLS(GLS)…
ORTHOMCL921(88 genes,18 taxa):	AES61839_MET(MET) AES64295_MET(MET) AES64296_MET(MET) AT4G03020.1_ART(ART) AT4G03020.2_ART(ART) AT4G03020.3_ART(ART) GLYMA02G17000.2_GLM(GLM) GLYMA10G02800.1_GLM(GLM) GLYMA13G28430.1_GLM(GLM) GLYMA13G28430.2_GLM(GLM) GLYMA15G10650.3_GLM(GLM) GLYMA15G10650.4_GLM(GLM) GLYMA15G10650.5_GLM(GLM) KHN03763.1_GLS(GLS) KHN33100.1_GLS(GLS) KHN37529.1_GLS(GLS) KYP71520.1_CAC(CAC) KYP72776.1_CAC(CAC) Lj5g3v1…
ORTHOMCL922(88 genes,18 taxa):	AES62060_MET(MET) AT5G09690.10_ART(ART) AT5G09690.11_ART(ART) AT5G09690.12_ART(ART) AT5G09690.13_ART(ART) AT5G09690.14_ART(ART) AT5G09690.1_ART(ART) AT5G09690.2_ART(ART) AT5G09690.3_ART(ART) AT5G09690.4_ART(ART) AT5G09690.5_ART(ART) AT5G09690.6_ART(ART) AT5G09690.7_ART(ART) AT5G09690.8_ART(ART) AT5G09690.9_ART(ART) AT5G09720.1_ART(ART) AT5G09720.2_ART(ART) AT5G64560.1_ART(ART) AT5G64560.2_ART(ART…
ORTHOMCL923(88 genes,18 taxa):	AES62268_MET(MET) AES68668_MET(MET) AET02481_MET(MET) AT1G71697.1_ART(ART) AT1G74320.1_ART(ART) GLYMA02G08600.3_GLM(GLM) GLYMA02G08600.4_GLM(GLM) GLYMA04G16363.1_GLM(GLM) GLYMA04G16363.2_GLM(GLM) GLYMA04G16363.3_GLM(GLM) GLYMA06G46601.1_GLM(GLM) GLYMA10G36570.2_GLM(GLM) GLYMA10G36570.3_GLM(GLM) GLYMA10G36570.4_GLM(GLM) GLYMA13G25911.1_GLM(GLM) GLYMA20G31030.1_GLM(GLM) GLYMA20G31030.2_GLM(GLM) KEH…
ORTHOMCL924(88 genes,18 taxa):	AES63414_MET(MET) AT1G22040.1_ART(ART) GLYMA04G12090.1_GLM(GLM) GLYMA05G24760.2_GLM(GLM) GLYMA05G24760.3_GLM(GLM) GLYMA05G24760.4_GLM(GLM) GLYMA05G24760.5_GLM(GLM) GLYMA05G24760.6_GLM(GLM) GLYMA06G11210.1_GLM(GLM) GLYMA08G07920.1_GLM(GLM) GLYMA13G02210.1_GLM(GLM) GLYMA14G33960.1_GLM(GLM) KEH34863_MET(MET) KHN04691.1_GLS(GLS) KHN06826.1_GLS(GLS) KHN09148.1_GLS(GLS) KHN24790.1_GLS(GLS) KHN26062.1_G…
ORTHOMCL925(88 genes,18 taxa):	AES64298_MET(MET) AES64299_MET(MET) AES91756_MET(MET) AES91758_MET(MET) AT5G18860.1_ART(ART) AT5G18860.2_ART(ART) AT5G18890.1_ART(ART) GLYMA07G38300.2_GLM(GLM) GLYMA13G28400.2_GLM(GLM) GLYMA13G28400.3_GLM(GLM) GLYMA13G28400.4_GLM(GLM) GLYMA13G28400.5_GLM(GLM) GLYMA13G28400.6_GLM(GLM) GLYMA13G28400.7_GLM(GLM) GLYMA13G28410.1_GLM(GLM) GLYMA17G02440.1_GLM(GLM) KEH32264_MET(MET) KEH36722_MET(MET) KEH…
ORTHOMCL926(88 genes,18 taxa):	AES71785_MET(MET) AES72720_MET(MET) AES72722_MET(MET) AET04576_MET(MET) AT3G07700.1_ART(ART) AT3G07700.2_ART(ART) AT3G07700.3_ART(ART) AT3G07700.4_ART(ART) AT5G64940.1_ART(ART) AT5G64940.2_ART(ART) GLYMA02G47870.2_GLM(GLM) GLYMA04G39801.1_GLM(GLM) GLYMA04G39801.2_GLM(GLM) GLYMA05G31670.1_GLM(GLM) GLYMA06G15070.1_GLM(GLM) GLYMA06G15070.2_GLM(GLM) GLYMA08G14920.1_GLM(GLM) GLYMA13G11270.1_GLM(GLM) G…
ORTHOMCL927(88 genes,18 taxa):	AES72985_MET(MET) AT5G07320.1_ART(ART) AT5G51050.1_ART(ART) AT5G61810.1_ART(ART) AT5G61810.2_ART(ART) GLYMA02G07400.1_GLM(GLM) GLYMA04G37990.1_GLM(GLM) GLYMA04G37990.2_GLM(GLM) GLYMA04G37990.3_GLM(GLM) GLYMA04G37990.4_GLM(GLM) GLYMA04G37990.5_GLM(GLM) GLYMA05G33350.2_GLM(GLM) GLYMA05G33350.3_GLM(GLM) GLYMA06G17070.1_GLM(GLM) GLYMA06G17070.2_GLM(GLM) GLYMA06G17070.3_GLM(GLM) GLYMA06G17070.5_GLM(GL…
ORTHOMCL928(88 genes,18 taxa):	AES73152_MET(MET) AES96003_MET(MET) AES98260_MET(MET) AT1G09720.1_ART(ART) AT1G58215.1_ART(ART) AT2G22560.1_ART(ART) AT5G10500.1_ART(ART) GLYMA01G02810.1_GLM(GLM) GLYMA02G37830.1_GLM(GLM) GLYMA04G10160.2_GLM(GLM) GLYMA06G10151.1_GLM(GLM) GLYMA06G10151.2_GLM(GLM) GLYMA08G38220.1_GLM(GLM) GLYMA09G33200.1_GLM(GLM) GLYMA12G16690.1_GLM(GLM) GLYMA14G36061.1_GLM(GLM) GLYMA18G29480.2_GLM(GLM) KEH20135_ME…
ORTHOMCL929(88 genes,18 taxa):	AES74160_MET(MET) AES89090_MET(MET) AT4G34450.1_ART(ART) GLYMA04G01470.1_GLM(GLM) GLYMA06G01520.1_GLM(GLM) GLYMA11G12610.1_GLM(GLM) GLYMA11G12610.2_GLM(GLM) GLYMA12G04820.1_GLM(GLM) KHN20073.1_GLS(GLS) KHN25367.1_GLS(GLS) KHN33760.1_GLS(GLS) KHN39778.1_GLS(GLS) KYP66067.1_CAC(CAC) KYP75172.1_CAC(CAC) Lj0g3v0235839.1_LOJ(LOJ) Lj3g3v3338600.1_LOJ(LOJ) Lj3g3v3338600.2_LOJ(LOJ) Lj3g3v3338600.3_LOJ(LO…
ORTHOMCL930(88 genes,18 taxa):	AES77155_MET(MET) AT1G05630.1_ART(ART) AT1G05630.2_ART(ART) AT1G05630.3_ART(ART) AT1G65580.1_ART(ART) AT1G65580.2_ART(ART) AT2G31830.1_ART(ART) AT2G31830.2_ART(ART) AT2G31830.3_ART(ART) AT2G43900.1_ART(ART) AT2G43900.2_ART(ART) GLYMA07G40360.1_GLM(GLM) GLYMA10G31480.3_GLM(GLM) GLYMA10G31480.4_GLM(GLM) GLYMA17G00295.1_GLM(GLM) GLYMA17G00295.2_GLM(GLM) GLYMA20G36090.1_GLM(GLM) KEH42925_MET(MET) KEH…
ORTHOMCL931(88 genes,18 taxa):	AES79613_MET(MET) AES79616_MET(MET) AT5G01660.1_ART(ART) AT5G01660.2_ART(ART) AT5G01660.3_ART(ART) GLYMA01G31650.2_GLM(GLM) GLYMA18G43880.2_GLM(GLM) GLYMA18G43880.3_GLM(GLM) GLYMA18G43880.4_GLM(GLM) KHN19168.1_GLS(GLS) KHN40691.1_GLS(GLS) KYP37786.1_CAC(CAC) KYP63612.1_CAC(CAC) Lj1g3v2390160.2_LOJ(LOJ) OS01T0165200-01_ORS(ORS) OS05T0164900-01_ORS(ORS) OS07T0540366-01_ORS(ORS) Sb03g004960.1_SOB(SO…
ORTHOMCL932(88 genes,18 taxa):	AES82564_MET(MET) AES82568_MET(MET) AT1G08860.1_ART(ART) AT5G07300.1_ART(ART) AT5G61900.1_ART(ART) AT5G61900.3_ART(ART) AT5G61910.4_ART(ART) GLYMA03G40210.1_GLM(GLM) GLYMA03G40220.1_GLM(GLM) GLYMA04G37840.1_GLM(GLM) GLYMA04G37840.2_GLM(GLM) GLYMA06G17190.1_GLM(GLM) GLYMA08G01020.1_GLM(GLM) GLYMA08G01020.2_GLM(GLM) GLYMA13G21421.1_GLM(GLM) GLYMA19G42790.1_GLM(GLM) KEH20970_MET(MET) KEH20971_MET(ME…
ORTHOMCL933(88 genes,18 taxa):	AES95379_MET(MET) AES95380_MET(MET) AES95519_MET(MET) AES95521_MET(MET) AES95522_MET(MET) AES95524_MET(MET) AES95526_MET(MET) AET00025_MET(MET) AET00349_MET(MET) AET03532_MET(MET) AT1G76490.1_ART(ART) AT2G17370.1_ART(ART) GLYMA01G36080.2_GLM(GLM) GLYMA02G44070.1_GLM(GLM) GLYMA09G32850.2_GLM(GLM) GLYMA11G09330.1_GLM(GLM) GLYMA11G09330.2_GLM(GLM) GLYMA14G05020.1_GLM(GLM) GLYMA16G21620.2_GLM(GLM) GL…
ORTHOMCL934(88 genes,18 taxa):	AES97663_MET(MET) AT1G68560.1_ART(ART) AT3G45940.1_ART(ART) AT5G11720.1_ART(ART) GLYMA01G20460.1_GLM(GLM) GLYMA08G31890.1_GLM(GLM) GLYMA09G03250.1_GLM(GLM) GLYMA10G42140.1_GLM(GLM) GLYMA15G14140.2_GLM(GLM) GLYMA15G14150.1_GLM(GLM) GLYMA15G14160.2_GLM(GLM) KEH44225_MET(MET) KEH44226_MET(MET) KHN05572.1_GLS(GLS) KHN13348.1_GLS(GLS) KHN14298.1_GLS(GLS) KHN14299.1_GLS(GLS) KHN14300.1_GLS(GLS) KHN2427…
ORTHOMCL935(88 genes,18 taxa):	AET02409_MET(MET) AT4G11670.1_ART(ART) AT4G11670.2_ART(ART) AT4G11670.3_ART(ART) AT4G11670.4_ART(ART) AT5G06970.1_ART(ART) GLYMA13G26220.1_GLM(GLM) GLYMA15G36920.1_GLM(GLM) GLYMA15G36920.2_GLM(GLM) KHN32000.1_GLS(GLS) KHN37720.1_GLS(GLS) KYP44657.1_CAC(CAC) Lj3g3v1906500.1_LOJ(LOJ) OS03T0683700-02_ORS(ORS) OS04T0568800-01_ORS(ORS) OS04T0568850-00_ORS(ORS) Sb06g025720.1_SOB(SOB) Sb09g018670.1_SOB(…
ORTHOMCL936(88 genes,18 taxa):	AT2G37370.1_ART(ART) AT2G37370.2_ART(ART) AT2G37370.3_ART(ART) AT2G37370.4_ART(ART) AT5G13560.1_ART(ART) GLYMA10G05310.1_GLM(GLM) GLYMA10G43840.1_GLM(GLM) GLYMA10G43840.2_GLM(GLM) GLYMA13G19705.1_GLM(GLM) GLYMA13G19705.2_GLM(GLM) GLYMA20G38530.1_GLM(GLM) KEH42326_MET(MET) KEH44517_MET(MET) KEH44518_MET(MET) KEH44519_MET(MET) KEH44520_MET(MET) KEH44521_MET(MET) KEH44522_MET(MET) KHN05943.1_GLS(GLS…
ORTHOMCL937(88 genes,12 taxa):	GLYMA11G18255.1_GLM(GLM) KHN02608.1_GLS(GLS) KHN07990.1_GLS(GLS) KHN22787.1_GLS(GLS) KHN30273.1_GLS(GLS) KHN34741.1_GLS(GLS) KYP33262.1_CAC(CAC) KYP34389.1_CAC(CAC) KYP40816.1_CAC(CAC) KYP44626.1_CAC(CAC) KYP64430.1_CAC(CAC) Lj2g3v2029950.1_LOJ(LOJ) Lj6g3v1382380.1_LOJ(LOJ) XP_004488072.2-D228_GB(GB) XP_004505909.1_CIA(CIA) XP_004512189.1_CIA(CIA) XP_006579313.1-D267_GB(GB) XP_007137723.1-D218_GB…
ORTHOMCL939(88 genes,2 taxa):	XP_006575905.1-D1397_GB(GB) XP_006575927.1-D1029_GB(GB) XP_006579074.1-D1240_GB(GB) XP_006584276.1-D1173_GB(GB) XP_006598515.1-D1259_GB(GB) XP_006598515.1-D1372_GB(GB) XP_008345145.1-D635_GB(GB) XP_008345145.1-D897_GB(GB) XP_008345979.1-D634_GB(GB) XP_008352292.1-D1125_GB(GB) XP_008352292.1-D288_GB(GB) XP_008352292.1-D415_GB(GB) XP_008356050.1-D112_GB(GB) XP_008356050.1-D113_GB(GB) XP_008356050.1…
ORTHOMCL940(87 genes,18 taxa):	AES61226_MET(MET) AT1G04780.1_ART(ART) AT3G04470.1_ART(ART) AT3G24210.1_ART(ART) GLYMA03G41080.1_GLM(GLM) GLYMA10G24550.1_GLM(GLM) GLYMA10G24570.1_GLM(GLM) GLYMA10G30850.1_GLM(GLM) GLYMA19G43730.1_GLM(GLM) GLYMA19G43730.2_GLM(GLM) GLYMA20G18890.3_GLM(GLM) GLYMA20G18890.4_GLM(GLM) GLYMA20G18900.2_GLM(GLM) GLYMA20G36620.1_GLM(GLM) GLYMA20G36620.2_GLM(GLM) KEH24593_MET(MET) KEH41200_MET(MET) KEH4123…
ORTHOMCL941(87 genes,18 taxa):	AES61302_MET(MET) AES61823_MET(MET) AT1G03380.1_ART(ART) AT1G54710.1_ART(ART) AT1G54710.2_ART(ART) GLYMA03G30510.1_GLM(GLM) GLYMA10G29870.1_GLM(GLM) GLYMA19G33431.1_GLM(GLM) GLYMA19G33431.2_GLM(GLM) GLYMA19G33431.3_GLM(GLM) GLYMA20G37460.1_GLM(GLM) GLYMA20G37460.3_GLM(GLM) KEH43067_MET(MET) KEH43068_MET(MET) KEH43273_MET(MET) KHN07468.1_GLS(GLS) KHN16157.1_GLS(GLS) KHN20193.1_GLS(GLS) KHN45391.1_…
ORTHOMCL942(87 genes,18 taxa):	AES65221_MET(MET) AES86323_MET(MET) AT5G57330.1_ART(ART) GLYMA07G00510.2_GLM(GLM) GLYMA08G23910.2_GLM(GLM) GLYMA09G06380.2_GLM(GLM) GLYMA09G06380.3_GLM(GLM) GLYMA13G00780.1_GLM(GLM) GLYMA15G17630.5_GLM(GLM) GLYMA15G17630.6_GLM(GLM) GLYMA15G17630.7_GLM(GLM) GLYMA15G17630.8_GLM(GLM) GLYMA17G06880.1_GLM(GLM) GLYMA17G06880.3_GLM(GLM) KHN15315.1_GLS(GLS) KHN17614.1_GLS(GLS) KHN22681.1_GLS(GLS) KHN3578…
ORTHOMCL943(87 genes,18 taxa):	AES67167_MET(MET) AES67168_MET(MET) AES88177_MET(MET) AET01206_MET(MET) AT3G44110.1_ART(ART) AT3G44110.2_ART(ART) AT5G22060.1_ART(ART) GLYMA03G27030.1_GLM(GLM) GLYMA07G14540.1_GLM(GLM) GLYMA07G14540.2_GLM(GLM) GLYMA11G17930.1_GLM(GLM) GLYMA11G17930.2_GLM(GLM) GLYMA12G10150.1_GLM(GLM) GLYMA12G10150.2_GLM(GLM) GLYMA12G31620.1_GLM(GLM) GLYMA12G31620.2_GLM(GLM) GLYMA13G38790.1_GLM(GLM) KHN13055.1_GLS…
ORTHOMCL944(87 genes,18 taxa):	AES67589_MET(MET) AES72150_MET(MET) AT3G26380.1_ART(ART) AT3G26380.2_ART(ART) GLYMA02G43530.2_GLM(GLM) GLYMA02G43530.3_GLM(GLM) GLYMA05G30770.1_GLM(GLM) GLYMA05G30770.2_GLM(GLM) GLYMA05G30770.3_GLM(GLM) GLYMA05G30770.4_GLM(GLM) GLYMA08G13960.1_GLM(GLM) GLYMA08G13960.2_GLM(GLM) GLYMA08G13960.3_GLM(GLM) GLYMA11G37760.1_GLM(GLM) GLYMA11G37760.2_GLM(GLM) GLYMA11G37760.3_GLM(GLM) GLYMA14G05440.2_GLM(G…
ORTHOMCL945(87 genes,18 taxa):	AES69931_MET(MET) AES69932_MET(MET) AES81167_MET(MET) AT2G26800.1_ART(ART) AT2G26800.2_ART(ART) AT2G26800.3_ART(ART) AT2G26800.4_ART(ART) AT2G26800.5_ART(ART) GLYMA02G44610.1_GLM(GLM) GLYMA02G44610.2_GLM(GLM) GLYMA02G44610.3_GLM(GLM) GLYMA02G44610.4_GLM(GLM) GLYMA07G36340.1_GLM(GLM) GLYMA14G04110.1_GLM(GLM) GLYMA19G30880.1_GLM(GLM) GLYMA19G30880.2_GLM(GLM) GLYMA20G08360.1_GLM(GLM) GLYMA20G08360.2…
ORTHOMCL946(87 genes,18 taxa):	AES71371_MET(MET) AES97782_MET(MET) AES97785_MET(MET) AES97788_MET(MET) AES97809_MET(MET) AT4G08480.1_ART(ART) AT4G08500.1_ART(ART) GLYMA04G43270.1_GLM(GLM) GLYMA06G11410.2_GLM(GLM) GLYMA06G11410.5_GLM(GLM) GLYMA06G11410.6_GLM(GLM) GLYMA13G02470.1_GLM(GLM) GLYMA13G02470.4_GLM(GLM) GLYMA13G02470.5_GLM(GLM) GLYMA14G33630.1_GLM(GLM) GLYMA14G33650.2_GLM(GLM) GLYMA14G33650.3_GLM(GLM) KEH34857_MET(MET)…
ORTHOMCL947(87 genes,17 taxa):	AES72007_MET(MET) AT1G67310.1_ART(ART) GLYMA05G28090.2_GLM(GLM) GLYMA05G28090.3_GLM(GLM) GLYMA08G11080.1_GLM(GLM) GLYMA08G11080.2_GLM(GLM) GLYMA08G11080.3_GLM(GLM) GLYMA08G11080.4_GLM(GLM) GLYMA11G36930.2_GLM(GLM) GLYMA18G00840.2_GLM(GLM) KEH20613_MET(MET) KEH35249_MET(MET) KHN12381.1_GLS(GLS) KHN24054.1_GLS(GLS) KHN34827.1_GLS(GLS) KHN44450.1_GLS(GLS) KYP52924.1_CAC(CAC) KYP75666.1_CAC(CAC) Lj0g…
ORTHOMCL948(87 genes,18 taxa):	AES72703_MET(MET) AES79899_MET(MET) AES98433_MET(MET) AT2G38630.1_ART(ART) AT2G38630.2_ART(ART) AT2G38630.3_ART(ART) AT3G54190.1_ART(ART) GLYMA02G38500.1_GLM(GLM) GLYMA02G38500.2_GLM(GLM) GLYMA04G40290.1_GLM(GLM) GLYMA06G14500.1_GLM(GLM) GLYMA09G40710.1_GLM(GLM) GLYMA09G40710.2_GLM(GLM) GLYMA14G36580.1_GLM(GLM) GLYMA18G45110.2_GLM(GLM) KEH31696_MET(MET) KHN02134.1_GLS(GLS) KHN29464.1_GLS(GLS) KHN…
ORTHOMCL949(87 genes,18 taxa):	AES80445_MET(MET) AET04419_MET(MET) AT1G65540.1_ART(ART) AT1G65540.2_ART(ART) AT1G65540.3_ART(ART) AT3G59820.1_ART(ART) AT3G59820.2_ART(ART) AT3G59820.3_ART(ART) AT3G59820.4_ART(ART) GLYMA05G30090.3_GLM(GLM) GLYMA08G13240.1_GLM(GLM) GLYMA08G13240.4_GLM(GLM) GLYMA09G38300.1_GLM(GLM) GLYMA18G48050.2_GLM(GLM) GLYMA18G48050.3_GLM(GLM) KEH20711_MET(MET) KHN06484.1_GLS(GLS) KHN22136.1_GLS(GLS) KHN40500…
ORTHOMCL950(87 genes,18 taxa):	AES80496_MET(MET) AT2G44710.1_ART(ART) AT2G44710.2_ART(ART) AT2G44710.3_ART(ART) AT2G44710.4_ART(ART) GLYMA03G25621.1_GLM(GLM) GLYMA07G13211.1_GLM(GLM) GLYMA07G13211.2_GLM(GLM) GLYMA07G13211.3_GLM(GLM) GLYMA09G38020.2_GLM(GLM) GLYMA09G38020.3_GLM(GLM) GLYMA18G48360.1_GLM(GLM) KEH17923_MET(MET) KEH17924_MET(MET) KHN11543.1_GLS(GLS) KHN12242.1_GLS(GLS) KHN31106.1_GLS(GLS) KHN40527.1_GLS(GLS) KYP393…
ORTHOMCL951(87 genes,18 taxa):	AES81114_MET(MET) AES81116_MET(MET) AES97480_MET(MET) AT1G68570.1_ART(ART) AT1G68570.2_ART(ART) GLYMA01G20700.1_GLM(GLM) GLYMA01G20710.1_GLM(GLM) GLYMA03G27800.1_GLM(GLM) GLYMA03G27830.2_GLM(GLM) GLYMA03G27840.1_GLM(GLM) GLYMA19G30660.1_GLM(GLM) KEH23564_MET(MET) KEH23565_MET(MET) KEH23566_MET(MET) KHN08912.1_GLS(GLS) KHN12178.1_GLS(GLS) KHN12179.1_GLS(GLS) KHN12180.1_GLS(GLS) KHN47573.1_GLS(GLS)…
ORTHOMCL952(87 genes,18 taxa):	AES81591_MET(MET) AT1G04080.1_ART(ART) AT1G04080.2_ART(ART) AT1G04080.3_ART(ART) AT1G04080.4_ART(ART) AT1G04080.5_ART(ART) GLYMA03G32410.3_GLM(GLM) GLYMA19G35140.4_GLM(GLM) KHN02469.1_GLS(GLS) KHN10777.1_GLS(GLS) KYP62414.1_CAC(CAC) Lj1g3v4517300.1_LOJ(LOJ) OS03T0210400-01_ORS(ORS) Sb01g043300.1_SOB(SOB) Si034339m_SEI(SEI) XP_002526546.1_RIC(RIC) XP_004493823.1_CIA(CIA) XP_006576959.1_GB(GB) XP_0…
ORTHOMCL953(87 genes,18 taxa):	AES89664_MET(MET) AT4G20060.1_ART(ART) GLYMA13G06481.1_GLM(GLM) GLYMA19G04030.1_GLM(GLM) KEH30686_MET(MET) KHN04386.1_GLS(GLS) KHN07119.1_GLS(GLS) KYP46647.1_CAC(CAC) Lj2g3v2902390.1_LOJ(LOJ) OS01T0103700-01_ORS(ORS) OS01T0188200-01_ORS(ORS) Sb03g008920.1_SOB(SOB) Si000090m_SEI(SEI) XP_002532144.1_RIC(RIC) XP_004505570.1_CIA(CIA) XP_004505570.1_GB(GB) XP_004505572.1_CIA(CIA) XP_007150077.1_PHV(PH…
ORTHOMCL954(87 genes,18 taxa):	AES90193_MET(MET) AT3G19190.1_ART(ART) AT3G19190.2_ART(ART) AT3G19190.3_ART(ART) GLYMA02G15050.3_GLM(GLM) GLYMA02G15050.4_GLM(GLM) GLYMA07G33400.3_GLM(GLM) GLYMA07G33400.4_GLM(GLM) GLYMA07G33400.5_GLM(GLM) KHN31066.1_GLS(GLS) KHN37500.1_GLS(GLS) KYP76347.1_CAC(CAC) Lj0g3v0126289.1_LOJ(LOJ) Lj0g3v0313759.1_LOJ(LOJ) Lj0g3v0313759.2_LOJ(LOJ) Lj0g3v0313759.3_LOJ(LOJ) Lj0g3v0313759.4_LOJ(LOJ) Lj4g3v05…
ORTHOMCL955(87 genes,18 taxa):	AES91613_MET(MET) AES91620_MET(MET) AES91621_MET(MET) AES91622_MET(MET) AT3G42180.1_ART(ART) AT3G42180.4_ART(ART) AT5G11130.1_ART(ART) AT5G11130.2_ART(ART) AT5G20260.1_ART(ART) AT5G20260.2_ART(ART) AT5G20260.3_ART(ART) AT5G33290.1_ART(ART) GLYMA13G23000.1_GLM(GLM) GLYMA13G23010.1_GLM(GLM) GLYMA13G23020.3_GLM(GLM) GLYMA13G23020.4_GLM(GLM) GLYMA13G23040.2_GLM(GLM) GLYMA13G23040.3_GLM(GLM) GLYMA17G1…
ORTHOMCL956(87 genes,18 taxa):	AET04896_MET(MET) AT1G72160.1_ART(ART) AT4G09160.1_ART(ART) AT4G09160.2_ART(ART) AT4G09160.3_ART(ART) GLYMA04G38261.1_GLM(GLM) GLYMA05G33190.1_GLM(GLM) GLYMA06G16790.1_GLM(GLM) GLYMA08G00780.1_GLM(GLM) GLYMA08G26150.1_GLM(GLM) GLYMA08G26150.2_GLM(GLM) GLYMA08G26150.4_GLM(GLM) GLYMA12G00390.1_GLM(GLM) GLYMA12G00390.2_GLM(GLM) GLYMA12G00410.1_GLM(GLM) KEH29319_MET(MET) KEH29320_MET(MET) KEH35657_ME…
ORTHOMCL957(87 genes,18 taxa):	AT1G16780.1_ART(ART) AT1G16780.2_ART(ART) AT1G16780.3_ART(ART) AT1G78920.1_ART(ART) AT1G78920.2_ART(ART) AT1G78920.3_ART(ART) GLYMA07G00350.1_GLM(GLM) GLYMA08G24120.4_GLM(GLM) GLYMA08G24120.5_GLM(GLM) GLYMA08G24120.6_GLM(GLM) GLYMA08G24120.7_GLM(GLM) KEH28512_MET(MET) KHN38107.1_GLS(GLS) KHN39381.1_GLS(GLS) KYP53860.1_CAC(CAC) Lj3g3v2027530.1_LOJ(LOJ) Lj3g3v2027530.2_LOJ(LOJ) OS02T0537900-01_ORS(…
ORTHOMCL958(87 genes,18 taxa):	AT2G16950.1_ART(ART) AT2G16950.2_ART(ART) AT2G16960.1_ART(ART) AT2G16960.2_ART(ART) GLYMA10G42960.1_GLM(GLM) GLYMA20G24040.1_GLM(GLM) KEH44389_MET(MET) KEH44390_MET(MET) KHN11503.1_GLS(GLS) KHN37386.1_GLS(GLS) KYP69200.1_CAC(CAC) Lj5g3v2246110.1_LOJ(LOJ) OS04T0691500-01_ORS(ORS) OS04T0691500-02_ORS(ORS) Sb06g034050.1_SOB(SOB) Si021165m_SEI(SEI) Si021407m_SEI(SEI) XP_002521259.2_RIC(RIC) XP_003555…
ORTHOMCL959(87 genes,18 taxa):	AT3G11720.1_ART(ART) AT3G11720.2_ART(ART) AT3G11720.3_ART(ART) AT3G11720.4_ART(ART) AT5G06440.1_ART(ART) AT5G06440.2_ART(ART) AT5G06440.3_ART(ART) AT5G06440.4_ART(ART) AT5G06440.5_ART(ART) AT5G06440.6_ART(ART) GLYMA02G34940.1_GLM(GLM) GLYMA03G36221.1_GLM(GLM) GLYMA10G10450.2_GLM(GLM) GLYMA19G38867.1_GLM(GLM) GLYMA19G38867.2_GLM(GLM) KEH24269_MET(MET) KEH24270_MET(MET) KEH24271_MET(MET) KEH24272_M…
ORTHOMCL960(87 genes,18 taxa):	AT4G01210.1_ART(ART) AT5G04480.1_ART(ART) AT5G04480.2_ART(ART) GLYMA07G06780.1_GLM(GLM) GLYMA10G34360.1_GLM(GLM) GLYMA16G03340.1_GLM(GLM) GLYMA16G03340.2_GLM(GLM) GLYMA20G33200.1_GLM(GLM) KEH18768_MET(MET) KEH43353_MET(MET) KHN00937.1_GLS(GLS) KHN15982.1_GLS(GLS) KHN24589.1_GLS(GLS) KYP60660.1_CAC(CAC) KYP77192.1_CAC(CAC) Lj0g3v0010669.1_LOJ(LOJ) Lj0g3v0153869.1_LOJ(LOJ) Lj5g3v1699450.1_LOJ(LOJ) …
ORTHOMCL961(87 genes,18 taxa):	AT5G16270.1_ART(ART) GLYMA09G38310.2_GLM(GLM) GLYMA18G48020.2_GLM(GLM) KEH23408_MET(MET) KHN22135.1_GLS(GLS) KHN40498.1_GLS(GLS) KYP64201.1_CAC(CAC) Lj1g3v2842390.1_LOJ(LOJ) Lj1g3v2842390.2_LOJ(LOJ) OS01T0897800-01_ORS(ORS) OS01T0897800-02_ORS(ORS) OS01T0897800-03_ORS(ORS) OS01T0897800-04_ORS(ORS) Sb03g042710.1_SOB(SOB) Si000148m_SEI(SEI) XP_003533578.1_GB(GB) XP_004492871.1_CIA(CIA) XP_007139696…
ORTHOMCL963(86 genes,18 taxa):	AES59008_MET(MET) AES73663_MET(MET) AT5G11170.1_ART(ART) AT5G11170.2_ART(ART) AT5G11200.1_ART(ART) AT5G11200.2_ART(ART) AT5G11200.3_ART(ART) GLYMA04G07180.3_GLM(GLM) GLYMA04G07180.4_GLM(GLM) GLYMA04G07180.5_GLM(GLM) GLYMA06G07280.2_GLM(GLM) GLYMA06G07280.3_GLM(GLM) GLYMA07G03530.3_GLM(GLM) GLYMA08G22570.2_GLM(GLM) KEH28678_MET(MET) KEH35921_MET(MET) KHN01339.1_GLS(GLS) KHN07085.1_GLS(GLS) KHN0812…
ORTHOMCL964(86 genes,18 taxa):	AES59163_MET(MET) AES73426_MET(MET) AT1G17550.1_ART(ART) AT1G17550.2_ART(ART) AT1G72770.1_ART(ART) AT1G72770.2_ART(ART) AT1G72770.3_ART(ART) AT1G72770.4_ART(ART) AT1G72770.5_ART(ART) GLYMA04G05661.1_GLM(GLM) GLYMA06G05670.2_GLM(GLM) GLYMA06G05670.3_GLM(GLM) GLYMA14G13020.2_GLM(GLM) GLYMA14G13020.4_GLM(GLM) GLYMA14G13020.5_GLM(GLM) GLYMA14G13020.6_GLM(GLM) GLYMA17G33410.2_GLM(GLM) GLYMA17G33410.4_…
ORTHOMCL965(86 genes,18 taxa):	AES61077_MET(MET) AT1G68740.1_ART(ART) AT1G68740.2_ART(ART) AT3G23430.1_ART(ART) GLYMA01G22990.1_GLM(GLM) GLYMA02G00640.1_GLM(GLM) GLYMA02G14440.1_GLM(GLM) GLYMA10G00720.1_GLM(GLM) GLYMA10G32670.1_GLM(GLM) GLYMA10G32670.2_GLM(GLM) GLYMA20G34930.2_GLM(GLM) GLYMA20G34930.3_GLM(GLM) GLYMA20G34930.4_GLM(GLM) KEH20226_MET(MET) KEH20227_MET(MET) KEH20228_MET(MET) KEH41096_MET(MET) KHM98963.1_GLS(GLS) K…
ORTHOMCL966(86 genes,18 taxa):	AES65346_MET(MET) AES92234_MET(MET) AT3G28430.1_ART(ART) GLYMA02G28910.2_GLM(GLM) GLYMA09G06820.1_GLM(GLM) GLYMA09G06820.2_GLM(GLM) GLYMA09G06820.3_GLM(GLM) GLYMA15G18120.1_GLM(GLM) GLYMA15G18120.2_GLM(GLM) GLYMA15G18120.3_GLM(GLM) GLYMA15G18120.4_GLM(GLM) GLYMA15G18120.5_GLM(GLM) KEH32538_MET(MET) KEH32539_MET(MET) KEH32540_MET(MET) KEH32541_MET(MET) KEH37448_MET(MET) KEH37449_MET(MET) KEH37450_…
ORTHOMCL967(86 genes,18 taxa):	AES68124_MET(MET) AES88453_MET(MET) AES95999_MET(MET) AT2G27810.1_ART(ART) AT2G27810.2_ART(ART) AT2G27810.3_ART(ART) AT2G27810.4_ART(ART) AT4G38050.1_ART(ART) GLYMA01G02790.1_GLM(GLM) GLYMA01G02790.2_GLM(GLM) GLYMA08G38201.1_GLM(GLM) GLYMA09G33220.1_GLM(GLM) GLYMA09G33220.2_GLM(GLM) GLYMA11G19420.1_GLM(GLM) GLYMA12G09060.1_GLM(GLM) GLYMA12G09060.2_GLM(GLM) GLYMA12G30670.1_GLM(GLM) GLYMA17G05280.1…
ORTHOMCL968(86 genes,18 taxa):	AES71634_MET(MET) AES99892_MET(MET) AT1G35220.1_ART(ART) AT1G35220.2_ART(ART) AT1G35220.3_ART(ART) AT1G35220.4_ART(ART) AT1G35220.5_ART(ART) AT1G35220.6_ART(ART) AT1G35220.7_ART(ART) GLYMA0021S00460.1_GLM(GLM) GLYMA0021S00460.2_GLM(GLM) GLYMA02G43780.1_GLM(GLM) GLYMA13G14127.1_GLM(GLM) KEH35135_MET(MET) KEH35136_MET(MET) KEH35137_MET(MET) KHN19724.1_GLS(GLS) KHN22157.1_GLS(GLS) KHN38478.1_GLS(GLS…
ORTHOMCL969(86 genes,18 taxa):	AES72174_MET(MET) AES90638_MET(MET) AT5G65290.1_ART(ART) AT5G65290.2_ART(ART) GLYMA08G07510.1_GLM(GLM) GLYMA08G14170.1_GLM(GLM) GLYMA11G37940.1_GLM(GLM) GLYMA13G08020.2_GLM(GLM) GLYMA18G01850.1_GLM(GLM) GLYMA18G01850.2_GLM(GLM) KEH20785_MET(MET) KEH20786_MET(MET) KHN29037.1_GLS(GLS) KHN31396.1_GLS(GLS) KHN44358.1_GLS(GLS) KHN46277.1_GLS(GLS) KYP49282.1_CAC(CAC) KYP61162.1_CAC(CAC) KYP75771.1_CAC(…
ORTHOMCL970(86 genes,18 taxa):	AES72179_MET(MET) AT2G22400.1_ART(ART) AT4G40000.1_ART(ART) AT4G40000.2_ART(ART) GLYMA05G31010.2_GLM(GLM) GLYMA08G14220.1_GLM(GLM) GLYMA11G38000.1_GLM(GLM) GLYMA11G38000.2_GLM(GLM) GLYMA11G38000.3_GLM(GLM) GLYMA18G01900.1_GLM(GLM) KEH20796_MET(MET) KHN06561.1_GLS(GLS) KHN29040.1_GLS(GLS) KHN44352.1_GLS(GLS) KYP49278.1_CAC(CAC) KYP75779.1_CAC(CAC) Lj0g3v0259609.1_LOJ(LOJ) Lj6g3v0550640.1_LOJ(LOJ) …
ORTHOMCL971(86 genes,18 taxa):	AES73160_MET(MET) AES73164_MET(MET) AES96006_MET(MET) AT1G58200.1_ART(ART) AT1G58200.2_ART(ART) AT5G10490.1_ART(ART) AT5G10490.2_ART(ART) AT5G10490.3_ART(ART) GLYMA01G02840.1_GLM(GLM) GLYMA01G02840.2_GLM(GLM) GLYMA01G02840.3_GLM(GLM) GLYMA04G10050.2_GLM(GLM) GLYMA04G10060.3_GLM(GLM) GLYMA04G10060.4_GLM(GLM) GLYMA06G10050.1_GLM(GLM) GLYMA06G10060.1_GLM(GLM) GLYMA09G33170.1_GLM(GLM) GLYMA09G33170.2…
ORTHOMCL972(86 genes,18 taxa):	AES74106_MET(MET) AES89496_MET(MET) AT2G33640.1_ART(ART) AT3G22180.1_ART(ART) AT4G15080.1_ART(ART) AT4G15080.2_ART(ART) GLYMA04G01720.1_GLM(GLM) GLYMA06G01810.1_GLM(GLM) GLYMA11G10180.1_GLM(GLM) GLYMA11G10180.2_GLM(GLM) GLYMA12G02500.1_GLM(GLM) KEH30622_MET(MET) KEH36353_MET(MET) KHN05489.1_GLS(GLS) KHN09252.1_GLS(GLS) KHN20093.1_GLS(GLS) KHN33780.1_GLS(GLS) KYP64879.1_CAC(CAC) KYP68065.1_CAC(CAC…
ORTHOMCL973(86 genes,18 taxa):	AES77088_MET(MET) AES80077_MET(MET) AT3G11670.1_ART(ART) AT3G11670.2_ART(ART) AT4G00550.1_ART(ART) AT4G00550.2_ART(ART) GLYMA03G36050.1_GLM(GLM) GLYMA09G39911.1_GLM(GLM) GLYMA09G39911.2_GLM(GLM) GLYMA18G46300.1_GLM(GLM) GLYMA19G38720.1_GLM(GLM) GLYMA19G38720.2_GLM(GLM) KEH24241_MET(MET) KEH41268_MET(MET) KEH41930_MET(MET) KHN08602.1_GLS(GLS) KHN33156.1_GLS(GLS) KYP48554.1_CAC(CAC) KYP64401.1_CAC(…
ORTHOMCL974(86 genes,17 taxa):	AES87033_MET(MET) AT3G09110.1_ART(ART) AT3G09120.1_ART(ART) AT3G09140.1_ART(ART) AT3G09140.2_ART(ART) AT5G01120.1_ART(ART) AT5G01130.1_ART(ART) AT5G01140.1_ART(ART) AT5G01150.1_ART(ART) AT5G37320.1_ART(ART) AT5G43240.1_ART(ART) AT5G43240.2_ART(ART) AT5G43240.3_ART(ART) AT5G43240.4_ART(ART) GLYMA01G27040.1_GLM(GLM) GLYMA07G06882.1_GLM(GLM) GLYMA07G06990.1_GLM(GLM) GLYMA07G06990.2_GLM(GLM) GLYMA07G…
ORTHOMCL975(86 genes,18 taxa):	AET04544_MET(MET) AT4G39830.1_ART(ART) AT4G39830.2_ART(ART) AT4G39830.3_ART(ART) AT4G39830.4_ART(ART) AT5G21100.1_ART(ART) AT5G21105.1_ART(ART) AT5G21105.2_ART(ART) AT5G21105.3_ART(ART) GLYMA05G33470.1_GLM(GLM) GLYMA08G14730.1_GLM(GLM) GLYMA13G03650.1_GLM(GLM) GLYMA14G04530.1_GLM(GLM) GLYMA20G12150.1_GLM(GLM) GLYMA20G12220.1_GLM(GLM) GLYMA20G12230.2_GLM(GLM) GLYMA20G12230.3_GLM(GLM) KEH35103_MET(…
ORTHOMCL976(86 genes,18 taxa):	AT1G21810.1_ART(ART) AT1G21810.2_ART(ART) AT1G21810.3_ART(ART) AT1G77580.1_ART(ART) AT1G77580.2_ART(ART) AT1G77580.3_ART(ART) AT1G77580.4_ART(ART) GLYMA04G42860.1_GLM(GLM) GLYMA06G11901.1_GLM(GLM) GLYMA06G11901.2_GLM(GLM) GLYMA13G03421.1_GLM(GLM) GLYMA13G03421.2_GLM(GLM) GLYMA14G23920.2_GLM(GLM) GLYMA14G23920.3_GLM(GLM) GLYMA14G23920.4_GLM(GLM) KEH40528_MET(MET) KHN09208.1_GLS(GLS) KHN25201.1_GLS…
ORTHOMCL977(86 genes,17 taxa):	AT1G27850.1_ART(ART) GLYMA05G27780.2_GLM(GLM) GLYMA08G10770.2_GLM(GLM) GLYMA08G10770.3_GLM(GLM) GLYMA11G37300.1_GLM(GLM) GLYMA11G37300.2_GLM(GLM) GLYMA18G01260.1_GLM(GLM) KHN12409.1_GLS(GLS) KHN24087.1_GLS(GLS) KHN34801.1_GLS(GLS) KHN44415.1_GLS(GLS) KYP52970.1_CAC(CAC) KYP75705.1_CAC(CAC) Lj4g3v2526030.1_LOJ(LOJ) Lj4g3v2526030.2_LOJ(LOJ) OS12T0239000-01_ORS(ORS) OS12T0239200-01_ORS(ORS) Sb08g008…
ORTHOMCL978(86 genes,18 taxa):	AT2G27230.1_ART(ART) AT2G27230.2_ART(ART) GLYMA11G18290.1_GLM(GLM) GLYMA11G18290.2_GLM(GLM) GLYMA12G09990.2_GLM(GLM) GLYMA12G31460.3_GLM(GLM) GLYMA13G38930.1_GLM(GLM) GLYMA13G38930.2_GLM(GLM) KEH29770_MET(MET) KEH29771_MET(MET) KEH38995_MET(MET) KHN17978.1_GLS(GLS) KHN19923.1_GLS(GLS) KHN21191.1_GLS(GLS) KHN36498.1_GLS(GLS) KYP39388.1_CAC(CAC) KYP68668.1_CAC(CAC) Lj0g3v0068479.1_LOJ(LOJ) Lj0g3v00…
ORTHOMCL981(85 genes,18 taxa):	AES59278_MET(MET) AET05121_MET(MET) AT2G19620.1_ART(ART) AT2G19620.2_ART(ART) AT2G19620.3_ART(ART) AT5G11790.1_ART(ART) AT5G11790.2_ART(ART) AT5G56750.1_ART(ART) AT5G56750.2_ART(ART) GLYMA01G00660.1_GLM(GLM) GLYMA04G05350.1_GLM(GLM) GLYMA05G36270.1_GLM(GLM) GLYMA06G05420.1_GLM(GLM) GLYMA07G15420.1_GLM(GLM) GLYMA08G03360.1_GLM(GLM) GLYMA14G10720.1_GLM(GLM) GLYMA14G10720.2_GLM(GLM) GLYMA17G34820.1_…
ORTHOMCL982(85 genes,17 taxa):	AES61039_MET(MET) AES75559_MET(MET) AES93747_MET(MET) AT5G43630.1_ART(ART) AT5G43630.2_ART(ART) AT5G43630.3_ART(ART) AT5G43630.4_ART(ART) GLYMA01G44491.1_GLM(GLM) GLYMA01G44491.2_GLM(GLM) GLYMA01G44491.3_GLM(GLM) GLYMA01G44491.4_GLM(GLM) GLYMA01G44491.5_GLM(GLM) GLYMA01G44491.6_GLM(GLM) GLYMA10G32891.1_GLM(GLM) GLYMA10G32891.2_GLM(GLM) GLYMA11G01040.10_GLM(GLM) GLYMA11G01040.3_GLM(GLM) GLYMA11G01…
[truncated: 15,877 more rows]

## Sheet: Genes orthologous groups 34632
Data S3. Summary of orthologous gene groups
[truncated: 34,633 more rows]
