# Supplementary material for: Genome Sequencing and Analysis of the Peanut B-Genome Progenitor (Arachis ipaensis)
Source: Front Plant Sci. 2018 May 3;9:604. doi: 10.3389/fpls.2018.00604 (PMC5943715; doi:10.3389/fpls.2018.00604)
Supplement: Supplementary File 6: Data S5 — Summary of 16 nodulin and nodulation associated genes in A. ipaensis. [file Data_Sheet_6.XLSX]

## Sheet: A. ipaensis
Data S5. Summary of 16 nodulin and nodulation associated genes in A. ipaensis.
Gene ID	Position	Start	End	Strand	KEGG
XP_007161600.1-D89	scaffold19699	95918	96451	-	nodulation receptor kinase-like; K04733 interleukin-1 receptor-associated kinase 4 [EC:2.7.11.1]
NP_001237748.1-D3	scaffold7304	231698	238689	+	POPTRDRAFT_779089; nodulin family protein; K07192 flotillin
XP_007145381.1-D2	scaffold4758	47078	52503	+	nodulin-35; uricase-2 isozyme 1-like (EC:1.7.3.3); K00365 urate oxidase [EC:1.7.3.3]
XP_007158298.1	scaffold7575	114898	115705	-	nodulin-26-like; K09874 aquaporin NIP
XP_008359237.1-D85	scaffold3091	131667	132050	-	nodulin-26-like; K09874 aquaporin NIP
XP_004512550.1-D2	scaffold17024	64811	71046	-	nodulation receptor kinase-like; K04730 interleukin-1 receptor-associated kinase 1 [EC:2.7.11.1]
XP_014627662.1	scaffold17537	44239	47225	-	nodulation receptor kinase-like; K04733 interleukin-1 receptor-associated kinase 4 [EC:2.7.11.1]
XP_002525663.1-D2	scaffold1773	123350	124548	+	nodulin-26; K09873 aquaporin TIP
XP_004505892.1-D2	scaffold19699	141109	142691	+	nodulin-26; K09873 aquaporin TIP
NP_001237748.1-D2	scaffold7304	212177	214667	+	POPTRDRAFT_779089; nodulin family protein; K07192 flotillin
XP_007146336.1-D363	scaffold2579	16726	17244	-	nodulin-26-like; K09874 aquaporin NIP
NP_001237748.1	scaffold1344	5595	8328	+	POPTRDRAFT_779089; nodulin family protein; K07192 flotillin
NP_001266028.1-D4	scaffold7970	8195	9171	-	nodulin-35; uricase-2 isozyme 1-like (EC:1.7.3.3); K00365 urate oxidase [EC:1.7.3.3]
XP_007145381.1	scaffold4410	1125324	1130788	-	UOX, N-35; nodulin 35 (EC:1.7.3.3); K00365 urate oxidase [EC:1.7.3.3]
NP_001266028.1-D3	scaffold1334	136692	137669	-	nodulin-35; uricase-2 isozyme 1-like (EC:1.7.3.3); K00365 urate oxidase [EC:1.7.3.3]
XP_007158329.1-D2	scaffold8344	441621	447887	-	nodulation receptor kinase-like; K04730 interleukin-1 receptor-associated kinase 1 [EC:2.7.11.1]

## Sheet: A. duranensis
Summary of 38 nodulin and nodulation associated genes in A. duranensis.
Gene ID	mRNA ID	Position	Start	End	Strand	Annotation
XP_015935061.1	XM_016079575.1	NC_029772.1	90980713	90982039	-	PREDICTED: early nodulin-16 [Arachis duranensis]
XP_015947024.1	XM_016091538.1	NC_029772.1	104403188	104403988	+	PREDICTED: early nodulin-93-like [Arachis duranensis]
XP_015944652.1	XM_016089166.1	NC_029772.1	104406785	104407708	+	PREDICTED: early nodulin-93-like [Arachis duranensis]
XP_015952307.1	XM_016096821.1	NC_029774.1	5003405	5029368	-	PREDICTED: nodulin homeobox-like [Arachis duranensis]
XP_015952306.1	XM_016096820.1	NC_029774.1	5003405	5012532	-	PREDICTED: nodulin homeobox-like [Arachis duranensis]
XP_015952305.1	XM_016096819.1	NC_029774.1	5003405	5012532	-	PREDICTED: nodulin homeobox-like [Arachis duranensis]
XP_015953582.1	XM_016098096.1	NC_029774.1	19388128	19390477	+	PREDICTED: early nodulin-like protein 3 [Arachis duranensis]
XP_015953865.1	XM_016098379.1	NC_029774.1	22873244	22874608	+	PREDICTED: early nodulin-like protein 2 [Arachis duranensis]
XP_015954130.1	XM_016098644.1	NC_029774.1	28518329	28520090	-	PREDICTED: early nodulin-like protein 2 [Arachis duranensis]
XP_015955904.1	XM_016100418.1	NC_029774.1	110596546	110598405	-	PREDICTED: nodulation-signaling pathway 2 protein-like [Arachis duranensis]
XP_015956233.1	XM_016100747.1	NC_029774.1	115622345	115623124	+	PREDICTED: early nodulin-75-like [Arachis duranensis]
XP_015956675.1	XM_016101189.1	NC_029774.1	120240401	120246222	-	PREDICTED: nodulation receptor kinase-like [Arachis duranensis]
XP_015958114.1	XM_016102628.1	NC_029774.1	131891693	131893441	-	PREDICTED: nodulin-26-like [Arachis duranensis]
XP_015958052.1	XM_016102566.1	NC_029774.1	131900650	131904792	-	PREDICTED: nodulin-26-like [Arachis duranensis]
XP_015960920.1	XM_016105434.1	NC_029775.1	88990080	88990402	-	PREDICTED: early nodulin-75-like [Arachis duranensis]
XP_015961031.1	XM_016105545.1	NC_029775.1	92957376	92958917	-	PREDICTED: nodulation-signaling pathway 2 protein-like [Arachis duranensis]
XP_015963325.1	XM_016107839.1	NC_029776.1	2107601	2114142	+	PREDICTED: LOW QUALITY PROTEIN: nodulation receptor kinase-like [Arachis duranensis]
XP_015971810.1	XM_016116324.1	NC_029777.1	101477060	101481216	+	PREDICTED: early nodulin-93-like [Arachis duranensis]
XP_015972320.1	XM_016116834.1	NC_029777.1	106802246	106803429	-	PREDICTED: early nodulin-like protein 3 [Arachis duranensis]
XP_015972731.1	XM_016117245.1	NC_029778.1	613181	613928	+	PREDICTED: early nodulin-20 [Arachis duranensis]
XP_015931400.1	XM_016075914.1	NC_029778.1	11955730	11956920	+	PREDICTED: early nodulin-55-1-like [Arachis duranensis]
XP_015934647.1	XM_016079161.1	NC_029779.1	11230642	11232426	-	PREDICTED: nodulation-signaling pathway 2 protein-like [Arachis duranensis]
XP_015935619.1	XM_016080133.1	NC_029779.1	25004300	25025510	-	PREDICTED: LOW QUALITY PROTEIN: nodulin homeobox-like [Arachis duranensis]
XP_015935728.1	XM_016080242.1	NC_029779.1	25920230	25921428	-	PREDICTED: early nodulin-20-like [Arachis duranensis]
XP_015936076.1	XM_016080590.1	NC_029779.1	28905850	28919785	-	PREDICTED: early nodulin-like protein 1 [Arachis duranensis]
XP_015936075.1	XM_016080589.1	NC_029779.1	28918610	28919785	-	PREDICTED: early nodulin-like protein 1 [Arachis duranensis]
XP_015936263.1	XM_016080777.1	NC_029779.1	31600369	31601451	-	PREDICTED: early nodulin-like protein 2 [Arachis duranensis]
XP_015936474.1	XM_016080988.1	NC_029779.1	33571565	33574093	-	PREDICTED: early nodulin-like protein 3 [Arachis duranensis]
XP_015937128.1	XM_016081642.1	NC_029779.1	41351758	41353017	-	PREDICTED: early nodulin-75-like [Arachis duranensis]
XP_015939255.1	XM_016083769.1	NC_029780.1	11891761	11894090	+	PREDICTED: nodulation-signaling pathway 1 protein [Arachis duranensis]
XP_015940795.1	XM_016085309.1	NC_029780.1	94789047	94790532	+	PREDICTED: early nodulin-75-like [Arachis duranensis]
XP_015940963.1	XM_016085477.1	NC_029780.1	102243203	102243807	+	PREDICTED: early nodulin-55-1-like [Arachis duranensis]
XP_015942606.1	XM_016087120.1	NC_029780.1	116668925	116670738	-	PREDICTED: early nodulin-like protein 3 [Arachis duranensis]
XP_015942818.1	XM_016087332.1	NC_029781.1	985918	987506	-	PREDICTED: nodulin-26-like [Arachis duranensis]
XP_015942974.1	XM_016087488.1	NC_029781.1	2756021	2762350	+	PREDICTED: early nodulin-like protein 1 [Arachis duranensis]
XP_015944092.1	XM_016088606.1	NC_029781.1	15452688	15461345	-	PREDICTED: early nodulin-70-like [Arachis duranensis]
XP_015944899.1	XM_016089413.1	NC_029781.1	61402050	61405349	+	PREDICTED: nodulation protein H [Arachis duranensis]
XP_015945436.1	XM_016089950.1	NC_029781.1	85465575	85466472	-	PREDICTED: early nodulin-like protein 1 [Arachis duranensis]
