# Supplementary material for: Genome Sequencing and Analysis of the Peanut B-Genome Progenitor (Arachis ipaensis)
Source: Front Plant Sci. 2018 May 3;9:604. doi: 10.3389/fpls.2018.00604 (PMC5943715; doi:10.3389/fpls.2018.00604)
Supplement: Supplementary File 7: Data S6 — Summary of multiple genes associated with nodulation development and nodule autoregulation (AON) signal pathway. [file Data_Sheet_7.XLSX]

## Sheet: multiple genes
Data S6. Summary of multiple genes associated with nodulation development and nodule autoregulation (AON) signal pathway.
Classification	Gene	Plant species	NCBI or UniProtKB/Swiss-Prot protein
LYsM nod factor receptor kinase (LYsM NF)	LjNFR5	Lotus japonicus	CAE02598.1
	LjNFR1a	Lotus japonicus	CAE02589.1
	PsSYM10	Pisum sativum	ADB45277.1
	MtNFP	Medicago truncatula	ABF50224.1
LRR receptor-like kinase (LRR)	LjSYMRK	Lotus japonicus	AAM67418.1
	MsNORK	Medicago sativa	CAD10807.1
	MtDMI2	Medicago truncatula	CAD10811.1
	PsSYM19	Pisum sativum	AAM76684.1
	SrSYMRK	Sesbania rostrata	AAV88623.1
Calcium flux, ion channel protein (Ion-channel)	MtDMI1	Medicago truncatula	AAS49490.1
	LjCASTOR	Lotus japonicus	BAD89021.1
	LjPOLLUX	Lotus japonicus	BAD89022.1
	PsSYM8	Pisum sativum	ABX57727.1
Calcium-calmodulin-dependent kinase (CaCa DK)	MtDMI3	Medicago truncatula	Q6RET7.1
	PsSYM9	Pisum sativum	Q6RET6.2
Transcription factor (TF)	MtNSP1	Medicago truncatula	CAJ00005.1
	MtNSP2	Medicago truncatula	CAH55768.1
	PsSYM7	Pisum sativum	CAH55769.1
	LjNIN	Lotus japonicus	CAB61243.1
	PsSYM35	Pisum sativum	CAD37948.1
Nodule autoregulation receptor kinase (AON-LRR)	GmNARK	Glycine max	AAN74865.1
	LjHAR1	Lotus japonicus	BAC41331.1
	PsSYM29	Pisum sativum	CAD42181.1
	MtSUNN	Medicago truncatula	AAW71475.1
