# Supplementary material for: Genome Sequencing and Analysis of the Peanut B-Genome Progenitor (Arachis ipaensis)
Source: Front Plant Sci. 2018 May 3;9:604. doi: 10.3389/fpls.2018.00604 (PMC5943715; doi:10.3389/fpls.2018.00604)
Supplement: Supplementary File 9: Data S8 — List of A. ipaensis genes orthologous to encoding key enzymes in the lipid biosynthesis pathways. [file Data_Sheet_9.XLSX]

## Sheet: Sheet2
Data S8. List of A. ipaensis genes orthologous to encoding key enzymes in the lipid biosynthesis pathways.
Gene	Enzyme	gene copy number
		Arabidopsis	A.ipaensis	Arabidopsis gene ID	A. ipaensis gene ID
ACP	Acyl Carrier Protein	8	2	AT1G54580;AT1G54630;AT3G05020;AT4G25050;AT5G27200;AT1G65290;AT2G44620;AT5G47630	NP_001238635.1;XP_007139691.1
α-CT (accA)	Carboxyltransferase alpha Subunit of Heteromeric ACCase	1	2	AT2G38040	XP_002527864.1-D2;XP_004514537.1
BCCP (accB)	Biotin Carboxyl Carrier Protein; subunit of Heteromeric ACCase	2	3	AT5G15530;AT5G16390	NP_001235174.1;NP_001241523.1;XP_007139713.1
BC (accC)	Biotin Carboxylase; subunit of Heteromeric ACCase	1	3	AT5G35360	XP_003518909.1;XP_006584639.1;XP_008353330.1
β-CT (accD)	Carboxyltransferase beta Subunit of Heteromeric ACCase	1	4	ATCG00500	XP_002519785.1-D3;XP_002535242.1;XP_002535242.1-D5;XP_002535242.1-D6
CCoAOMT	Caffeoyl-CoA O-Methyltransferase	2	6	AT1G67990;AT4G34050	NP_195131.1-D5;XP_002514167.1;XP_003518701.2;XP_003529403.3;XP_012573666.1;XP_014619330.1-D2
ECR	Enoyl-CoA Reductase	1	1	AT3G55360	XP_007141590.1
ER	Enoyl-ACP Reductase	1	1	AT3G45770	XP_004487059.1
FAD2	Oleate Desaturase	1	3	AT3G12120	XP_004497897.1-D3;XP_007162321.1;XP_007162321.1-D2
FAD3	Linoleate Desaturase	1	1	AT2G29980	XP_007140271.1
FAD4 like	FAD4-like Desaturase	1	1	AT4G27030	XP_007146442.1
FAD5 like (ADS)	FAD5-like Desaturase	1	1	AT3G15850	XP_004506950.1
FAD6	Oleate Desaturase	1	1	AT4G30950	XP_006574477.1
FAD7	Linoleate Desaturase	1	3	AT3G11170	XP_007140271.1-D2;XP_007146773.1;XP_008367156.1-D3
FAD8	Linoleate Desaturase	1	1	AT5G05580	XP_007140271.1
FATA	Acyl-ACP Thioesterase A	2	1	AT3G25110;AT4G13050	XP_007140657.1
FATB	Acyl-ACP Thioesterase B	1	9	AT1G08510	XP_003535710.2;XP_004508563.1-D10;XP_004508563.1-D9;XP_007137894.1;XP_007155133.1;XP_007155133.1-D2;XP_007155133.1-D4;XP_007155133.1-D7;XP_008374220.1-D9
HAD	Hydroxyacyl-ACP Dehydrase	3	3	AT2G22230;AT5G10160;AT5G60340	XP_007148422.1;XP_007151912.1;XP_012572389.1
HmACC	Acetyl-CoA Carboxylase (Homomeric)	2	1	AT1G36160;AT1G36180	XP_003526593.1
KAR	Ketoacyl-ACP Reductase	6	5	AT1G24360;AT1G62610;AT3G46170;AT3G55290;AT3G55310;AT1G63380	XP_003551837.1;XP_007145484.1;XP_007145484.1-D2;XP_007145484.1-D3;XP_007163729.1-D2
KASI	Ketoacyl-ACP Synthase I	1	2	AT5G46290	NP_001238610.1;XP_014618437.1
KASII	Ketoacyl-ACP Synthase II	1	2	AT1G74960	XP_006593310.1;XP_007154557.1-D2
KASIII	Ketoacyl-ACP Synthase III	1	3	AT1G62640	XP_003534651.1;XP_003534651.1-D2;XP_003534651.1-D3
KCR	Ketoacyl-CoA Reductase	2	5	AT1G24470;AT1G67730	XP_003551924.1;XP_003551924.1-D2;XP_004502349.1;XP_004504160.1-D2;XP_007159627.1
KCS	Ketoacyl-CoA Synthase	21	27	AT1G07720;AT1G71160;AT2G15090;AT2G16280;AT2G26250;AT2G26640;AT2G28630;AT2G46720;AT3G10280;AT3G52160;AT4G34250;AT4G34510;AT4G34520;AT5G04530;AT5G49070;AT1G01120;AT1G04220;AT1G19440;AT1G25450;AT1G68530;AT5G43760	NP_173376.1-D22;NP_199189.1-D14;NP_849861.1-D33;XP_002517035.1-D3;XP_002529975.1-D5;XP_002534162.1;XP_003521822.1-D2;XP_003524639.1;XP_003536780.1;XP_003547051.2;XP_003555356.2;XP_004495403.1-D34;XP_004497320.1-D2;XP_004501406.1-D20;XP_004505912.1-D2;XP_007136167.1-D4;XP_007136167.1-D8;XP_007136914.1;XP_007136914.1-D12;XP_007136914.1-D8;XP_007139008.1;XP_007143338.1-D2;XP_007145927.1;XP_007154946…
LACS	Long-Chain Acyl-CoA Synthetase	9	16	AT4G11030;AT4G23850;AT1G49430;AT1G64400;AT2G47240;AT1G77590;AT2G04350;AT3G05970;AT5G27600	XP_003535658.1;XP_003540684.1-D2;XP_003542961.1;XP_003542961.1-D2;XP_003555336.1-D4;XP_004495889.1-D2;XP_004496750.1-D2;XP_004498184.1;XP_006605365.1;XP_006605602.1;XP_007145129.1-D2;XP_007153144.1-D8;XP_007153625.1;XP_007158575.1;XP_007160159.1-D2;XP_008364587.1-D9
MCMT/MCAMT	Malonyl-CoA : ACP Malonyltransferase	1	3	AT2G30200	NP_565697.1-D2;XP_002516359.1-D2;XP_004500316.1
SAD	Stearoyl-ACP Desaturase	7	6	AT1G43800;AT2G43710;AT3G02610;AT3G02620;AT3G02630;AT5G16230;AT5G16240	XP_004505150.1-D3;XP_007156571.1;XP_007161381.1;XP_007161381.1-D2;XP_007161381.1-D3;XP_007161381.1-D4
Total		81	116
