# Supplementary material for: Genome Sequencing and Analysis of the Peanut B-Genome Progenitor (Arachis ipaensis)
Source: Front Plant Sci. 2018 May 3;9:604. doi: 10.3389/fpls.2018.00604 (PMC5943715; doi:10.3389/fpls.2018.00604)
Supplement: Supplementary File 10: Data S9 — Details on the 82 oil sythesis genes with high Ka/Ks values (>1) in A. ipaensis. [file Data_Sheet_10.XLSX]

## Sheet: Sheet1
Data S9. Details on the 82 oil sythesis genes with high Ka/Ks values (>1) in A. ipaensis.
Gene ID	Orthologus gene	Position	Start	End	Strand	Interproscan	KEGG
XP_006605365.1	LACS	scaffold8548	45884	61666	-	AMP-binding enzyme;Cyclin, N-terminal domain	peroxisomal long-chain acyl-CoA synthetase; K01897 long-chain acyl-CoA synthetase [EC:6.2.1.3]
XP_003555336.1-D4	LACS	scaffold6440	64497	69213	-	AMP-binding enzyme	peroxisomal long-chain acyl-CoA synthetase; K01897 long-chain acyl-CoA synthetase [EC:6.2.1.3]
XP_007145927.1	KCS	scaffold3678	98853	101154	-	3-Oxoacyl-[acyl-carrier-protein (ACP)] synthase III C terminal;FAE1/Type III polyketide synthase-like protein	3-ketoacyl-CoA synthase 19-like; K15397 3-ketoacyl-CoA synthase [EC:2.3.1.199]
XP_007136914.1-D12	KCS	scaffold10881	112654	115352	+	3-Oxoacyl-[acyl-carrier-protein (ACP)] synthase III C terminal;FAE1/Type III polyketide synthase-like protein	3-ketoacyl-CoA synthase 10-like; K15397 3-ketoacyl-CoA synthase [EC:2.3.1.199]
XP_003534651.1-D3	KASIII	scaffold3720	98458	101087	-	3-Oxoacyl-[acyl-carrier-protein (ACP)] synthase III	KAS_III; beta-ketoacyl-acyl carrier protein synthase III; K00648 3-oxoacyl-[acyl-carrier-protein] synthase III [EC:2.3.1.180]
XP_007139713.1	BCCP （accB）	scaffold8930	96261	100083	+	Acetyl-CoA biotin carboxyl carrier protein signature;Biotin-requiring enzyme	Acetyl-CoA carboxylase biotin carboxyl carrier protein; K02160 acetyl-CoA carboxylase biotin carboxyl carrier protein
XP_004497897.1-D3	FAD2	scaffold4150	137241	138404	-	Domain of unknown function (DUF3474);Fatty acid desaturase	hypothetical protein; K10256 omega-6 fatty acid desaturase (delta-12 desaturase) [EC:1.14.19.-]
XP_002516359.1-D2	MCMT/MCAMT	scaffold4710	142069	145011	+	Acyl transferase domain	MT2; malonyltransferase; K00645 [acyl-carrier-protein] S-malonyltransferase [EC:2.3.1.39]
XP_012572389.1	HAD	scaffold8661	286424	287362	+	FabA-like domain	uncharacterized LOC101491266; K02372 3-hydroxyacyl-[acyl-carrier-protein] dehydratase [EC:4.2.1.59]
XP_004496750.1-D2	LACS	scaffold8548	45884	53661	-	AMP-binding enzyme	peroxisomal long-chain acyl-CoA synthetase; K01897 long-chain acyl-CoA synthetase [EC:6.2.1.3]
NP_199189.1-D14	KCS	scaffold1122	82693	87510	+	3-Oxoacyl-[acyl-carrier-protein (ACP)] synthase III C terminal;FAE1/Type III polyketide synthase-like protein	3-ketoacyl-CoA synthase 11-like; K15397 3-ketoacyl-CoA synthase [EC:2.3.1.199]
XP_003551924.1-D2	KCR	scaffold2447	103873	106719	+	Glucose/ribitol dehydrogenase family signature;short chain dehydrogenase;Short-chain dehydrogenase/reductase (SDR) superfamily signature	very-long-chain 3-oxoacyl-CoA reductase 1-like; K10251 17beta-estradiol 17-dehydrogenase / very-long-chain 3-oxoacyl-CoA reductase [EC:1.1.1.62 1.1.1.330]
XP_004498184.1	LACS	scaffold3758	64017	68726	+	AMP-binding enzyme	long chain acyl-CoA synthetase 2-like; K01897 long-chain acyl-CoA synthetase [EC:6.2.1.3]
XP_008374220.1-D9	FATB	scaffold1808	37381	49143	-	Acyl-ACP thioesterase	palmitoyl-acyl carrier protein thioesterase, chloroplastic; K10781 fatty acyl-ACP thioesterase B [EC:3.1.2.14 3.1.2.21]
XP_007154946.1-D12	KCS	scaffold854	63374	66082	-	3-Oxoacyl-[acyl-carrier-protein (ACP)] synthase III C terminal;FAE1/Type III polyketide synthase-like protein	3-ketoacyl-CoA synthase; K15397 3-ketoacyl-CoA synthase [EC:2.3.1.199]
XP_007143338.1-D2	KCS	scaffold302	10717	12159	+	3-Oxoacyl-[acyl-carrier-protein (ACP)] synthase III C terminal;FAE1/Type III polyketide synthase-like protein	3-ketoacyl-CoA synthase 6-like; K15397 3-ketoacyl-CoA synthase [EC:2.3.1.199]
XP_008391017.1-D5	KCS	scaffold12058	48862	50421	+	3-Oxoacyl-[acyl-carrier-protein (ACP)] synthase III C terminal;FAE1/Type III polyketide synthase-like protein	DDKCS; 3-ketoacyl-CoA synthase 4-like; K15397 3-ketoacyl-CoA synthase [EC:2.3.1.199]
XP_007155133.1-D4	FATB	scaffold1808	139534	144660	-	Acyl-ACP thioesterase	palmitoyl-acyl carrier protein thioesterase, chloroplastic-like; K10781 fatty acyl-ACP thioesterase B [EC:3.1.2.14 3.1.2.21]
XP_007161381.1	SAD	scaffold14511	100953	104601	+	Fatty acid desaturase	acyl-[acyl-carrier-protein] desaturase 6, chloroplastic; K03921 acyl-[acyl-carrier-protein] desaturase [EC:1.14.19.2]
XP_003542961.1-D2	LACS	scaffold3086	371324	377205	-	AMP-binding enzyme	long chain acyl-CoA synthetase 9, chloroplastic-like; K01897 long-chain acyl-CoA synthetase [EC:6.2.1.3]
XP_007160159.1-D2	LACS	scaffold2768	46702	51767	-	AMP-binding enzyme	long chain acyl-CoA synthetase 4-like; K01897 long-chain acyl-CoA synthetase [EC:6.2.1.3]
XP_007145129.1-D2	LACS	scaffold376	361496	365631	+	AMP-binding enzyme	long chain acyl-CoA synthetase 1-like; K01897 long-chain acyl-CoA synthetase [EC:6.2.1.3]
XP_007156571.1	SAD	scaffold7411	134494	137360	+	Fatty acid desaturase	hypothetical protein; K03921 acyl-[acyl-carrier-protein] desaturase [EC:1.14.19.2]
XP_007140271.1	FAD3	scaffold3709	148813	152130	+	Domain of unknown function (DUF3474);Fatty acid desaturase	FAD8; omega-3 fatty acid desaturase, chloroplastic-like; K10257 omega-3 fatty acid desaturase (delta-15 desaturase) [EC:1.14.19.-]
XP_014619330.1-D2	CCoAOMT	scaffold2488	168017	171721	-	O-methyltransferase	hypothetical protein; K00588 caffeoyl-CoA O-methyltransferase [EC:2.1.1.104]
XP_007137894.1	FATB	scaffold1263	76635	81248	+	Acyl-ACP thioesterase	palmitoyl-acyl carrier protein thioesterase, chloroplastic-like; K10781 fatty acyl-ACP thioesterase B [EC:3.1.2.14 3.1.2.21]
XP_004497320.1-D2	KCS	scaffold548	6352	9860	+	3-Oxoacyl-[acyl-carrier-protein (ACP)] synthase III C terminal;FAE1/Type III polyketide synthase-like protein	3-ketoacyl-CoA synthase 21; K15397 3-ketoacyl-CoA synthase [EC:2.3.1.199]
XP_007136167.1-D8	KCS	scaffold3959	17474	18937	+	3-Oxoacyl-[acyl-carrier-protein (ACP)] synthase III C terminal;FAE1/Type III polyketide synthase-like protein	3-ketoacyl-CoA synthase 6-like; K15397 3-ketoacyl-CoA synthase [EC:2.3.1.199]
XP_007153144.1-D8	LACS	scaffold2356	132199	137409	+	AMP-binding enzyme;Transmembrane amino acid transporter protein	long chain acyl-CoA synthetase 2-like; K01897 long-chain acyl-CoA synthetase [EC:6.2.1.3]
XP_007155133.1-D2	FATB	scaffold4921	73216	76651	+	Acyl-ACP thioesterase;Acyl-ATP thioesterase	palmitoyl-acyl carrier protein thioesterase, chloroplastic-like; K10781 fatty acyl-ACP thioesterase B [EC:3.1.2.14 3.1.2.21]
XP_003540684.1-D2	LACS	scaffold5797	355344	361933	-	AMP-binding enzyme	long chain acyl-CoA synthetase 2-like; K01897 long-chain acyl-CoA synthetase [EC:6.2.1.3]
NP_001241523.1	BCCP （accB）	scaffold8417	286433	289143	-	Acetyl-CoA biotin carboxyl carrier protein signature;Biotin-requiring enzyme	biotin carboxyl carrier protein of acetyl-CoA carboxylase 1, chloroplastic-like; K02160 acetyl-CoA carboxylase biotin carboxyl carrier protein
XP_007162321.1	FAD2	scaffold5084	176927	178078	-	Domain of unknown function (DUF3474);Fatty acid desaturase	omega-6 fatty acid desaturase, endoplasmic reticulum isozyme 2-like; K10256 omega-6 fatty acid desaturase (delta-12 desaturase) [EC:1.14.19.-]
XP_007139008.1	KCS	scaffold6869	14540	16105	+	3-Oxoacyl-[acyl-carrier-protein (ACP)] synthase III C terminal;FAE1/Type III polyketide synthase-like protein	3-ketoacyl-CoA synthase; K15397 3-ketoacyl-CoA synthase [EC:2.3.1.199]
XP_002529975.1-D5	KCS	scaffold3665	182598	184133	-	3-Oxoacyl-[acyl-carrier-protein (ACP)] synthase III C terminal;FAE1/Type III polyketide synthase-like protein	3-ketoacyl-CoA synthase 4-like; K15397 3-ketoacyl-CoA synthase [EC:2.3.1.199]
XP_007155133.1-D7	FATB	scaffold5302	205045	209792	-	Acyl-ACP thioesterase	palmitoyl-acyl carrier protein thioesterase, chloroplastic-like; K10781 fatty acyl-ACP thioesterase B [EC:3.1.2.14 3.1.2.21]
XP_007148422.1	HAD	scaffold12297	42102	44177	+	FabA-like domain	hypothetical protein; K02372 3-hydroxyacyl-[acyl-carrier-protein] dehydratase [EC:4.2.1.59]
XP_002534162.1	KCS	scaffold19699	10783	12379	-	3-Oxoacyl-[acyl-carrier-protein (ACP)] synthase III C terminal;FAE1/Type III polyketide synthase-like protein	3-ketoacyl-CoA synthase; K15397 3-ketoacyl-CoA synthase [EC:2.3.1.199]
XP_003542961.1	LACS	scaffold1849	66813	78023	+	AMP-binding enzyme	long chain acyl-CoA synthetase 9, chloroplastic-like; K01897 long-chain acyl-CoA synthetase [EC:6.2.1.3]
XP_007140657.1	FATA	scaffold6174	73314	79592	+	Acyl-ACP thioesterase	hypothetical protein; K10782 fatty acyl-ACP thioesterase A [EC:3.1.2.14]
XP_007136914.1-D8	KCS	scaffold12058	54197	55642	+	3-Oxoacyl-[acyl-carrier-protein (ACP)] synthase III C terminal;FAE1/Type III polyketide synthase-like protein	3-ketoacyl-CoA synthase 4-like; K15397 3-ketoacyl-CoA synthase [EC:2.3.1.199]
XP_007136914.1	KCS	scaffold1928	61383	65043	+	3-Oxoacyl-[acyl-carrier-protein (ACP)] synthase III C terminal;FAE1/Type III polyketide synthase-like protein	hypothetical protein; K15397 3-ketoacyl-CoA synthase [EC:2.3.1.199]
XP_003555356.2	KCS	scaffold9156	72063	73373	-	3-Oxoacyl-[acyl-carrier-protein (ACP)] synthase III C terminal;FAE1/Type III polyketide synthase-like protein	3-ketoacyl-CoA synthase 6-like; K15397 3-ketoacyl-CoA synthase [EC:2.3.1.199]
XP_007145484.1-D2	KAR	scaffold11182	29143	34009	+	Glucose/ribitol dehydrogenase family signature;short chain dehydrogenase;Short-chain dehydrogenase/reductase (SDR) superfamily signature	hydroxysteroid dehydrogenase-like protein 2 isoform X1; K02934 large subunit ribosomal protein L6e
XP_002527864.1-D2	α-CT （accA）	scaffold885	23879	27723	+	Acetyl-CoA carboxylase carboxyl transferase alpha subunit signature;Acetyl co-enzyme A carboxylase carboxyltransferase alpha subunit	acetyl-coenzyme A carboxylase carboxyl transferase subunit alpha, chloroplastic-like; K01962 acetyl-CoA carboxylase carboxyl transferase subunit alpha [EC:6.4.1.2]
XP_003518909.1	BC （accC）	scaffold9107	238312	244207	-	Biotin carboxylase C-terminal domain;Biotin-requiring enzyme;Carbamoyl-phosphate synthase L chain, ATP binding domain;Carbamoyl-phosphate synthase L chain, N-terminal domain	methylcrotonoyl-CoA carboxylase subunit alpha, mitochondrial-like; K01968 3-methylcrotonyl-CoA carboxylase alpha subunit [EC:6.4.1.4]
XP_007161381.1-D2	SAD	scaffold2579	537195	539440	+	Fatty acid desaturase	acyl-[acyl-carrier-protein] desaturase 6, chloroplastic; K03921 acyl-[acyl-carrier-protein] desaturase [EC:1.14.19.2]
XP_004506950.1	FAD5 like (ADS)	scaffold13331	75373	77341	-	Fatty acid desaturase;Fatty acid desaturase family 1 signature	palmitoyl-monogalactosyldiacylglycerol delta-7 desaturase, chloroplastic-like; K00507 stearoyl-CoA desaturase (delta-9 desaturase) [EC:1.14.19.1]
XP_002535242.1-D5	β-CT（accD）	scaffold12409	17010	24109	+	ATP synthase alpha/beta family, nucleotide-binding domain;Carboxyl transferase domain	atpA; ATP synthase CF1 alpha subunit; K02111 F-type H+-transporting ATPase subunit alpha [EC:3.6.3.14]
XP_006605602.1	LACS	scaffold13618	59221	65864	-	AMP-binding enzyme	long chain acyl-CoA synthetase 8-like; K01897 long-chain acyl-CoA synthetase [EC:6.2.1.3]
XP_004505912.1-D2	KCS	scaffold1773	22721	24178	-	3-Oxoacyl-[acyl-carrier-protein (ACP)] synthase III C terminal;FAE1/Type III polyketide synthase-like protein	hypothetical protein; K15397 3-ketoacyl-CoA synthase [EC:2.3.1.199]
XP_007140271.1-D2	FAD7	scaffold10270	4934	18091	-	Domain of unknown function (DUF3474);Fatty acid desaturase	POPTRDRAFT_825350; omega-3 desaturase family protein; K10257 omega-3 fatty acid desaturase (delta-15 desaturase) [EC:1.14.19.-]
XP_008361241.1	KCS	scaffold4835	461302	462834	-	3-Oxoacyl-[acyl-carrier-protein (ACP)] synthase III C terminal;FAE1/Type III polyketide synthase-like protein	3-ketoacyl-CoA synthase 11-like; K15397 3-ketoacyl-CoA synthase [EC:2.3.1.199]
XP_004501406.1-D20	KCS	scaffold4006	31556	32797	-	3-Oxoacyl-[acyl-carrier-protein (ACP)] synthase III C terminal;FAE1/Type III polyketide synthase-like protein	probable 3-ketoacyl-CoA synthase 20-like; K15397 3-ketoacyl-CoA synthase [EC:2.3.1.199]
XP_004495889.1-D2	LACS	scaffold2274	241159	252239	+	AMP-binding enzyme	long chain acyl-CoA synthetase 1-like; K01897 long-chain acyl-CoA synthetase [EC:6.2.1.3]
XP_007139691.1	ACP	scaffold6974	257092	259886	-	Phosphopantetheine attachment site	Acyl carrier protein; K03955 NADH dehydrogenase (ubiquinone) 1 alpha/beta subcomplex 1
XP_007161381.1-D4	SAD	scaffold8673	128862	131472	+	Fatty acid desaturase	acyl-[acyl-carrier-protein] desaturase 6, chloroplastic; K03921 acyl-[acyl-carrier-protein] desaturase [EC:1.14.19.2]
XP_003529403.3	CCoAOMT	scaffold18484	54065	56332	-	O-methyltransferase	Caffeoyl-CoA O-methyltransferase; K00588 caffeoyl-CoA O-methyltransferase [EC:2.1.1.104]
XP_004495403.1-D34	KCS	scaffold2234	72866	77158	-	FAE1/Type III polyketide synthase-like protein	3-ketoacyl-CoA synthase 1-like; K15397 3-ketoacyl-CoA synthase [EC:2.3.1.199]
XP_003535710.2	FATB	scaffold560	135132	137441	-	Acyl-ACP thioesterase	palmitoyl-acyl carrier protein thioesterase, chloroplastic-like; K10781 fatty acyl-ACP thioesterase B [EC:3.1.2.14 3.1.2.21]
XP_007153625.1	LACS	scaffold7207	32430	44788	-	AMP-binding enzyme	probable acyl-activating enzyme 16, chloroplastic-like; K01897 long-chain acyl-CoA synthetase [EC:6.2.1.3]
XP_002517035.1-D3	KCS	scaffold3137	165066	166568	-	3-Oxoacyl-[acyl-carrier-protein (ACP)] synthase III C terminal;FAE1/Type III polyketide synthase-like protein	3-ketoacyl-CoA synthase 11-like; K15397 3-ketoacyl-CoA synthase [EC:2.3.1.199]
XP_007161381.1-D3	SAD	scaffold2579	429252	433960	+	Fatty acid desaturase	acyl-[acyl-carrier-protein] desaturase 6, chloroplastic; K03921 acyl-[acyl-carrier-protein] desaturase [EC:1.14.19.2]
XP_008352048.1-D14	KCS	scaffold4945	37556	39738	-	3-Oxoacyl-[acyl-carrier-protein (ACP)] synthase III C terminal;FAE1/Type III polyketide synthase-like protein	3-ketoacyl-CoA synthase 11-like; K15397 3-ketoacyl-CoA synthase [EC:2.3.1.199]
XP_003534651.1	KASIII	scaffold2350	95636	98631	-	3-Oxoacyl-[acyl-carrier-protein (ACP)] synthase III;3-Oxoacyl-[acyl-carrier-protein (ACP)] synthase III C terminal	3-oxoacyl-[acyl-carrier-protein] synthase 3 A, chloroplastic-like; K00648 3-oxoacyl-[acyl-carrier-protein] synthase III [EC:2.3.1.180]
XP_003521822.1-D2	KCS	scaffold8138	189177	192333	+	3-Oxoacyl-[acyl-carrier-protein (ACP)] synthase III C terminal;FAE1/Type III polyketide synthase-like protein	3-ketoacyl-CoA synthase; K15397 3-ketoacyl-CoA synthase [EC:2.3.1.199]
XP_003518701.2	CCoAOMT	scaffold3782	47970	87458	+	O-methyltransferase	caffeoyl-CoA O-methyltransferase-like; K00588 caffeoyl-CoA O-methyltransferase [EC:2.1.1.104]
XP_007158575.1	LACS	scaffold2195	801980	809530	+	AMP-binding enzyme	Annotation was added to scaffolds in November 2011~Long-chain-fatty-acid-CoA ligase; K01897 long-chain acyl-CoA synthetase [EC:6.2.1.3]
XP_003536780.1	KCS	scaffold15465	74174	75640	+	3-Oxoacyl-[acyl-carrier-protein (ACP)] synthase III C terminal;FAE1/Type III polyketide synthase-like protein	3-ketoacyl-CoA synthase 21; K15397 3-ketoacyl-CoA synthase [EC:2.3.1.199]
XP_008364587.1-D9	LACS	scaffold4293	357019	361052	+	AMP-binding enzyme;Copper amine oxidase, enzyme domain	long chain acyl-CoA synthetase 4-like; K01897 long-chain acyl-CoA synthetase [EC:6.2.1.3]
XP_003551837.1	KAR	scaffold4830	36201	38923	+	Glucose/ribitol dehydrogenase family signature;short chain dehydrogenase;Short-chain dehydrogenase/reductase (SDR) superfamily signature	3-oxoacyl-[acyl-carrier-protein] reductase, chloroplastic-like; K00059 3-oxoacyl-[acyl-carrier protein] reductase [EC:1.1.1.100]
XP_003535658.1	LACS	scaffold5052	133913	140416	+	AMP-binding enzyme	long chain acyl-CoA synthetase 6, peroxisomal; K01897 long-chain acyl-CoA synthetase [EC:6.2.1.3]
XP_007136167.1-D4	KCS	scaffold2676	667717	669051	-	3-Oxoacyl-[acyl-carrier-protein (ACP)] synthase III C terminal;FAE1/Type III polyketide synthase-like protein	3-ketoacyl-CoA synthase 4-like; K15397 3-ketoacyl-CoA synthase [EC:2.3.1.199]
XP_008367156.1-D3	FAD7	scaffold17579	10670	14124	-	Domain of unknown function (DUF3474);Fatty acid desaturase	FAD3, FAD3C; microsomal omega-3 fatty acid desaturase (EC:1.14.99.-); K10257 omega-3 fatty acid desaturase (delta-15 desaturase) [EC:1.14.19.-]
NP_173376.1-D22	KCS	scaffold4150	102235	102936	-	FAE1/Type III polyketide synthase-like protein	3-ketoacyl-CoA synthase 4-like; K15397 3-ketoacyl-CoA synthase [EC:2.3.1.199]
NP_001235174.1	BCCP （accB）	scaffold18241	31110	33887	-	Acetyl-CoA biotin carboxyl carrier protein signature;Biotin-requiring enzyme	ACCB-2; biotin carboxyl carrier protein subunit (EC:6.4.1.2); K02160 acetyl-CoA carboxylase biotin carboxyl carrier protein
XP_003547051.2	KCS	scaffold2365	22574	27053	+	3-Oxoacyl-[acyl-carrier-protein (ACP)] synthase III C terminal;FAE1/Type III polyketide synthase-like protein;Protein of unknown function (DUF1645)	3-ketoacyl-CoA synthase 7-like; K15397 3-ketoacyl-CoA synthase [EC:2.3.1.199]
XP_004487059.1	ER	scaffold6374	120204	122569	+	Alcohol dehydrogenase GroES-like domain;Zinc-binding dehydrogenase	probable trans-2-enoyl-CoA reductase, mitochondrial; K07512 mitochondrial trans-2-enoyl-CoA reductase [EC:1.3.1.38]
XP_003524639.1	KCS	scaffold4551	175368	180165	-	3-Oxoacyl-[acyl-carrier-protein (ACP)] synthase III C terminal;FAE1/Type III polyketide synthase-like protein	3-ketoacyl-CoA synthase 19-like; K15397 3-ketoacyl-CoA synthase [EC:2.3.1.199]
NP_001238635.1	ACP	scaffold21507	31700	33489	+	Phosphopantetheine attachment site	Acyl carrier protein; K03955 NADH dehydrogenase (ubiquinone) 1 alpha/beta subcomplex 1
XP_004504160.1-D2	KCR	scaffold2066	9020	15795	+	Annexin;Glucose/ribitol dehydrogenase family signature;short chain dehydrogenase;Short-chain dehydrogenase/reductase (SDR) superfamily signature	very-long-chain 3-oxoacyl-CoA reductase-like protein At1g24470-like; K10251 17beta-estradiol 17-dehydrogenase / very-long-chain 3-oxoacyl-CoA reductase [EC:1.1.1.62 1.1.1.330]
XP_004505150.1-D3	SAD	scaffold2579	386244	389494	+	Fatty acid desaturase	hypothetical protein; K03921 acyl-[acyl-carrier-protein] desaturase [EC:1.14.19.2]
